# Supplementary material for: Formation of ibrutinib solvates: so similar, yet so different
Source: IUCrJ. 2023 Feb 24;10(Pt 2):210–9. doi: 10.1107/S2052252523001197 (PMC9980385; doi:10.1107/S2052252523001197)
Supplement: Supplementary file 1 [file m-10-00210-sup1.cif]

data_global 
#==============================================================================

# PROCESSING SUMMARY (IUCr Office Use Only)

_journal_date_recd_electronic      2022-07-14
_journal_date_to_coeditor         ?
_journal_date_from_coeditor       ?
_journal_date_accepted     2023-02-08
_journal_date_printers_first      ?
_journal_date_printers_final      ?
_journal_date_proofs_out          ?
_journal_date_proofs_in           ?
_journal_coeditor_name            ?
_journal_coeditor_code      LQ5049
_journal_coeditor_notes
?
_journal_paper_category      FA
_journal_techeditor_code      M230119
_iucr_compatibility_tag          ACTA95
_journal_techeditor_notes  
;
;
_journal_coden_ASTM               ?
_journal_name_full                ?
_journal_year                     ?
_journal_volume                   ?
_journal_issue                    ?
_journal_page_first               ?
_journal_page_last                ?
_journal_suppl_publ_number        ?
_journal_suppl_publ_pages         ?

#==============================================================================

_audit_creation_date        "2017-03-08"
_audit_creation_method CRYSTALS_ver_14.61

_oxford_structure_analysis_title  'xcalibur in D:\Single-crystals\ At 10:56 on '
_chemical_name_systematic         ?
_chemical_melting_point           ?

_publ_section_title 
# Title of paper - generally just the systematic or trivial name 
? 
 
_publ_section_abstract 
? 
 
_publ_section_related_literature  # Not in version 2.3.1 
? 
 
_publ_section_comment 
? 
_publ_section_acknowledgements    # Acknowledgments 
? 
_publ_section_figure_captions 
; 
Fig. 1. 
The title compound with displacement ellipsoids drawn at the 50% 
probability level. H atoms are shown as spheres of 
arbitary radius. 
 
; 
 
 
_publ_section_exptl_refinement 
# Some potentially useful phrases are donated by Bill Clegg: 
; 
In the absence of significant anomalous scattering, Friedel pairs were 
merged. 
 
The absolute configuration was arbitrarily assigned. 
 
The relatively large ratio of minimum to maximum corrections applied 
in the multiscan process (1:nnn) reflect changes in the illuminated 
volume of the crystal. 
 
Changes in illuminated volume were kept to a minimum, and were 
taken into account (G\"orbitz, 1999) by the multi-scan inter-frame 
scaling (DENZO/SCALEPACK, Otwinowski & Minor, 1997). 
 
 
G\"orbitz, C. H. (1999). Acta Cryst. B55, 1090-1098. 
 
 
 
 
The H atoms were all located in a difference map, but those 
attached to carbon atoms were repositioned geometrically. 
The H atoms were initially refined with soft restraints on the 
bond lengths and angles to regularise their geometry 
(C---H in the range 0.93--0.98, 
N---H in the range 0.86--0.89 
N---H to 0.86 
O---H = 0.82 
\%A) 
and 
U~iso~(H) (in the range 1.2-1.5 times U~eq~ of the parent atom), 
after which the positions were refined with riding constraints 
(Cooper et al, 2010). 
 
Cooper, R. I., Thompson, A. L. & Watkin, D. J. (2010). J. Appl. Cryst. 
43, 1100-1107. 
 
; 
 
_publ_section_exptl_prep 
? 
 
data_bromo 
 
_exptl_special_details 
; 
 The crystal was 
placed in the cold stream of an Oxford 
Cryosystems open-flow nitrogen cryostat (Cosier & 
Glazer, 1986) with a nominal stability of 0.1K. 
 
Cosier, J. & Glazer, A.M., 1986. J. Appl. Cryst. 105-107. 
; 
_refine_special_details 
? 
_cell_length_a                    11.0298(4)
_cell_length_b                    11.9154(4)
_cell_length_c                    11.9588(4)
_cell_angle_alpha                 80.855(3)
_cell_angle_beta                  71.713(3)
_cell_angle_gamma                 68.106(3)
_cell_volume                      1383.10(5)
 
_symmetry_cell_setting            triclinic 
_symmetry_space_group_name_H-M    'P 1 ' 
_symmetry_space_group_name_Hall   ? 
loop_
 _symmetry_equiv_pos_as_xyz
 'x,y,z'

loop_
_atom_type_symbol
_atom_type_scat_dispersion_real
_atom_type_scat_dispersion_imag
_atom_type_scat_Cromer_Mann_a1
_atom_type_scat_Cromer_Mann_b1
_atom_type_scat_Cromer_Mann_a2
_atom_type_scat_Cromer_Mann_b2
_atom_type_scat_Cromer_Mann_a3
_atom_type_scat_Cromer_Mann_b3
_atom_type_scat_Cromer_Mann_a4
_atom_type_scat_Cromer_Mann_b4
_atom_type_scat_Cromer_Mann_c
_atom_type_scat_source  
 C       0.0181   0.0091   2.3100  20.8439   1.0200  10.2075   1.5886   0.5687
   0.8650  51.6512   0.2156 'International Tables Vol C 4.2.6.8 and 6.1.1.4'
 H       0.0000   0.0000   0.4930  10.5109   0.3229  26.1257   0.1402   3.1424
   0.0408  57.7998   0.0030 'International Tables Vol C 4.2.6.8 and 6.1.1.4'
 O       0.0492   0.0322   3.0485  13.2771   2.2868   5.7011   1.5463   0.3239
   0.8670  32.9089   0.2508 'International Tables Vol C 4.2.6.8 and 6.1.1.4'
 N       0.0311   0.0180  12.2126   0.0057   3.1322   9.8933   2.0125  28.9975
   1.1663   0.5826 -11.5290 'International Tables Vol C 4.2.6.8 and 6.1.1.4'
 Br     -0.6763   1.2805  17.1789   2.1723   5.2358  16.5796   5.6377   0.2609
   3.9851  41.4328   2.9557 'International Tables Vol C 4.2.6.8 and 6.1.1.4'
 
 
_cell_formula_units_Z                    1

# Given Formula = C62 H58 Br2 N12 O4 
# Dc =      1.43 Fooo =    616.00 Mu =     23.50 M =   1195.03
# Found Formula = C62 H58 Br2 N12 O4 
# Dc =      1.43 FOOO =    616.00 Mu =     23.50 M =   1195.03

_chemical_formula_sum             'C62 H58 Br2 N12 O4'
_chemical_formula_moiety          'C62 H58 Br2 N12 O4'
_chemical_compound_source                ?
_chemical_formula_weight           1195.03
 
 
_cell_measurement_reflns_used        11881
_cell_measurement_theta_min              4
_cell_measurement_theta_max             71
_cell_measurement_temperature           95
 
_exptl_crystal_description        'prism' 
_exptl_crystal_colour             'colorless' 
_exptl_crystal_size_min           0.082 
_exptl_crystal_size_mid           0.122 
_exptl_crystal_size_max           0.368 
 
_exptl_crystal_density_diffrn     1.435 
_exptl_crystal_density_meas       ? 
_exptl_crystal_density_method     'not measured' 
# Non-dispersive F(000): 
_exptl_crystal_F_000              616 
_exptl_absorpt_coefficient_mu     2.350 
 
# Sheldrick geometric approximatio 0.75 0.82 
_exptl_absorpt_correction_type    multi-scan 
_exptl_absorpt_process_details    'CrysAlisPro, (Agilent, 2011)' 
_exptl_absorpt_correction_T_min   0.51 
_exptl_absorpt_correction_T_max   0.82 
_diffrn_measurement_device_type   'Oxford Diffraction SuperNova' 
_diffrn_measurement_device        'Area' 
_diffrn_radiation_monochromator   'graphite' 
_diffrn_radiation_type            'Cu K\a'
_diffrn_radiation_wavelength           1.54180
_diffrn_measurement_method        \w 
 
# If a reference occurs more than once, delete the author 
# and date from subsequent references. 
_computing_data_collection        'SuperNova, (Oxford Diffraction, 2010)' 
_computing_cell_refinement        'CrysAlisPro, (Agilent, 2011)' 
_computing_data_reduction         'CrysAlisPro, (Agilent, 2011)' 
_computing_structure_solution     'SIR92 (Altomare et al., 1994)' 
_computing_structure_refinement   'CRYSTALS (Betteridge et al., 2003)' 
_computing_publication_material   'CRYSTALS (Betteridge et al., 2003)' 
_computing_molecular_graphics     'CAMERON (Watkin et al., 1996)' 
 
_diffrn_standards_interval_time   . 
_diffrn_standards_interval_count  . 
_diffrn_standards_number          0 
_diffrn_standards_decay_%         ? 
 
_diffrn_ambient_temperature         95
_diffrn_ambient_pressure        100
_diffrn_reflns_number             17859 
_reflns_number_total              9964 
_diffrn_reflns_av_R_equivalents   0.021 
# Number of reflections without Friedels Law is 9964 
# Number of reflections with Friedels Law is 5315 
# Theoretical number of reflections is about 5363 
 
 
_diffrn_reflns_theta_min          3.897 
_diffrn_reflns_theta_max          71.192 
_diffrn_measured_fraction_theta_max 0.989 
 
_diffrn_reflns_theta_full         69.056 
_diffrn_measured_fraction_theta_full 0.995 
 
 
_diffrn_reflns_limit_h_min        -13 
_diffrn_reflns_limit_h_max        12 
_diffrn_reflns_limit_k_min        -14 
_diffrn_reflns_limit_k_max        14 
_diffrn_reflns_limit_l_min        -14 
_diffrn_reflns_limit_l_max        14 
_reflns_limit_h_min               -13 
_reflns_limit_h_max               12 
_reflns_limit_k_min               -14 
_reflns_limit_k_max               14 
_reflns_limit_l_min               -14 
_reflns_limit_l_max               14 
 
_oxford_diffrn_Wilson_B_factor    2.60 
_oxford_diffrn_Wilson_scale       0.03 
 
_atom_sites_solution_primary      direct #heavy,direct,difmap,geom,iterative
# _atom_sites_solution_secondary  difmap
_atom_sites_solution_hydrogens    difmap
 
_refine_diff_density_min          -0.66 
_refine_diff_density_max          0.84 
 
 
# The current dictionary definitions do not cover the 
# situation where the reflections used for refinement were 
# selected by a user-defined sigma threshold 
 
 
# The values actually used during refinement 
_oxford_reflns_threshold_expression_ref     I>-3.0\s(I)
_refine_ls_number_reflns          9964 
_refine_ls_number_restraints      11 
_refine_ls_number_parameters      734 
_oxford_refine_ls_R_factor_ref    0.0346 
_refine_ls_wR_factor_ref          0.0943 
_refine_ls_goodness_of_fit_ref    1.0048 
_refine_ls_shift/su_max           0.0008035 
_refine_ls_shift/su_mean          0.0000341 
 
 
# The values computed with all filters except I/sigma 
_oxford_reflns_number_all         9964 
_refine_ls_R_factor_all           0.0346 
_refine_ls_wR_factor_all          0.0943 
 
# The values computed with a 2 sigma cutoff - a la SHELX 
_reflns_threshold_expression      I>2.0\s(I)
_reflns_number_gt                 9901 
_refine_ls_R_factor_gt            0.0344 
_refine_ls_wR_factor_gt           0.0941 
 
_refine_ls_abs_structure_Flack    -0.034(9) 
_refine_ls_abs_structure_details  'Flack (1983), 4649 Friedel-pairs' 
# choose from: rm (reference molecule of known chirality), 
# ad (anomolous dispersion - Flack), rmad (rm and ad), 
# syn (from synthesis), unk (unknown) or . (not applicable). 
_chemical_absolute_configuration  ad 
 
 
_refine_ls_structure_factor_coef  Fsqd 
_refine_ls_matrix_type            full
_refine_ls_hydrogen_treatment     mixed          #undef, noref, refall,
                                                 # refxyz, refU, constr or mixed
_refine_ls_weighting_scheme       calc 
_refine_ls_weighting_details 
;
 Method= Modified Sheldrick 
 w=1/[\s^2^(F^2^) + ( 0.06P)^2^ + 0.97P] 
 ,where P=(max(Fo^2^,0) + 2Fc^2^)/3 
;
# Insert your own references if required - in alphabetical order 
_publ_section_references 
; 
Altomare, A., Cascarano, G., Giacovazzo, C., Guagliardi, A., Burla, M.C., 
Polidori, G. & Camalli, M. (1994). J. Appl. Cryst. 27, 435. 
 
Betteridge, P.W., Carruthers, J.R., Cooper, R.I., 
Prout, K. & Watkin, D.J. (2003). J. Appl. Cryst. 36, 1487. 
 
Flack, H. D. (1983). Acta Cryst. A39, 876-881. 
 
Agilent (2011). CrysAlisPro. 
 
Oxford Diffraction, (2010). Supernova User Manual. 
 
Watkin, D.J., Prout, C.K. & Pearce, L.J. (1996). CAMERON, Chemical 
Crystallography Laboratory, Oxford, UK. 
; 

# Uequiv = arithmetic mean of Ui i.e. Ueqiv = (U1+U2+U3)/3

# Replace last . with number of unfound hydrogen atoms attached to an atom.

# ..._refinement_flags_... 
# . no refinement constraints           S special position constraint on site
# G rigid group refinement of site      R riding atom
# D distance or angle restraint on site T thermal displacement constraints
# U Uiso or Uij restraint (rigid bond)  P partial occupancy constraint


loop_
_atom_site_label
_atom_site_type_symbol
_atom_site_fract_x
_atom_site_fract_y
_atom_site_fract_z
_atom_site_U_iso_or_equiv
_atom_site_occupancy
_atom_site_adp_type
_atom_site_refinement_flags_posn
_atom_site_refinement_flags_adp
_atom_site_refinement_flags_occupancy
_atom_site_disorder_assembly
_atom_site_disorder_group
_atom_site_attached_hydrogens
Br1 Br -0.69574(5) -0.86188(4) -0.53079(4) 0.0384 1.0000 Uani . . . . . . 
C2 C -0.6496(3) -0.8385(3) -0.3974(3) 0.0254 1.0000 Uani . . . . . . 
C3 C -0.5272(3) -0.8240(2) -0.4152(3) 0.0276 1.0000 Uani . . . . . . 
C4 C -0.4891(3) -0.8150(3) -0.3176(3) 0.0331 1.0000 Uani . . . . . . 
C5 C -0.5739(4) -0.8190(3) -0.2056(3) 0.0395 1.0000 Uani . . . . . . 
C6 C -0.6980(4) -0.8302(4) -0.1906(3) 0.0484 1.0000 Uani . . . . . . 
C7 C -0.7385(3) -0.8400(3) -0.2857(3) 0.0394 1.0000 Uani . . . . . . 
Br8 Br 0.33165(5) -1.17960(5) -0.95128(4) 0.0491 1.0000 Uani . . . . . . 
C9 C 0.2852(3) -1.1835(3) -1.0907(3) 0.0295 1.0000 Uani . . . . . . 
C10 C 0.1799(3) -1.2242(3) -1.0802(3) 0.0324 1.0000 Uani . . . . . . 
C11 C 0.1418(3) -1.2237(3) -1.1805(3) 0.0350 1.0000 Uani . . . . . . 
C12 C 0.2090(3) -1.1803(3) -1.2885(3) 0.0390 1.0000 Uani . . . . . . 
C13 C 0.3105(4) -1.1424(3) -1.2968(3) 0.0429 1.0000 Uani . . . . . . 
C14 C 0.3524(3) -1.1425(3) -1.1978(3) 0.0388 1.0000 Uani . . . . . . 
O15 O -0.5309(2) -0.75081(17) -0.96581(19) 0.0266 1.0000 Uani . . . . . . 
C16 C -0.5555(3) -0.6477(2) -0.9406(2) 0.0219 1.0000 Uani . . . . . . 
N17 N -0.4988(2) -0.62367(19) -0.8648(2) 0.0220 1.0000 Uani . . . . . . 
C18 C -0.5719(3) -0.5215(3) -0.7873(3) 0.0270 1.0000 Uani . . . . . . 
C19 C -0.4745(3) -0.4738(2) -0.7626(3) 0.0295 1.0000 Uani . . . . . . 
C20 C -0.3687(3) -0.5762(2) -0.7110(2) 0.0242 1.0000 Uani . . . . . . 
C21 C -0.2984(3) -0.6823(2) -0.7924(2) 0.0196 1.0000 Uani . . . . . . 
C22 C -0.4013(3) -0.7257(2) -0.8173(2) 0.0210 1.0000 Uani . . . . . . 
N23 N -0.2057(2) -0.7829(2) -0.7399(2) 0.0189 1.0000 Uani . . . . . . 
N24 N -0.2555(2) -0.8578(2) -0.6537(2) 0.0205 1.0000 Uani . . . . . . 
C25 C -0.1524(3) -0.9346(2) -0.6168(2) 0.0183 1.0000 Uani . . . . . . 
C26 C -0.0298(3) -0.9110(2) -0.6791(2) 0.0172 1.0000 Uani . . . . . . 
C27 C -0.0703(3) -0.8117(2) -0.7555(2) 0.0189 1.0000 Uani . . . . . . 
N28 N 0.0098(2) -0.75447(19) -0.83263(19) 0.0193 1.0000 Uani . . . . . . 
C29 C 0.1369(3) -0.8040(2) -0.8268(2) 0.0193 1.0000 Uani . . . . . . 
N30 N 0.1925(2) -0.90124(19) -0.7623(2) 0.0202 1.0000 Uani . . . . . . 
C31 C 0.1113(3) -0.9609(2) -0.6890(2) 0.0189 1.0000 Uani D . . . . . 
N32 N 0.1727(2) -1.0620(2) -0.6337(2) 0.0205 1.0000 Uani D . . . . . 
C33 C -0.1805(3) -1.0210(2) -0.5175(2) 0.0190 1.0000 Uani . . . . . . 
C34 C -0.1164(3) -1.0480(2) -0.4282(2) 0.0212 1.0000 Uani . . . . . . 
C35 C -0.1531(3) -1.1194(2) -0.3287(2) 0.0242 1.0000 Uani . . . . . . 
C36 C -0.2561(3) -1.1634(2) -0.3191(2) 0.0245 1.0000 Uani . . . . . . 
O37 O -0.3060(2) -1.2256(2) -0.21751(19) 0.0349 1.0000 Uani . . . . . . 
C38 C -0.2161(3) -1.3138(2) -0.1632(3) 0.0240 1.0000 Uani . . . . . . 
C39 C -0.0971(3) -1.3962(3) -0.2276(2) 0.0269 1.0000 Uani . . . . . . 
C40 C -0.0190(3) -1.4906(3) -0.1679(3) 0.0305 1.0000 Uani . . . . . . 
C41 C -0.0587(3) -1.5010(3) -0.0457(3) 0.0336 1.0000 Uani . . . . . . 
C42 C -0.1756(3) -1.4158(3) 0.0165(3) 0.0336 1.0000 Uani . . . . . . 
C43 C -0.2549(3) -1.3217(3) -0.0419(3) 0.0275 1.0000 Uani . . . . . . 
C44 C -0.3192(3) -1.1398(2) -0.4072(3) 0.0236 1.0000 Uani . . . . . . 
C45 C -0.2825(3) -1.0685(2) -0.5061(2) 0.0201 1.0000 Uani . . . . . . 
C46 C -0.6422(3) -0.5396(3) -0.9973(3) 0.0278 1.0000 Uani . . . . . . 
C47 C -0.7260(4) -0.5504(3) -1.0483(3) 0.0377 1.0000 Uani . . . . . . 
O48 O 0.1818(2) -1.30480(17) -0.52487(19) 0.0258 1.0000 Uani . . . . . . 
C49 C 0.1743(3) -1.4071(2) -0.5089(2) 0.0207 1.0000 Uani . . . . . . 
N50 N 0.0793(2) -1.43393(18) -0.53744(19) 0.0213 1.0000 Uani . . . . . . 
C51 C -0.0207(3) -1.3394(2) -0.5886(2) 0.0240 1.0000 Uani . . . . . . 
C52 C -0.0180(3) -1.3795(2) -0.7053(2) 0.0216 1.0000 Uani . . . . . . 
N53 N -0.1189(2) -1.2841(2) -0.7541(2) 0.0221 1.0000 Uani . . . . . . 
N54 N -0.0742(2) -1.2070(2) -0.8412(2) 0.0213 1.0000 Uani . . . . . . 
C55 C -0.1829(3) -1.1249(2) -0.8663(2) 0.0195 1.0000 Uani . . . . . . 
C56 C -0.1643(3) -1.0273(2) -0.9564(2) 0.0194 1.0000 Uani . . . . . . 
C57 C -0.0674(3) -0.9768(2) -0.9569(2) 0.0218 1.0000 Uani . . . . . . 
C58 C -0.0465(3) -0.8850(3) -1.0386(2) 0.0248 1.0000 Uani . . . . . . 
C59 C -0.1206(3) -0.8427(2) -1.1196(2) 0.0244 1.0000 Uani . . . . . . 
O60 O -0.0913(2) -0.7503(2) -1.1956(2) 0.0373 1.0000 Uani . . . . . . 
C61 C -0.1776(3) -0.6860(3) -1.2661(3) 0.0280 1.0000 Uani . . . . . . 
C62 C -0.2776(3) -0.5775(3) -1.2288(3) 0.0358 1.0000 Uani . . . . . . 
C63 C -0.3517(4) -0.5077(3) -1.3052(3) 0.0404 1.0000 Uani . . . . . . 
C64 C -0.3265(3) -0.5471(3) -1.4157(3) 0.0336 1.0000 Uani . . . . . . 
C65 C -0.2273(3) -0.6582(3) -1.4504(3) 0.0332 1.0000 Uani . . . . . . 
C66 C -0.1510(3) -0.7275(3) -1.3755(3) 0.0316 1.0000 Uani . . . . . . 
C67 C -0.2155(3) -0.8922(2) -1.1221(2) 0.0230 1.0000 Uani . . . . . . 
C68 C -0.2363(3) -0.9853(2) -1.0399(2) 0.0211 1.0000 Uani . . . . . . 
C69 C -0.3038(3) -1.1466(2) -0.7941(2) 0.0185 1.0000 Uani . . . . . . 
C70 C -0.2567(3) -1.2492(2) -0.7229(2) 0.0186 1.0000 Uani . . . . . . 
N71 N -0.3346(2) -1.30204(19) -0.6359(2) 0.0212 1.0000 Uani . . . . . . 
C72 C -0.4662(3) -1.2436(2) -0.6269(2) 0.0208 1.0000 Uani . . . . . . 
N73 N -0.5258(2) -1.14529(19) -0.6883(2) 0.0204 1.0000 Uani . . . . . . 
C74 C -0.4474(3) -1.0917(2) -0.7722(2) 0.0195 1.0000 Uani D . . . . . 
N75 N -0.5095(2) -0.9917(2) -0.8268(2) 0.0214 1.0000 Uani D . . . . . 
C76 C -0.0378(3) -1.5016(2) -0.6913(2) 0.0245 1.0000 Uani . . . . . . 
C77 C 0.0651(3) -1.5951(2) -0.6312(2) 0.0225 1.0000 Uani . . . . . . 
C78 C 0.0552(3) -1.5496(2) -0.5152(2) 0.0225 1.0000 Uani . . . . . . 
C79 C 0.2733(3) -1.5079(3) -0.4562(3) 0.0252 1.0000 Uani . . . . . . 
C80 C 0.3365(3) -1.4874(3) -0.3907(3) 0.0322 1.0000 Uani . . . . . . 
H31 H -0.4679 -0.8229 -0.4916 0.0367 1.0000 Uiso R . . . . . 
H41 H -0.4033 -0.8052 -0.3286 0.0422 1.0000 Uiso R . . . . . 
H51 H -0.5476 -0.8152 -0.1397 0.0459 1.0000 Uiso R . . . . . 
H61 H -0.7562 -0.8319 -0.1151 0.0564 1.0000 Uiso R . . . . . 
H71 H -0.8230 -0.8483 -0.2761 0.0483 1.0000 Uiso R . . . . . 
H101 H 0.1367 -1.2535 -1.0068 0.0400 1.0000 Uiso R . . . . . 
H111 H 0.0717 -1.2540 -1.1747 0.0428 1.0000 Uiso R . . . . . 
H121 H 0.1822 -1.1789 -1.3548 0.0495 1.0000 Uiso R . . . . . 
H131 H 0.3522 -1.1135 -1.3695 0.0506 1.0000 Uiso R . . . . . 
H141 H 0.4242 -1.1152 -1.2026 0.0492 1.0000 Uiso R . . . . . 
H181 H -0.6322 -0.4574 -0.8264 0.0338 1.0000 Uiso R . . . . . 
H182 H -0.6253 -0.5491 -0.7114 0.0343 1.0000 Uiso R . . . . . 
H192 H -0.4245 -0.4444 -0.8371 0.0373 1.0000 Uiso R . . . . . 
H191 H -0.5253 -0.4094 -0.7070 0.0366 1.0000 Uiso R . . . . . 
H201 H -0.4159 -0.6034 -0.6333 0.0324 1.0000 Uiso R . . . . . 
H202 H -0.3006 -0.5475 -0.7013 0.0322 1.0000 Uiso R . . . . . 
H211 H -0.2432 -0.6565 -0.8677 0.0241 1.0000 Uiso R . . . . . 
H221 H -0.3555 -0.7882 -0.8750 0.0268 1.0000 Uiso R . . . . . 
H222 H -0.4493 -0.7598 -0.7459 0.0269 1.0000 Uiso R . . . . . 
H291 H 0.1972 -0.7633 -0.8756 0.0239 1.0000 Uiso R . . . . . 
H341 H -0.0459 -1.0157 -0.4353 0.0267 1.0000 Uiso R . . . . . 
H351 H -0.1103 -1.1378 -0.2679 0.0302 1.0000 Uiso R . . . . . 
H391 H -0.0705 -1.3880 -0.3101 0.0342 1.0000 Uiso R . . . . . 
H401 H 0.0603 -1.5472 -0.2108 0.0378 1.0000 Uiso R . . . . . 
H411 H -0.0092 -1.5654 -0.0045 0.0425 1.0000 Uiso R . . . . . 
H421 H -0.2019 -1.4217 0.1008 0.0411 1.0000 Uiso R . . . . . 
H431 H -0.3356 -1.2615 0.0003 0.0339 1.0000 Uiso R . . . . . 
H441 H -0.3877 -1.1727 -0.3993 0.0288 1.0000 Uiso R . . . . . 
H451 H -0.3256 -1.0527 -0.5652 0.0261 1.0000 Uiso R . . . . . 
H461 H -0.6379 -0.4618 -0.9946 0.0340 1.0000 Uiso R . . . . . 
H471 H -0.7299 -0.6269 -1.0520 0.0475 1.0000 Uiso R . . . . . 
H472 H -0.7838 -0.4802 -1.0796 0.0483 1.0000 Uiso R . . . . . 
H511 H -0.1116 -1.3252 -0.5339 0.0309 1.0000 Uiso R . . . . . 
H512 H 0.0036 -1.2664 -0.6019 0.0316 1.0000 Uiso R . . . . . 
H521 H 0.0708 -1.3867 -0.7634 0.0271 1.0000 Uiso R . . . . . 
H571 H -0.0178 -1.0048 -0.8996 0.0284 1.0000 Uiso R . . . . . 
H581 H 0.0187 -0.8496 -1.0383 0.0310 1.0000 Uiso R . . . . . 
H621 H -0.2936 -0.5529 -1.1528 0.0451 1.0000 Uiso R . . . . . 
H631 H -0.4189 -0.4332 -1.2822 0.0499 1.0000 Uiso R . . . . . 
H641 H -0.3767 -0.4980 -1.4684 0.0430 1.0000 Uiso R . . . . . 
H651 H -0.2108 -0.6857 -1.5250 0.0418 1.0000 Uiso R . . . . . 
H661 H -0.0824 -0.8029 -1.3966 0.0400 1.0000 Uiso R . . . . . 
H671 H -0.2648 -0.8623 -1.1775 0.0283 1.0000 Uiso R . . . . . 
H681 H -0.2990 -1.0202 -1.0432 0.0267 1.0000 Uiso R . . . . . 
H721 H -0.5263 -1.2771 -0.5693 0.0251 1.0000 Uiso R . . . . . 
H761 H -0.0222 -1.5299 -0.7683 0.0328 1.0000 Uiso R . . . . . 
H762 H -0.1307 -1.4932 -0.6424 0.0325 1.0000 Uiso R . . . . . 
H772 H 0.0462 -1.6702 -0.6153 0.0237 1.0000 Uiso R . . . . . 
H771 H 0.1567 -1.6095 -0.6835 0.0252 1.0000 Uiso R . . . . . 
H781 H 0.1213 -1.6104 -0.4785 0.0267 1.0000 Uiso R . . . . . 
H782 H -0.0366 -1.5347 -0.4622 0.0275 1.0000 Uiso R . . . . . 
H791 H 0.2878 -1.5890 -0.4699 0.0331 1.0000 Uiso R . . . . . 
H801 H 0.3943 -1.5541 -0.3561 0.0394 1.0000 Uiso R . . . . . 
H802 H 0.3237 -1.4064 -0.3774 0.0396 1.0000 Uiso R . . . . . 
H752 H -0.466(2) -0.953(2) -0.879(3) 0.0271 1.0000 Uiso D . . . . . 
H322 H 0.134(2) -1.112(2) -0.599(3) 0.0275 1.0000 Uiso D . . . . . 
H751 H -0.5944(19) -0.957(2) -0.801(2) 0.0271 1.0000 Uiso D . . . . . 
H321 H 0.2560(19) -1.082(2) -0.643(3) 0.0280 1.0000 Uiso D . . . . . 
loop_
_atom_site_aniso_label
_atom_site_aniso_U_11
_atom_site_aniso_U_22
_atom_site_aniso_U_33
_atom_site_aniso_U_23
_atom_site_aniso_U_13
_atom_site_aniso_U_12
Br1 0.0485(2) 0.02661(14) 0.03474(17) -0.00784(11) -0.02200(14) 0.00400(13) 
C2 0.0288(15) 0.0233(13) 0.0232(14) -0.0056(10) -0.0126(11) -0.0017(11) 
C3 0.0245(14) 0.0192(13) 0.0259(14) -0.0003(10) -0.0021(11) 0.0029(11) 
C4 0.0235(15) 0.0313(16) 0.0427(19) -0.0034(13) -0.0068(13) -0.0086(12) 
C5 0.0394(19) 0.051(2) 0.0324(17) -0.0086(14) -0.0093(14) -0.0184(16) 
C6 0.045(2) 0.081(3) 0.0256(16) -0.0155(17) 0.0064(14) -0.037(2) 
C7 0.0309(17) 0.053(2) 0.0362(17) -0.0152(15) 0.0027(13) -0.0210(15) 
Br8 0.0428(2) 0.0607(2) 0.03903(19) -0.01604(17) -0.01585(15) -0.00337(17) 
C9 0.0268(15) 0.0317(15) 0.0263(15) -0.0104(12) -0.0114(12) 0.0011(12) 
C10 0.0262(15) 0.0265(14) 0.0325(15) -0.0004(12) -0.0034(12) -0.0001(12) 
C11 0.0261(16) 0.0257(15) 0.049(2) -0.0028(13) -0.0145(14) -0.0001(12) 
C12 0.0333(18) 0.0419(18) 0.0259(15) -0.0072(13) -0.0147(13) 0.0123(14) 
C13 0.050(2) 0.0381(17) 0.0252(15) -0.0004(13) -0.0007(14) -0.0061(15) 
C14 0.0283(16) 0.0412(18) 0.0417(18) -0.0081(14) -0.0043(13) -0.0083(13) 
O15 0.0298(11) 0.0202(10) 0.0312(11) 0.0009(8) -0.0159(9) -0.0048(8) 
C16 0.0186(12) 0.0224(12) 0.0210(12) 0.0020(10) -0.0063(10) -0.0035(10) 
N17 0.0192(11) 0.0190(10) 0.0254(11) -0.0024(8) -0.0106(9) 0.0002(8) 
C18 0.0204(13) 0.0249(13) 0.0309(14) -0.0075(11) -0.0100(11) 0.0024(11) 
C19 0.0275(15) 0.0190(12) 0.0395(16) -0.0070(11) -0.0150(12) 0.0016(11) 
C20 0.0232(13) 0.0214(12) 0.0275(13) -0.0023(10) -0.0107(11) -0.0035(10) 
C21 0.0158(12) 0.0198(12) 0.0189(12) 0.0044(9) -0.0060(10) -0.0025(10) 
C22 0.0205(13) 0.0174(11) 0.0209(12) 0.0015(9) -0.0066(10) -0.0022(10) 
N23 0.0152(11) 0.0188(10) 0.0186(10) 0.0051(8) -0.0058(8) -0.0029(8) 
N24 0.0190(11) 0.0215(11) 0.0168(10) 0.0031(8) -0.0034(8) -0.0051(9) 
C25 0.0145(12) 0.0174(11) 0.0197(12) 0.0000(9) -0.0061(10) -0.0010(9) 
C26 0.0189(13) 0.0152(11) 0.0150(11) 0.0016(9) -0.0039(9) -0.0046(9) 
C27 0.0153(12) 0.0189(11) 0.0186(12) -0.0017(9) -0.0047(10) -0.0013(10) 
N28 0.0197(11) 0.0189(10) 0.0166(10) 0.0015(8) -0.0051(8) -0.0045(9) 
C29 0.0191(13) 0.0183(11) 0.0175(12) 0.0008(9) -0.0043(10) -0.0044(10) 
N30 0.0175(10) 0.0169(10) 0.0230(11) 0.0001(8) -0.0046(8) -0.0036(8) 
C31 0.0196(13) 0.0156(11) 0.0180(12) -0.0018(9) -0.0031(10) -0.0035(10) 
N32 0.0154(11) 0.0176(10) 0.0246(11) 0.0040(8) -0.0057(9) -0.0033(8) 
C33 0.0163(12) 0.0148(11) 0.0194(12) 0.0006(9) -0.0015(10) -0.0016(9) 
C34 0.0194(13) 0.0175(11) 0.0206(13) -0.0005(9) -0.0046(10) -0.0004(9) 
C35 0.0219(13) 0.0235(13) 0.0202(13) 0.0034(10) -0.0064(10) -0.0012(10) 
C36 0.0207(13) 0.0221(12) 0.0193(12) 0.0059(10) -0.0006(10) -0.0014(10) 
O37 0.0228(10) 0.0413(12) 0.0281(10) 0.0182(9) -0.0044(8) -0.0075(9) 
C38 0.0223(13) 0.0215(12) 0.0249(14) 0.0065(10) -0.0062(11) -0.0071(10) 
C39 0.0287(15) 0.0283(14) 0.0187(12) 0.0008(10) -0.0023(11) -0.0083(11) 
C40 0.0260(15) 0.0261(14) 0.0325(15) 0.0036(11) -0.0044(12) -0.0064(12) 
C41 0.0296(16) 0.0344(16) 0.0349(17) 0.0123(13) -0.0154(13) -0.0091(13) 
C42 0.0336(16) 0.0447(18) 0.0201(13) 0.0090(12) -0.0097(12) -0.0130(14) 
C43 0.0263(14) 0.0265(13) 0.0251(14) 0.0005(11) -0.0037(11) -0.0076(11) 
C44 0.0162(12) 0.0188(12) 0.0299(14) 0.0017(10) -0.0021(10) -0.0041(10) 
C45 0.0171(13) 0.0175(12) 0.0201(13) 0.0002(9) -0.0053(10) 0.0000(10) 
C46 0.0308(15) 0.0218(13) 0.0309(15) 0.0037(11) -0.0163(12) -0.0048(12) 
C47 0.0386(18) 0.0296(15) 0.048(2) 0.0071(14) -0.0272(16) -0.0061(13) 
O48 0.0280(11) 0.0171(9) 0.0315(11) 0.0037(7) -0.0123(8) -0.0056(8) 
C49 0.0195(13) 0.0189(12) 0.0194(12) -0.0010(9) -0.0036(10) -0.0032(10) 
N50 0.0208(11) 0.0138(9) 0.0268(11) 0.0011(8) -0.0092(9) -0.0020(8) 
C51 0.0227(13) 0.0167(12) 0.0300(14) 0.0027(10) -0.0122(11) -0.0013(10) 
C52 0.0163(12) 0.0184(12) 0.0244(13) 0.0043(10) -0.0069(10) -0.0007(10) 
N53 0.0161(11) 0.0213(11) 0.0236(11) 0.0062(9) -0.0058(9) -0.0032(9) 
N54 0.0191(11) 0.0169(10) 0.0225(11) 0.0058(8) -0.0051(9) -0.0036(8) 
C55 0.0196(13) 0.0174(12) 0.0177(12) 0.0018(9) -0.0050(10) -0.0033(10) 
C56 0.0164(12) 0.0177(12) 0.0179(12) 0.0003(10) -0.0024(10) -0.0013(9) 
C57 0.0205(13) 0.0217(13) 0.0197(12) 0.0018(10) -0.0058(10) -0.0044(10) 
C58 0.0228(13) 0.0228(12) 0.0266(14) 0.0016(10) -0.0050(11) -0.0082(10) 
C59 0.0218(13) 0.0219(12) 0.0242(13) 0.0045(10) -0.0028(10) -0.0068(10) 
O60 0.0367(12) 0.0408(12) 0.0418(12) 0.0241(10) -0.0211(10) -0.0235(10) 
C61 0.0307(15) 0.0259(14) 0.0305(14) 0.0127(11) -0.0127(12) -0.0155(12) 
C62 0.0324(16) 0.0436(18) 0.0317(15) -0.0001(13) -0.0063(13) -0.0162(14) 
C63 0.0311(17) 0.0350(17) 0.0482(19) 0.0024(14) -0.0099(14) -0.0062(13) 
C64 0.0301(16) 0.0308(15) 0.0394(17) 0.0132(13) -0.0146(13) -0.0120(13) 
C65 0.0388(17) 0.0362(16) 0.0302(15) 0.0046(12) -0.0107(13) -0.0209(14) 
C66 0.0341(17) 0.0215(13) 0.0386(17) 0.0076(12) -0.0101(13) -0.0126(12) 
C67 0.0212(13) 0.0254(13) 0.0199(12) 0.0054(10) -0.0092(10) -0.0051(10) 
C68 0.0174(12) 0.0192(12) 0.0212(13) -0.0009(10) -0.0019(10) -0.0032(10) 
C69 0.0145(12) 0.0178(11) 0.0205(12) -0.0017(9) -0.0047(10) -0.0025(10) 
C70 0.0193(13) 0.0157(11) 0.0189(12) 0.0015(9) -0.0062(10) -0.0042(10) 
N71 0.0192(11) 0.0169(10) 0.0229(11) 0.0034(8) -0.0055(9) -0.0031(9) 
C72 0.0214(13) 0.0177(11) 0.0201(12) 0.0008(9) -0.0019(10) -0.0072(10) 
N73 0.0156(11) 0.0166(10) 0.0250(11) -0.0021(8) -0.0024(9) -0.0033(8) 
C74 0.0199(13) 0.0172(11) 0.0181(12) -0.0029(9) -0.0041(10) -0.0029(10) 
N75 0.0137(10) 0.0189(10) 0.0260(11) 0.0038(9) -0.0054(9) -0.0016(8) 
C76 0.0239(13) 0.0189(12) 0.0285(13) 0.0024(10) -0.0121(11) -0.0024(10) 
C77 0.0222(13) 0.0152(11) 0.0262(13) 0.0012(9) -0.0101(11) -0.0003(9) 
C78 0.0232(13) 0.0161(11) 0.0259(13) 0.0027(9) -0.0086(10) -0.0043(10) 
C79 0.0232(14) 0.0180(12) 0.0293(14) 0.0034(10) -0.0071(11) -0.0033(10) 
C80 0.0319(17) 0.0253(14) 0.0366(17) -0.0006(12) -0.0164(13) -0.0015(12) 

_refine_ls_extinction_method 
    'None'
_oxford_refine_ls_scale 6.16(8) 
loop_
 _geom_bond_atom_site_label_1
 _geom_bond_site_symmetry_1
 _geom_bond_atom_site_label_2
 _geom_bond_site_symmetry_2
 _geom_bond_distance
 _geom_bond_publ_flag
Br1 . C2 . 1.907(3)    yes
C2 . C3 . 1.371(5)    yes
C2 . C7 . 1.389(4)    yes
C3 . C4 . 1.389(5)    yes
C3 . H31 . 0.943    no
C4 . C5 . 1.378(5)    yes
C4 . H41 . 0.963    no
C5 . C6 . 1.377(5)    yes
C5 . H51 . 0.934    no
C6 . C7 . 1.382(5)    yes
C6 . H61 . 0.931    no
C7 . H71 . 0.943    no
Br8 . C9 . 1.903(3)    yes
C9 . C10 . 1.382(5)    yes
C9 . C14 . 1.379(5)    yes
C10 . C11 . 1.389(5)    yes
C10 . H101 . 0.939    no
C11 . C12 . 1.399(5)    yes
C11 . H111 . 0.947    no
C12 . C13 . 1.327(6)    yes
C12 . H121 . 0.925    no
C13 . C14 . 1.398(5)    yes
C13 . H131 . 0.927    no
C14 . H141 . 0.946    no
O15 . C16 . 1.221(3)    yes
C16 . N17 . 1.367(4)    yes
C16 . C46 . 1.498(4)    yes
N17 . C18 . 1.466(3)    yes
N17 . C22 . 1.465(3)    yes
C18 . C19 . 1.507(4)    yes
C18 . H181 . 0.974    no
C18 . H182 . 0.997    no
C19 . C20 . 1.543(4)    yes
C19 . H192 . 0.978    no
C19 . H191 . 0.976    no
C20 . C21 . 1.527(4)    yes
C20 . H201 . 0.983    no
C20 . H202 . 0.976    no
C21 . C22 . 1.531(4)    yes
C21 . N23 . 1.459(3)    yes
C21 . H211 . 0.992    no
C22 . H221 . 0.974    no
C22 . H222 . 0.969    no
N23 . N24 . 1.371(3)    yes
N23 . C27 . 1.358(3)    yes
N24 . C25 . 1.317(3)    yes
C25 . C26 . 1.431(3)    yes
C25 . C33 . 1.478(3)    yes
C26 . C27 . 1.397(4)    yes
C26 . C31 . 1.417(4)    yes
C27 . N28 . 1.355(3)    yes
N28 . C29 . 1.322(4)    yes
C29 . N30 . 1.340(3)    yes
C29 . H291 . 0.962    no
N30 . C31 . 1.363(3)    yes
C31 . N32 . 1.329(3)    yes
N32 . H322 . 0.843(18)    no
N32 . H321 . 0.833(18)    no
C33 . C34 . 1.393(4)    yes
C33 . C45 . 1.400(4)    yes
C34 . C35 . 1.391(4)    yes
C34 . H341 . 0.964    no
C35 . C36 . 1.387(4)    yes
C35 . H351 . 0.942    no
C36 . O37 . 1.388(3)    yes
C36 . C44 . 1.375(4)    yes
O37 . C38 . 1.386(3)    yes
C38 . C39 . 1.388(4)    yes
C38 . C43 . 1.375(4)    yes
C39 . C40 . 1.388(4)    yes
C39 . H391 . 0.937    no
C40 . C41 . 1.386(4)    yes
C40 . H401 . 0.934    no
C41 . C42 . 1.381(5)    yes
C41 . H411 . 0.931    no
C42 . C43 . 1.384(4)    yes
C42 . H421 . 0.956    no
C43 . H431 . 0.959    no
C44 . C45 . 1.386(4)    yes
C44 . H441 . 0.947    no
C45 . H451 . 0.928    no
C46 . C47 . 1.308(5)    yes
C46 . H461 . 0.952    no
C47 . H471 . 0.937    no
C47 . H472 . 0.947    no
O48 . C49 . 1.234(3)    yes
C49 . N50 . 1.350(4)    yes
C49 . C79 . 1.499(4)    yes
N50 . C51 . 1.462(3)    yes
N50 . C78 . 1.467(3)    yes
C51 . C52 . 1.533(4)    yes
C51 . H511 . 0.979    no
C51 . H512 . 0.979    no
C52 . N53 . 1.458(3)    yes
C52 . C76 . 1.526(4)    yes
C52 . H521 . 0.989    no
N53 . N54 . 1.373(3)    yes
N53 . C70 . 1.358(3)    yes
N54 . C55 . 1.320(4)    yes
C55 . C56 . 1.482(3)    yes
C55 . C69 . 1.433(4)    yes
C56 . C57 . 1.406(4)    yes
C56 . C68 . 1.386(4)    yes
C57 . C58 . 1.383(4)    yes
C57 . H571 . 0.953    no
C58 . C59 . 1.376(4)    yes
C58 . H581 . 0.960    no
C59 . O60 . 1.379(3)    yes
C59 . C67 . 1.391(4)    yes
O60 . C61 . 1.400(4)    yes
C61 . C62 . 1.378(5)    yes
C61 . C66 . 1.377(5)    yes
C62 . C63 . 1.384(5)    yes
C62 . H621 . 0.943    no
C63 . C64 . 1.384(5)    yes
C63 . H631 . 0.934    no
C64 . C65 . 1.390(5)    yes
C64 . H641 . 0.952    no
C65 . C66 . 1.383(5)    yes
C65 . H651 . 0.939    no
C66 . H661 . 0.943    no
C67 . C68 . 1.397(4)    yes
C67 . H671 . 0.932    no
C68 . H681 . 0.942    no
C69 . C70 . 1.401(4)    yes
C69 . C74 . 1.424(4)    yes
C70 . N71 . 1.361(3)    yes
N71 . C72 . 1.332(4)    yes
C72 . N73 . 1.341(3)    yes
C72 . H721 . 0.948    no
N73 . C74 . 1.351(3)    yes
C74 . N75 . 1.319(3)    yes
N75 . H752 . 0.850(18)    no
N75 . H751 . 0.844(18)    no
C76 . C77 . 1.536(4)    yes
C76 . H761 . 0.973    no
C76 . H762 . 0.984    no
C77 . C78 . 1.527(4)    yes
C77 . H772 . 0.970    no
C77 . H771 . 0.974    no
C78 . H781 . 0.977    no
C78 . H782 . 0.979    no
C79 . C80 . 1.300(5)    yes
C79 . H791 . 0.950    no
C80 . H801 . 0.945    no
C80 . H802 . 0.953    no
loop_
 _geom_angle_atom_site_label_1
 _geom_angle_site_symmetry_1
 _geom_angle_atom_site_label_2
 _geom_angle_site_symmetry_2
 _geom_angle_atom_site_label_3
 _geom_angle_site_symmetry_3
 _geom_angle
 _geom_angle_publ_flag
Br1 . C2 . C3 . 118.4(2)    yes
Br1 . C2 . C7 . 119.3(2)    yes
C3 . C2 . C7 . 122.2(3)    yes
C2 . C3 . C4 . 118.6(3)    yes
C2 . C3 . H31 . 121.3    no
C4 . C3 . H31 . 120.1    no
C3 . C4 . C5 . 120.4(3)    yes
C3 . C4 . H41 . 119.6    no
C5 . C4 . H41 . 120.0    no
C4 . C5 . C6 . 119.7(3)    yes
C4 . C5 . H51 . 120.6    no
C6 . C5 . H51 . 119.7    no
C5 . C6 . C7 . 121.3(3)    yes
C5 . C6 . H61 . 120.1    no
C7 . C6 . H61 . 118.6    no
C2 . C7 . C6 . 117.7(3)    yes
C2 . C7 . H71 . 120.5    no
C6 . C7 . H71 . 121.8    no
Br8 . C9 . C10 . 118.0(2)    yes
Br8 . C9 . C14 . 120.4(3)    yes
C10 . C9 . C14 . 121.6(3)    yes
C9 . C10 . C11 . 118.7(3)    yes
C9 . C10 . H101 . 120.4    no
C11 . C10 . H101 . 120.9    no
C10 . C11 . C12 . 119.3(3)    yes
C10 . C11 . H111 . 119.3    no
C12 . C11 . H111 . 121.3    no
C11 . C12 . C13 . 121.0(3)    yes
C11 . C12 . H121 . 119.0    no
C13 . C12 . H121 . 120.0    no
C12 . C13 . C14 . 121.3(3)    yes
C12 . C13 . H131 . 118.7    no
C14 . C13 . H131 . 120.0    no
C13 . C14 . C9 . 118.1(3)    yes
C13 . C14 . H141 . 122.0    no
C9 . C14 . H141 . 119.9    no
O15 . C16 . N17 . 122.1(3)    yes
O15 . C16 . C46 . 121.9(3)    yes
N17 . C16 . C46 . 115.9(2)    yes
C16 . N17 . C18 . 121.7(2)    yes
C16 . N17 . C22 . 118.0(2)    yes
C18 . N17 . C22 . 113.8(2)    yes
N17 . C18 . C19 . 111.1(2)    yes
N17 . C18 . H181 . 108.2    no
C19 . C18 . H181 . 109.1    no
N17 . C18 . H182 . 108.9    no
C19 . C18 . H182 . 109.1    no
H181 . C18 . H182 . 110.4    no
C18 . C19 . C20 . 110.5(2)    yes
C18 . C19 . H192 . 108.7    no
C20 . C19 . H192 . 107.1    no
C18 . C19 . H191 . 109.4    no
C20 . C19 . H191 . 109.7    no
H192 . C19 . H191 . 111.4    no
C19 . C20 . C21 . 109.9(2)    yes
C19 . C20 . H201 . 108.6    no
C21 . C20 . H201 . 109.4    no
C19 . C20 . H202 . 110.9    no
C21 . C20 . H202 . 109.4    no
H201 . C20 . H202 . 108.6    no
C20 . C21 . C22 . 111.7(2)    yes
C20 . C21 . N23 . 110.2(2)    yes
C22 . C21 . N23 . 109.1(2)    yes
C20 . C21 . H211 . 108.9    no
C22 . C21 . H211 . 109.4    no
N23 . C21 . H211 . 107.4    no
C21 . C22 . N17 . 109.4(2)    yes
C21 . C22 . H221 . 110.7    no
N17 . C22 . H221 . 108.5    no
C21 . C22 . H222 . 110.7    no
N17 . C22 . H222 . 109.7    no
H221 . C22 . H222 . 107.8    no
C21 . N23 . N24 . 119.9(2)    yes
C21 . N23 . C27 . 129.4(2)    yes
N24 . N23 . C27 . 110.4(2)    yes
N23 . N24 . C25 . 107.2(2)    yes
N24 . C25 . C26 . 110.4(2)    yes
N24 . C25 . C33 . 118.2(2)    yes
C26 . C25 . C33 . 131.2(2)    yes
C25 . C26 . C27 . 104.3(2)    yes
C25 . C26 . C31 . 139.5(2)    yes
C27 . C26 . C31 . 116.1(2)    yes
C26 . C27 . N23 . 107.6(2)    yes
C26 . C27 . N28 . 126.8(2)    yes
N23 . C27 . N28 . 125.6(2)    yes
C27 . N28 . C29 . 111.0(2)    yes
N28 . C29 . N30 . 129.4(2)    yes
N28 . C29 . H291 . 114.7    no
N30 . C29 . H291 . 116.0    no
C29 . N30 . C31 . 118.7(2)    yes
C26 . C31 . N30 . 117.7(2)    yes
C26 . C31 . N32 . 125.7(2)    yes
N30 . C31 . N32 . 116.6(2)    yes
C31 . N32 . H322 . 122.5(15)    no
C31 . N32 . H321 . 118.1(15)    no
H322 . N32 . H321 . 119(2)    no
C25 . C33 . C34 . 121.3(2)    yes
C25 . C33 . C45 . 119.8(2)    yes
C34 . C33 . C45 . 118.6(2)    yes
C33 . C34 . C35 . 121.2(3)    yes
C33 . C34 . H341 . 119.2    no
C35 . C34 . H341 . 119.6    no
C34 . C35 . C36 . 118.8(3)    yes
C34 . C35 . H351 . 121.7    no
C36 . C35 . H351 . 119.5    no
C35 . C36 . O37 . 121.6(3)    yes
C35 . C36 . C44 . 121.0(2)    yes
O37 . C36 . C44 . 117.3(3)    yes
C36 . O37 . C38 . 119.6(2)    yes
O37 . C38 . C39 . 121.7(3)    yes
O37 . C38 . C43 . 116.9(3)    yes
C39 . C38 . C43 . 121.3(3)    yes
C38 . C39 . C40 . 118.9(3)    yes
C38 . C39 . H391 . 120.3    no
C40 . C39 . H391 . 120.9    no
C39 . C40 . C41 . 120.3(3)    yes
C39 . C40 . H401 . 119.3    no
C41 . C40 . H401 . 120.4    no
C40 . C41 . C42 . 119.6(3)    yes
C40 . C41 . H411 . 121.3    no
C42 . C41 . H411 . 119.0    no
C41 . C42 . C43 . 120.6(3)    yes
C41 . C42 . H421 . 119.8    no
C43 . C42 . H421 . 119.6    no
C42 . C43 . C38 . 119.2(3)    yes
C42 . C43 . H431 . 121.4    no
C38 . C43 . H431 . 119.4    no
C36 . C44 . C45 . 120.1(3)    yes
C36 . C44 . H441 . 119.3    no
C45 . C44 . H441 . 120.7    no
C33 . C45 . C44 . 120.3(3)    yes
C33 . C45 . H451 . 120.0    no
C44 . C45 . H451 . 119.8    no
C16 . C46 . C47 . 120.7(3)    yes
C16 . C46 . H461 . 119.7    no
C47 . C46 . H461 . 119.5    no
C46 . C47 . H471 . 119.8    no
C46 . C47 . H472 . 119.4    no
H471 . C47 . H472 . 120.7    no
O48 . C49 . N50 . 122.7(2)    yes
O48 . C49 . C79 . 120.0(3)    yes
N50 . C49 . C79 . 117.3(2)    yes
C49 . N50 . C51 . 119.9(2)    yes
C49 . N50 . C78 . 127.3(2)    yes
C51 . N50 . C78 . 112.6(2)    yes
N50 . C51 . C52 . 110.0(2)    yes
N50 . C51 . H511 . 109.3    no
C52 . C51 . H511 . 108.9    no
N50 . C51 . H512 . 107.4    no
C52 . C51 . H512 . 110.4    no
H511 . C51 . H512 . 110.9    no
C51 . C52 . N53 . 108.9(2)    yes
C51 . C52 . C76 . 112.2(2)    yes
N53 . C52 . C76 . 112.4(2)    yes
C51 . C52 . H521 . 109.3    no
N53 . C52 . H521 . 105.5    no
C76 . C52 . H521 . 108.2    no
C52 . N53 . N54 . 117.8(2)    yes
C52 . N53 . C70 . 131.3(2)    yes
N54 . N53 . C70 . 110.7(2)    yes
N53 . N54 . C55 . 107.0(2)    yes
N54 . C55 . C56 . 118.5(2)    yes
N54 . C55 . C69 . 110.5(2)    yes
C56 . C55 . C69 . 131.0(2)    yes
C55 . C56 . C57 . 117.7(2)    yes
C55 . C56 . C68 . 123.1(2)    yes
C57 . C56 . C68 . 119.1(2)    yes
C56 . C57 . C58 . 120.2(3)    yes
C56 . C57 . H571 . 119.7    no
C58 . C57 . H571 . 120.1    no
C57 . C58 . C59 . 120.0(3)    yes
C57 . C58 . H581 . 120.2    no
C59 . C58 . H581 . 119.7    no
C58 . C59 . O60 . 114.6(2)    yes
C58 . C59 . C67 . 121.0(2)    yes
O60 . C59 . C67 . 124.5(3)    yes
C59 . O60 . C61 . 118.9(2)    yes
O60 . C61 . C62 . 118.8(3)    yes
O60 . C61 . C66 . 118.6(3)    yes
C62 . C61 . C66 . 122.2(3)    yes
C61 . C62 . C63 . 118.4(3)    yes
C61 . C62 . H621 . 119.6    no
C63 . C62 . H621 . 122.0    no
C62 . C63 . C64 . 120.5(3)    yes
C62 . C63 . H631 . 119.8    no
C64 . C63 . H631 . 119.8    no
C63 . C64 . C65 . 120.1(3)    yes
C63 . C64 . H641 . 120.1    no
C65 . C64 . H641 . 119.8    no
C64 . C65 . C66 . 119.7(3)    yes
C64 . C65 . H651 . 120.3    no
C66 . C65 . H651 . 120.0    no
C65 . C66 . C61 . 119.0(3)    yes
C65 . C66 . H661 . 121.8    no
C61 . C66 . H661 . 119.1    no
C59 . C67 . C68 . 119.0(3)    yes
C59 . C67 . H671 . 119.7    no
C68 . C67 . H671 . 121.3    no
C67 . C68 . C56 . 120.7(3)    yes
C67 . C68 . H681 . 118.7    no
C56 . C68 . H681 . 120.6    no
C55 . C69 . C70 . 104.3(2)    yes
C55 . C69 . C74 . 138.9(2)    yes
C70 . C69 . C74 . 116.6(2)    yes
C69 . C70 . N53 . 107.4(2)    yes
C69 . C70 . N71 . 126.4(2)    yes
N53 . C70 . N71 . 126.2(2)    yes
C70 . N71 . C72 . 110.7(2)    yes
N71 . C72 . N73 . 129.5(2)    yes
N71 . C72 . H721 . 115.1    no
N73 . C72 . H721 . 115.4    no
C72 . N73 . C74 . 119.2(2)    yes
C69 . C74 . N73 . 117.5(2)    yes
C69 . C74 . N75 . 124.8(2)    yes
N73 . C74 . N75 . 117.7(2)    yes
C74 . N75 . H752 . 121.8(15)    no
C74 . N75 . H751 . 120.1(15)    no
H752 . N75 . H751 . 117(2)    no
C52 . C76 . C77 . 109.5(2)    yes
C52 . C76 . H761 . 110.1    no
C77 . C76 . H761 . 108.3    no
C52 . C76 . H762 . 109.4    no
C77 . C76 . H762 . 109.3    no
H761 . C76 . H762 . 110.2    no
C76 . C77 . C78 . 110.7(2)    yes
C76 . C77 . H772 . 109.2    no
C78 . C77 . H772 . 109.0    no
C76 . C77 . H771 . 109.2    no
C78 . C77 . H771 . 109.2    no
H772 . C77 . H771 . 109.5    no
C77 . C78 . N50 . 109.7(2)    yes
C77 . C78 . H781 . 109.3    no
N50 . C78 . H781 . 111.1    no
C77 . C78 . H782 . 109.7    no
N50 . C78 . H782 . 107.3    no
H781 . C78 . H782 . 109.7    no
C49 . C79 . C80 . 121.9(3)    yes
C49 . C79 . H791 . 118.4    no
C80 . C79 . H791 . 119.7    no
C79 . C80 . H801 . 118.8    no
C79 . C80 . H802 . 120.4    no
H801 . C80 . H802 . 120.9    no
loop_
 _geom_hbond_atom_site_label_D
 _geom_hbond_site_symmetry_D
 _geom_hbond_atom_site_label_H
 _geom_hbond_site_symmetry_H
 _geom_hbond_atom_site_label_A
 _geom_hbond_site_symmetry_A
 _geom_hbond_angle_DHA
 _geom_hbond_distance_DH
 _geom_hbond_distance_HA
 _geom_hbond_distance_DA
 _geom_hbond_publ_flag
C3 . H31 . N24 . 160.36(9) 0.943 2.469 3.373(4)    yes
C5 . H51 . O15 1_556 163.80(10) 0.934 2.408 3.316(4)    yes
C10 . H101 . N54 . 144.21(9) 0.939 2.477 3.285(4)    yes
C76 . H762 . N71 . 124.25(8) 0.984 2.526 3.185(4)    yes
N75 . H752 . O15 . 133(2) 0.850 2.405 3.047(4)    yes
N75 . H752 . C68 . 142(2) 0.850 2.589 3.298(4)    yes
N32 . H322 . O48 . 141(2) 0.843 2.255 2.957(4)    yes
N75 . H751 . N30 1_455 166(3) 0.844 2.105 2.931(4)    yes
N32 . H321 . N73 1_655 172(3) 0.833 2.148 2.976(4)    yes


_iucr_refine_instructions_details
;
#
# Punched on 08/03/17 at 11:47:57
#
#LIST     12                                                                    
BLOCK 
CONT SCALE 
CONT BR   (    1 ,X'S,U'S)  UNTIL C    (   80 ) 
CONT H    (  752 ,X'S)  UNTIL H    (  321 ) 
CONT ENANTIO 
RIDE C   (   3,X'S) H   (  31,X'S) 
RIDE C   (   4,X'S) H   (  41,X'S) 
RIDE C   (   5,X'S) H   (  51,X'S) 
RIDE C   (   6,X'S) H   (  61,X'S) 
RIDE C   (   7,X'S) H   (  71,X'S) 
RIDE C   (  10,X'S) H   ( 101,X'S) 
RIDE C   (  11,X'S) H   ( 111,X'S) 
RIDE C   (  12,X'S) H   ( 121,X'S) 
RIDE C   (  13,X'S) H   ( 131,X'S) 
RIDE C   (  14,X'S) H   ( 141,X'S) 
RIDE C   (  18,X'S) H   ( 181,X'S) H   ( 182,X'S) 
RIDE C   (  19,X'S) H   ( 192,X'S) H   ( 191,X'S) 
RIDE C   (  20,X'S) H   ( 201,X'S) H   ( 202,X'S) 
RIDE C   (  21,X'S) H   ( 211,X'S) 
RIDE C   (  22,X'S) H   ( 221,X'S) H   ( 222,X'S) 
RIDE C   (  29,X'S) H   ( 291,X'S) 
RIDE C   (  34,X'S) H   ( 341,X'S) 
RIDE C   (  35,X'S) H   ( 351,X'S) 
RIDE C   (  39,X'S) H   ( 391,X'S) 
RIDE C   (  40,X'S) H   ( 401,X'S) 
RIDE C   (  41,X'S) H   ( 411,X'S) 
RIDE C   (  42,X'S) H   ( 421,X'S) 
RIDE C   (  43,X'S) H   ( 431,X'S) 
RIDE C   (  44,X'S) H   ( 441,X'S) 
RIDE C   (  45,X'S) H   ( 451,X'S) 
RIDE C   (  46,X'S) H   ( 461,X'S) 
RIDE C   (  47,X'S) H   ( 471,X'S) H   ( 472,X'S) 
RIDE C   (  51,X'S) H   ( 511,X'S) H   ( 512,X'S) 
RIDE C   (  52,X'S) H   ( 521,X'S) 
RIDE C   (  57,X'S) H   ( 571,X'S) 
RIDE C   (  58,X'S) H   ( 581,X'S) 
RIDE C   (  62,X'S) H   ( 621,X'S) 
RIDE C   (  63,X'S) H   ( 631,X'S) 
RIDE C   (  64,X'S) H   ( 641,X'S) 
RIDE C   (  65,X'S) H   ( 651,X'S) 
RIDE C   (  66,X'S) H   ( 661,X'S) 
RIDE C   (  67,X'S) H   ( 671,X'S) 
RIDE C   (  68,X'S) H   ( 681,X'S) 
RIDE C   (  72,X'S) H   ( 721,X'S) 
RIDE C   (  76,X'S) H   ( 761,X'S) H   ( 762,X'S) 
RIDE C   (  77,X'S) H   ( 772,X'S) H   ( 771,X'S) 
RIDE C   (  78,X'S) H   ( 781,X'S) H   ( 782,X'S) 
RIDE C   (  79,X'S) H   ( 791,X'S) 
RIDE C   (  80,X'S) H   ( 801,X'S) H   ( 802,X'S) 
END                                                                             
#
# Punched on 08/03/17 at 11:47:57
#
#LIST     16                                                                    
NO 
REM   HREST   START (DO NOT REMOVE THIS LINE) 
REM NO H   NO #H U MULT DIST 
REM C-H 
REM >4           1.5    .96 DISORDER 
REM 1      1     1.2    .93 C C-H (ACETYLENE) 
REM 1      2     1.2    .93 C-C(H)-C 
REM 1      3     1.2    .98 (C)3-C-H 
REM 2      1     1.2    .93 C=C-H(2) 
REM 2      2     1.2    .97 (C)2-C-(H)2 
REM 3      1     1.5    .96 C-C-(H)3 
REM N-H 
REM >4           1.5    .89 DISORDER 
REM 1      1     1.2    .86 N-N/H 
REM 1      2     1.2    .86 (C)2-N-H 
REM 1      3     1.2    .89 (C)3-N-H 
REM 2      1     1.2    .86 C-N-(H)2 
REM 2      2     1.2    .89 (C)2-N-(H)2 
REM 3      1     1.2    .89 C-H-(H)3 
REM O-H 
REM 1      1     1.5    .82 O-H 
REM 
REM DIST      ESD = 0.02 
REM VIB       ESD = 0.002 
REM ANGLE     ESD = 2.0 
REM            H2-N-R 
DIST 0.86, 0.02 = 
CONT N ( 32) TO H(322) 
CONT N ( 32) TO H(321) 
REST 0.025, 0.002 = H(322,U[ISO]) 
REST 0.025, 0.002 = H(321,U[ISO]) 
ANGLE 120.0, 2.0 = 
CONT C(31) TO N ( 32) TO H(322) 
CONT C(31) TO N ( 32) TO H(321) 
REM            H2-N-R 
DIST 0.86, 0.02 = 
CONT N ( 75) TO H(752) 
CONT N ( 75) TO H(751) 
REST 0.026, 0.002 = H(752,U[ISO]) 
REST 0.026, 0.002 = H(751,U[ISO]) 
ANGLE 120.0, 2.0 = 
CONT C(74) TO N ( 75) TO H(752) 
CONT C(74) TO N ( 75) TO H(751) 
REM   HREST   END (DO NOT REMOVE THIS LINE) 
END                                                                             
;


data_iodo
 
_exptl_special_details 
; 
 The crystal was 
placed in the cold stream of an Oxford 
Cryosystems open-flow nitrogen cryostat (Cosier & 
Glazer, 1986) with a nominal stability of 0.1K. 
 
Cosier, J. & Glazer, A.M., 1986. J. Appl. Cryst. 105-107. 
; 
_refine_special_details 
? 
_cell_length_a                    11.0044(2)
_cell_length_b                    11.9170(2)
_cell_length_c                    12.15470(10)
_cell_angle_alpha                 79.7701(11)
_cell_angle_beta                  71.2027(13)
_cell_angle_gamma                 68.7521(15)
_cell_volume                      1403.023(12)
 
_symmetry_cell_setting            triclinic 
_symmetry_space_group_name_H-M    'P 1 ' 
_symmetry_space_group_name_Hall   ? 
loop_
 _symmetry_equiv_pos_as_xyz
 'x,y,z'

loop_
_atom_type_symbol
_atom_type_scat_dispersion_real
_atom_type_scat_dispersion_imag
_atom_type_scat_Cromer_Mann_a1
_atom_type_scat_Cromer_Mann_b1
_atom_type_scat_Cromer_Mann_a2
_atom_type_scat_Cromer_Mann_b2
_atom_type_scat_Cromer_Mann_a3
_atom_type_scat_Cromer_Mann_b3
_atom_type_scat_Cromer_Mann_a4
_atom_type_scat_Cromer_Mann_b4
_atom_type_scat_Cromer_Mann_c
_atom_type_scat_source  
 C       0.0181   0.0091   2.3100  20.8439   1.0200  10.2075   1.5886   0.5687
   0.8650  51.6512   0.2156 'International Tables Vol C 4.2.6.8 and 6.1.1.4'
 H       0.0000   0.0000   0.4930  10.5109   0.3229  26.1257   0.1402   3.1424
   0.0408  57.7998   0.0030 'International Tables Vol C 4.2.6.8 and 6.1.1.4'
 N       0.0311   0.0180  12.2126   0.0057   3.1322   9.8933   2.0125  28.9975
   1.1663   0.5826 -11.5290 'International Tables Vol C 4.2.6.8 and 6.1.1.4'
 O       0.0492   0.0322   3.0485  13.2771   2.2868   5.7011   1.5463   0.3239
   0.8670  32.9089   0.2508 'International Tables Vol C 4.2.6.8 and 6.1.1.4'
 I      -0.3257   6.8362  20.1472   4.3470  18.9949   0.3814   7.5138  27.7660
   2.2735  66.8776   4.0712 'International Tables Vol C 4.2.6.8 and 6.1.1.4'
 
 
_cell_formula_units_Z                    2

# Given Formula = C31 H29 I1 N6 O2 
# Dc =      1.53 Fooo =    652.00 Mu =     92.87 M =   1289.03
# Found Formula = C31 H29.00 I1 N6 O2 
# Dc =      1.53 FOOO =    652.00 Mu =     92.87 M =   1289.03

_chemical_formula_sum             'C31 H29.00 I1 N6 O2'
_chemical_formula_moiety          'C31 H29.00 I1 N6 O2'
_chemical_compound_source                ?
_chemical_formula_weight            644.51
 
 
_cell_measurement_reflns_used        20836
_cell_measurement_theta_min              4
_cell_measurement_theta_max             75
_cell_measurement_temperature           95
 
_exptl_crystal_description        'prism' 
_exptl_crystal_colour             'colorless' 
_exptl_crystal_size_min           0.075 
_exptl_crystal_size_mid           0.108 
_exptl_crystal_size_max           0.260 
 
_exptl_crystal_density_diffrn     1.526 
_exptl_crystal_density_meas       ? 
_exptl_crystal_density_method     'not measured' 
# Non-dispersive F(000): 
_exptl_crystal_F_000              651.996 
_exptl_absorpt_coefficient_mu     9.287 
 
# Sheldrick geometric approximatio 0.37 0.50 
_exptl_absorpt_correction_type    multi-scan 
_exptl_absorpt_process_details    'CrysAlisPro, (Agilent, 2011)' 
_exptl_absorpt_correction_T_min   0.20 
_exptl_absorpt_correction_T_max   0.50 
_diffrn_measurement_device_type   'Oxford Diffraction SuperNova' 
_diffrn_measurement_device        'Area' 
_diffrn_radiation_monochromator   'graphite' 
_diffrn_radiation_type            'Cu K\a'
_diffrn_radiation_wavelength           1.54180
_diffrn_measurement_method        \w 
 
# If a reference occurs more than once, delete the author 
# and date from subsequent references. 
_computing_data_collection        'SuperNova, (Oxford Diffraction, 2010)' 
_computing_cell_refinement        'CrysAlisPro, (Agilent, 2011)' 
_computing_data_reduction         'CrysAlisPro, (Agilent, 2011)' 
_computing_structure_solution     'SIR92 (Altomare et al., 1994)' 
_computing_structure_refinement   'CRYSTALS (Betteridge et al., 2003)' 
_computing_publication_material   'CRYSTALS (Betteridge et al., 2003)' 
_computing_molecular_graphics     'CAMERON (Watkin et al., 1996)' 
 
_diffrn_standards_interval_time   . 
_diffrn_standards_interval_count  . 
_diffrn_standards_number          0 
_diffrn_standards_decay_%         ? 
 
_diffrn_ambient_temperature         95
_diffrn_ambient_pressure        100
_diffrn_reflns_number             24897 
_reflns_number_total              10634 
_diffrn_reflns_av_R_equivalents   0.017 
# Number of reflections without Friedels Law is 10634 
# Number of reflections with Friedels Law is 5667 
# Theoretical number of reflections is about 5767 
 
 
_diffrn_reflns_theta_min          3.851 
_diffrn_reflns_theta_max          74.829 
_diffrn_measured_fraction_theta_max 0.985 
 
_diffrn_reflns_theta_full         71.088 
_diffrn_measured_fraction_theta_full 0.996 
 
 
_diffrn_reflns_limit_h_min        -12 
_diffrn_reflns_limit_h_max        13 
_diffrn_reflns_limit_k_min        -14 
_diffrn_reflns_limit_k_max        14 
_diffrn_reflns_limit_l_min        -15 
_diffrn_reflns_limit_l_max        15 
_reflns_limit_h_min               -12 
_reflns_limit_h_max               13 
_reflns_limit_k_min               -14 
_reflns_limit_k_max               14 
_reflns_limit_l_min               -15 
_reflns_limit_l_max               15 
 
_oxford_diffrn_Wilson_B_factor    1.92 
_oxford_diffrn_Wilson_scale       0.04 
 
_atom_sites_solution_primary      direct #heavy,direct,difmap,geom,iterative
# _atom_sites_solution_secondary  difmap
_atom_sites_solution_hydrogens    difmap
 
_refine_diff_density_min          -1.01 
_refine_diff_density_max          1.56 
 
 
# The current dictionary definitions do not cover the 
# situation where the reflections used for refinement were 
# selected by a user-defined sigma threshold 
 
 
# The values actually used during refinement 
_oxford_reflns_threshold_expression_ref     I>-3.0\s(I)
_refine_ls_number_reflns          10634 
_refine_ls_number_restraints      109 
_refine_ls_number_parameters      734 
_oxford_refine_ls_R_factor_ref    0.0278 
_refine_ls_wR_factor_ref          0.0697 
_refine_ls_goodness_of_fit_ref    1.0029 
_refine_ls_shift/su_max           0.0010791 
_refine_ls_shift/su_mean          0.0000290 
 
 
# The values computed with all filters except I/sigma 
_oxford_reflns_number_all         10634 
_refine_ls_R_factor_all           0.0278 
_refine_ls_wR_factor_all          0.0697 
 
# The values computed with a 2 sigma cutoff - a la SHELX 
_reflns_threshold_expression      I>2.0\s(I)
_reflns_number_gt                 10563 
_refine_ls_R_factor_gt            0.0277 
_refine_ls_wR_factor_gt           0.0695 
 
_refine_ls_abs_structure_Flack    0.000(3) 
_refine_ls_abs_structure_details  'Flack (1983), 4967 Friedel-pairs' 
# choose from: rm (reference molecule of known chirality), 
# ad (anomolous dispersion - Flack), rmad (rm and ad), 
# syn (from synthesis), unk (unknown) or . (not applicable). 
_chemical_absolute_configuration  ad 
 
 
_refine_ls_structure_factor_coef  Fsqd 
_refine_ls_matrix_type            full
_refine_ls_hydrogen_treatment     mixed          #undef, noref, refall,
                                                 # refxyz, refU, constr or mixed
_refine_ls_weighting_scheme       calc 
_refine_ls_weighting_details 
;
 Method= Modified Sheldrick 
 w=1/[\s^2^(F^2^) + ( 0.03P)^2^ + 2.72P] 
 ,where P=(max(Fo^2^,0) + 2Fc^2^)/3 
;
# Insert your own references if required - in alphabetical order 
_publ_section_references 
; 
Altomare, A., Cascarano, G., Giacovazzo, C., Guagliardi, A., Burla, M.C., 
Polidori, G. & Camalli, M. (1994). J. Appl. Cryst. 27, 435. 
 
Betteridge, P.W., Carruthers, J.R., Cooper, R.I., 
Prout, K. & Watkin, D.J. (2003). J. Appl. Cryst. 36, 1487. 
 
Flack, H. D. (1983). Acta Cryst. A39, 876-881. 
 
Agilent (2011). CrysAlisPro. 
 
Oxford Diffraction, (2010). Supernova User Manual. 
 
Watkin, D.J., Prout, C.K. & Pearce, L.J. (1996). CAMERON, Chemical 
Crystallography Laboratory, Oxford, UK. 
; 

# Uequiv = arithmetic mean of Ui i.e. Ueqiv = (U1+U2+U3)/3

# Replace last . with number of unfound hydrogen atoms attached to an atom.

# ..._refinement_flags_... 
# . no refinement constraints           S special position constraint on site
# G rigid group refinement of site      R riding atom
# D distance or angle restraint on site T thermal displacement constraints
# U Uiso or Uij restraint (rigid bond)  P partial occupancy constraint


loop_
_atom_site_label
_atom_site_type_symbol
_atom_site_fract_x
_atom_site_fract_y
_atom_site_fract_z
_atom_site_U_iso_or_equiv
_atom_site_occupancy
_atom_site_adp_type
_atom_site_refinement_flags_posn
_atom_site_refinement_flags_adp
_atom_site_refinement_flags_occupancy
_atom_site_disorder_assembly
_atom_site_disorder_group
_atom_site_attached_hydrogens
C1 C 0.5000(5) 0.5000(4) 1.5000(4) 0.0266 1.0000 Uani . . . . . . 
C2 C 0.4371(4) 0.4820(4) 1.4321(4) 0.0204 1.0000 Uani . . . . . . 
C3 C 0.3397(4) 0.5849(3) 1.3811(3) 0.0166 1.0000 Uani . . . . . . 
O4 O 0.3497(3) 0.6867(2) 1.3653(3) 0.0201 1.0000 Uani . . . . . . 
N5 N 0.2422(3) 0.5608(2) 1.3542(2) 0.0166 1.0000 Uani . . . . . . 
C6 C 0.2149(3) 0.4453(3) 1.3760(3) 0.0164 1.0000 Uani . . . . . . 
C7 C 0.2255(3) 0.4034(3) 1.2609(3) 0.0172 1.0000 Uani . . . . . . 
C8 C 0.1241(4) 0.4982(3) 1.2020(3) 0.0185 1.0000 Uani . . . . . . 
C9 C 0.1452(4) 0.6197(3) 1.1892(3) 0.0168 1.0000 Uani . . . . . . 
C10 C 0.1427(4) 0.6566(3) 1.3046(3) 0.0188 1.0000 Uani . . . . . . 
N11 N 0.0440(3) 0.7155(3) 1.1417(3) 0.0162 1.0000 Uani . . . . . . 
C12 C -0.0929(4) 0.7474(3) 1.1702(3) 0.0140 1.0000 Uani . . . . . . 
N13 N -0.1728(3) 0.6930(3) 1.2545(3) 0.0166 1.0000 Uani . . . . . . 
C14 C -0.3023(4) 0.7477(3) 1.2601(3) 0.0166 1.0000 Uani . . . . . . 
N15 N -0.3613(3) 0.8460(3) 1.1975(3) 0.0140 1.0000 Uani . . . . . . 
C16 C -0.2804(4) 0.9012(3) 1.1165(3) 0.0143 1.0000 Uani D . . . . . 
N17 N -0.3421(3) 1.0013(3) 1.0602(3) 0.0156 1.0000 Uani D . . . . . 
C18 C -0.1386(4) 0.8499(3) 1.0970(3) 0.0136 1.0000 Uani . . . . . . 
C19 C -0.0173(4) 0.8741(3) 1.0274(3) 0.0148 1.0000 Uani . . . . . . 
N20 N 0.0907(3) 0.7943(3) 1.0553(3) 0.0168 1.0000 Uani . . . . . . 
C21 C 0.0028(4) 0.9716(3) 0.9362(3) 0.0139 1.0000 Uani . . . . . . 
C22 C 0.0970(4) 1.0261(3) 0.9344(3) 0.0155 1.0000 Uani . . . . . . 
C23 C 0.1189(4) 1.1173(3) 0.8513(3) 0.0183 1.0000 Uani . . . . . . 
C24 C 0.0481(4) 1.1539(3) 0.7682(3) 0.0181 1.0000 Uani . . . . . . 
C25 C -0.0430(4) 1.0997(3) 0.7664(3) 0.0192 1.0000 Uani . . . . . . 
C26 C -0.0653(4) 1.0082(3) 0.8517(3) 0.0160 1.0000 Uani . . . . . . 
O27 O 0.0785(3) 1.2448(3) 0.6884(3) 0.0293 1.0000 Uani . . . . . . 
C28 C -0.0085(4) 1.3056(3) 0.6187(3) 0.0221 1.0000 Uani . . . . . . 
C29 C -0.1110(4) 1.4112(4) 0.6554(4) 0.0303 1.0000 Uani . . . . . . 
C30 C -0.1873(5) 1.4792(4) 0.5799(4) 0.0331 1.0000 Uani . . . . . . 
C31 C -0.1618(5) 1.4388(4) 0.4716(4) 0.0268 1.0000 Uani . . . . . . 
C32 C -0.0611(4) 1.3314(4) 0.4385(3) 0.0263 1.0000 Uani . . . . . . 
C33 C 0.0181(4) 1.2635(3) 0.5127(4) 0.0229 1.0000 Uani . . . . . . 
C34 C -0.5437(5) 1.4395(4) 0.8358(5) 0.0338 1.0000 Uani . . . . . . 
C35 C -0.4697(5) 1.4510(4) 0.8932(4) 0.0210 1.0000 Uani . . . . . . 
C36 C -0.3821(4) 1.3439(3) 0.9499(3) 0.0164 1.0000 Uani . . . . . . 
O37 O -0.3551(3) 1.2413(2) 0.9243(3) 0.0227 1.0000 Uani . . . . . . 
N38 N -0.3291(3) 1.3681(2) 1.0272(2) 0.0165 1.0000 Uani . . . . . . 
C39 C -0.4032(3) 1.4690(3) 1.1032(3) 0.0201 1.0000 Uani . . . . . . 
C40 C -0.3073(4) 1.5173(3) 1.1280(3) 0.0246 1.0000 Uani . . . . . . 
C41 C -0.2025(4) 1.4171(3) 1.1793(3) 0.0199 1.0000 Uani . . . . . . 
C42 C -0.1301(4) 1.3117(3) 1.0996(3) 0.0142 1.0000 Uani . . . . . . 
C43 C -0.2310(3) 1.2674(3) 1.0741(3) 0.0162 1.0000 Uani . . . . . . 
N44 N -0.0384(3) 1.2110(3) 1.1533(3) 0.0135 1.0000 Uani . . . . . . 
C45 C 0.0962(4) 1.1838(3) 1.1377(3) 0.0137 1.0000 Uani . . . . . . 
N46 N 0.1770(3) 1.2425(3) 1.0608(3) 0.0139 1.0000 Uani . . . . . . 
C47 C 0.3044(4) 1.1929(3) 1.0660(3) 0.0150 1.0000 Uani . . . . . . 
N48 N 0.3591(3) 1.0952(3) 1.1307(3) 0.0145 1.0000 Uani . . . . . . 
C49 C 0.2763(4) 1.0343(3) 1.2034(3) 0.0121 1.0000 Uani D . . . . . 
N50 N 0.3366(3) 0.9319(3) 1.2580(3) 0.0150 1.0000 Uani D . . . . . 
C51 C 0.1354(4) 1.0840(3) 1.2142(3) 0.0126 1.0000 Uani . . . . . . 
C52 C 0.0130(4) 1.0592(3) 1.2766(3) 0.0136 1.0000 Uani . . . . . . 
N53 N -0.0905(3) 1.1370(3) 1.2397(3) 0.0152 1.0000 Uani . . . . . . 
C54 C -0.0165(4) 0.9722(3) 1.3747(3) 0.0152 1.0000 Uani . . . . . . 
C55 C 0.0493(4) 0.9431(3) 1.4629(3) 0.0151 1.0000 Uani . . . . . . 
C56 C 0.0132(4) 0.8689(3) 1.5601(3) 0.0197 1.0000 Uani . . . . . . 
C57 C -0.0894(4) 0.8233(3) 1.5705(3) 0.0202 1.0000 Uani . . . . . . 
C58 C -0.1547(4) 0.8493(3) 1.4837(3) 0.0188 1.0000 Uani . . . . . . 
C59 C -0.1185(4) 0.9239(3) 1.3866(3) 0.0168 1.0000 Uani . . . . . . 
O60 O -0.1379(3) 0.7564(3) 1.6689(2) 0.0318 1.0000 Uani . . . . . . 
C61 C -0.0463(4) 0.6744(3) 1.7264(3) 0.0185 1.0000 Uani . . . . . . 
C62 C 0.0701(4) 0.5900(4) 1.6662(3) 0.0232 1.0000 Uani . . . . . . 
C63 C 0.1501(5) 0.5017(4) 1.7276(4) 0.0270 1.0000 Uani . . . . . . 
C64 C 0.1114(5) 0.4990(4) 1.8484(4) 0.0303 1.0000 Uani . . . . . . 
C65 C -0.0022(4) 0.5854(4) 1.9070(3) 0.0308 1.0000 Uani . . . . . . 
C66 C -0.0830(4) 0.6743(4) 1.8454(3) 0.0223 1.0000 Uani . . . . . . 
C67 C -0.4737(5) 1.1461(4) 1.5069(4) 0.0233 1.0000 Uani D . . . . . 
C68 C -0.3551(5) 1.1680(4) 1.4910(4) 0.0240 1.0000 Uani D . . . . . 
C69 C -0.3159(5) 1.1729(4) 1.5879(4) 0.0247 1.0000 Uani D . . . . . 
C70 C -0.3995(4) 1.1610(4) 1.7005(4) 0.0247 1.0000 Uani D . . . . . 
C71 C -0.5214(4) 1.1405(4) 1.7137(4) 0.0280 1.0000 Uani D . . . . . 
C72 C -0.5599(4) 1.1360(4) 1.6164(4) 0.0268 1.0000 Uani D . . . . . 
I73 I -0.52205(5) 1.12546(4) 1.35928(4) 0.0256 1.0000 Uani D . . . . . 
C74 C 0.4447(5) 0.8038(5) 0.7980(4) 0.0293 1.0000 Uani D . . . . . 
C75 C 0.3330(5) 0.7684(4) 0.8125(4) 0.0281 1.0000 Uani D . . . . . 
C76 C 0.2982(5) 0.7644(4) 0.7124(4) 0.0284 1.0000 Uani D . . . . . 
C77 C 0.3742(5) 0.8036(4) 0.6035(4) 0.0303 1.0000 Uani D . . . . . 
C78 C 0.4754(5) 0.8356(4) 0.5922(4) 0.0325 1.0000 Uani D . . . . . 
C79 C 0.5183(5) 0.8384(4) 0.6891(4) 0.0314 1.0000 Uani D . . . . . 
I80 I 0.49236(5) 0.81685(4) 0.94919(5) 0.0350 1.0000 Uani D . . . . . 
H11 H 0.4856 0.5791 1.5164 0.0328 1.0000 Uiso R . . . . . 
H12 H 0.5592 0.4332 1.5320 0.0320 1.0000 Uiso R . . . . . 
H21 H 0.4516 0.4034 1.4165 0.0252 1.0000 Uiso R . . . . . 
H61 H 0.2774 0.3839 1.4144 0.0214 1.0000 Uiso R . . . . . 
H62 H 0.1234 0.4597 1.4273 0.0214 1.0000 Uiso R . . . . . 
H72 H 0.3169 0.3946 1.2106 0.0186 1.0000 Uiso R . . . . . 
H71 H 0.2104 0.3270 1.2732 0.0182 1.0000 Uiso R . . . . . 
H81 H 0.1394 0.4742 1.1245 0.0235 1.0000 Uiso R . . . . . 
H82 H 0.0325 0.5056 1.2488 0.0239 1.0000 Uiso R . . . . . 
H91 H 0.2349 0.6130 1.1340 0.0222 1.0000 Uiso R . . . . . 
H101 H 0.1661 0.7297 1.2898 0.0232 1.0000 Uiso R . . . . . 
H102 H 0.0516 0.6712 1.3587 0.0233 1.0000 Uiso R . . . . . 
H141 H -0.3613 0.7123 1.3157 0.0195 1.0000 Uiso R . . . . . 
H221 H 0.1466 1.0013 0.9895 0.0214 1.0000 Uiso R . . . . . 
H231 H 0.1819 1.1531 0.8505 0.0242 1.0000 Uiso R . . . . . 
H251 H -0.0860 1.1236 0.7088 0.0210 1.0000 Uiso R . . . . . 
H261 H -0.1249 0.9705 0.8520 0.0194 1.0000 Uiso R . . . . . 
H291 H -0.1288 1.4351 0.7296 0.0374 1.0000 Uiso R . . . . . 
H301 H -0.2551 1.5519 0.6029 0.0392 1.0000 Uiso R . . . . . 
H311 H -0.2138 1.4830 0.4208 0.0307 1.0000 Uiso R . . . . . 
H321 H -0.0447 1.3029 0.3665 0.0302 1.0000 Uiso R . . . . . 
H331 H 0.0871 1.1910 0.4911 0.0276 1.0000 Uiso R . . . . . 
H341 H -0.5979 1.5072 0.8011 0.0409 1.0000 Uiso R . . . . . 
H342 H -0.5457 1.3631 0.8278 0.0406 1.0000 Uiso R . . . . . 
H351 H -0.4725 1.5271 0.9015 0.0245 1.0000 Uiso R . . . . . 
H392 H -0.4644 1.5334 1.0673 0.0248 1.0000 Uiso R . . . . . 
H391 H -0.4544 1.4382 1.1771 0.0247 1.0000 Uiso R . . . . . 
H402 H -0.3571 1.5806 1.1826 0.0298 1.0000 Uiso R . . . . . 
H401 H -0.2568 1.5479 1.0536 0.0299 1.0000 Uiso R . . . . . 
H411 H -0.1347 1.4471 1.1871 0.0260 1.0000 Uiso R . . . . . 
H412 H -0.2508 1.3895 1.2542 0.0260 1.0000 Uiso R . . . . . 
H421 H -0.0766 1.3388 1.0260 0.0181 1.0000 Uiso R . . . . . 
H431 H -0.2786 1.2308 1.1436 0.0212 1.0000 Uiso R . . . . . 
H432 H -0.1836 1.2080 1.0163 0.0210 1.0000 Uiso R . . . . . 
H471 H 0.3651 1.2314 1.0165 0.0188 1.0000 Uiso R . . . . . 
H551 H 0.1217 0.9747 1.4541 0.0197 1.0000 Uiso R . . . . . 
H561 H 0.0602 0.8495 1.6177 0.0263 1.0000 Uiso R . . . . . 
H581 H -0.2201 0.8149 1.4909 0.0250 1.0000 Uiso R . . . . . 
H591 H -0.1617 0.9429 1.3274 0.0199 1.0000 Uiso R . . . . . 
H621 H 0.0928 0.5925 1.5851 0.0282 1.0000 Uiso R . . . . . 
H631 H 0.2293 0.4458 1.6877 0.0304 1.0000 Uiso R . . . . . 
H641 H 0.1602 0.4368 1.8887 0.0366 1.0000 Uiso R . . . . . 
H651 H -0.0237 0.5845 1.9884 0.0383 1.0000 Uiso R . . . . . 
H661 H -0.1632 0.7334 1.8833 0.0267 1.0000 Uiso R . . . . . 
H681 H -0.3007 1.1788 1.4156 0.0303 1.0000 Uiso R . . . . . 
H691 H -0.2320 1.1850 1.5773 0.0350 1.0000 Uiso R . . . . . 
H701 H -0.3766 1.1682 1.7642 0.0261 1.0000 Uiso R . . . . . 
H711 H -0.5738 1.1267 1.7892 0.0472 1.0000 Uiso R . . . . . 
H721 H -0.6414 1.1239 1.6262 0.0401 1.0000 Uiso R . . . . . 
H751 H 0.2815 0.7480 0.8869 0.0286 1.0000 Uiso R . . . . . 
H761 H 0.2277 0.7369 0.7179 0.0328 1.0000 Uiso R . . . . . 
H791 H 0.5947 0.8614 0.6809 0.0420 1.0000 Uiso R . . . . . 
H172 H -0.297(3) 1.044(3) 1.016(3) 0.0193 1.0000 Uiso D . . . . . 
H771 H 0.3497 0.8048 0.5392 0.0364 1.0000 Uiso R . . . . . 
H501 H 0.423(2) 0.909(3) 1.244(3) 0.0202 1.0000 Uiso D . . . . . 
H502 H 0.290(3) 0.889(3) 1.299(4) 0.0206 1.0000 Uiso D . . . . . 
H781 H 0.5232 0.8582 0.5198 0.0512 1.0000 Uiso R . . . . . 
H171 H -0.427(2) 1.038(3) 1.086(3) 0.0187 1.0000 Uiso D . . . . . 
loop_
_atom_site_aniso_label
_atom_site_aniso_U_11
_atom_site_aniso_U_22
_atom_site_aniso_U_33
_atom_site_aniso_U_23
_atom_site_aniso_U_13
_atom_site_aniso_U_12
C1 0.026(2) 0.0234(19) 0.033(2) -0.0044(16) -0.0198(18) -0.0002(16) 
C2 0.019(2) 0.0184(18) 0.0235(19) 0.0006(15) -0.0102(16) -0.0027(15) 
C3 0.0194(18) 0.0162(16) 0.0137(16) 0.0004(12) -0.0061(14) -0.0049(14) 
O4 0.0222(14) 0.0151(12) 0.0257(14) 0.0033(10) -0.0117(11) -0.0072(10) 
N5 0.0192(14) 0.0107(12) 0.0222(14) 0.0021(10) -0.0138(12) -0.0024(11) 
C6 0.0212(17) 0.0099(13) 0.0194(15) 0.0037(11) -0.0102(13) -0.0046(12) 
C7 0.0170(16) 0.0119(14) 0.0233(16) -0.0003(12) -0.0112(14) -0.0009(12) 
C8 0.0201(17) 0.0162(15) 0.0215(16) 0.0018(12) -0.0132(14) -0.0035(13) 
C9 0.0097(16) 0.0163(15) 0.0197(17) 0.0060(13) -0.0063(13) -0.0002(13) 
C10 0.0187(17) 0.0110(14) 0.0279(18) 0.0023(12) -0.0148(14) -0.0007(12) 
N11 0.0108(15) 0.0167(14) 0.0188(14) 0.0048(11) -0.0063(11) -0.0027(11) 
C12 0.0153(18) 0.0122(15) 0.0132(16) 0.0030(12) -0.0071(13) -0.0022(13) 
N13 0.0151(15) 0.0156(13) 0.0180(14) 0.0017(11) -0.0053(12) -0.0046(12) 
C14 0.0178(18) 0.0152(15) 0.0159(16) 0.0021(12) -0.0026(13) -0.0078(14) 
N15 0.0099(14) 0.0140(13) 0.0190(14) -0.0019(11) -0.0035(11) -0.0049(11) 
C16 0.0166(18) 0.0118(14) 0.0147(16) -0.0003(12) -0.0068(13) -0.0031(13) 
N17 0.0076(14) 0.0144(14) 0.0217(15) 0.0025(12) -0.0043(12) -0.0015(11) 
C18 0.0120(17) 0.0151(15) 0.0133(16) 0.0005(12) -0.0067(13) -0.0019(13) 
C19 0.0118(17) 0.0162(16) 0.0148(16) 0.0012(13) -0.0053(13) -0.0024(13) 
N20 0.0143(15) 0.0172(15) 0.0173(15) 0.0074(11) -0.0074(12) -0.0045(12) 
C21 0.0106(17) 0.0152(16) 0.0113(16) 0.0012(13) -0.0018(13) -0.0011(13) 
C22 0.0110(17) 0.0209(17) 0.0144(16) -0.0008(13) -0.0051(13) -0.0039(14) 
C23 0.0162(18) 0.0192(17) 0.0215(18) 0.0018(14) -0.0085(14) -0.0067(14) 
C24 0.0166(17) 0.0206(17) 0.0175(17) 0.0049(13) -0.0039(14) -0.0100(14) 
C25 0.0212(19) 0.0235(18) 0.0147(16) 0.0055(13) -0.0117(14) -0.0067(15) 
C26 0.0124(17) 0.0188(17) 0.0186(18) -0.0009(13) -0.0048(14) -0.0071(14) 
O27 0.0287(15) 0.0381(15) 0.0328(14) 0.0225(12) -0.0218(12) -0.0244(12) 
C28 0.027(2) 0.028(2) 0.0217(18) 0.0153(15) -0.0161(16) -0.0203(17) 
C29 0.028(2) 0.041(2) 0.0245(19) -0.0003(17) -0.0068(16) -0.0168(19) 
C30 0.023(2) 0.033(2) 0.039(2) 0.0030(19) -0.0101(18) -0.0065(18) 
C31 0.024(2) 0.030(2) 0.031(2) 0.0123(17) -0.0157(17) -0.0130(17) 
C32 0.037(2) 0.032(2) 0.0208(19) 0.0080(15) -0.0137(17) -0.0235(18) 
C33 0.025(2) 0.0183(16) 0.029(2) 0.0080(15) -0.0111(17) -0.0129(15) 
C34 0.044(3) 0.024(2) 0.040(3) -0.0006(18) -0.027(2) -0.0050(19) 
C35 0.027(2) 0.0138(17) 0.025(2) 0.0011(14) -0.0156(17) -0.0034(15) 
C36 0.0127(17) 0.0176(17) 0.0188(17) 0.0008(13) -0.0087(13) -0.0019(13) 
O37 0.0291(15) 0.0167(12) 0.0270(14) 0.0001(10) -0.0186(12) -0.0045(11) 
N38 0.0149(14) 0.0164(13) 0.0197(14) -0.0033(11) -0.0113(11) -0.0001(11) 
C39 0.0147(16) 0.0189(16) 0.0263(17) -0.0069(13) -0.0088(14) 0.0001(13) 
C40 0.0261(19) 0.0187(16) 0.033(2) -0.0066(14) -0.0179(16) -0.0007(14) 
C41 0.0214(18) 0.0188(15) 0.0225(17) -0.0022(13) -0.0125(14) -0.0040(14) 
C42 0.0117(17) 0.0155(15) 0.0150(15) 0.0032(12) -0.0068(13) -0.0033(13) 
C43 0.0153(16) 0.0144(15) 0.0192(15) 0.0012(12) -0.0100(13) -0.0017(12) 
N44 0.0118(15) 0.0142(13) 0.0127(13) 0.0056(10) -0.0068(11) -0.0024(11) 
C45 0.0116(17) 0.0167(15) 0.0144(16) -0.0033(12) -0.0064(13) -0.0032(13) 
N46 0.0137(15) 0.0143(13) 0.0130(13) 0.0019(10) -0.0046(11) -0.0043(12) 
C47 0.0107(16) 0.0154(15) 0.0176(16) -0.0026(12) -0.0032(13) -0.0029(13) 
N48 0.0128(14) 0.0144(13) 0.0169(14) 0.0004(10) -0.0057(11) -0.0044(11) 
C49 0.0108(17) 0.0158(15) 0.0112(15) -0.0034(12) -0.0038(12) -0.0043(13) 
N50 0.0125(15) 0.0123(13) 0.0191(15) 0.0028(11) -0.0073(12) -0.0022(11) 
C51 0.0142(18) 0.0121(15) 0.0119(15) 0.0004(12) -0.0045(13) -0.0047(13) 
C52 0.0138(17) 0.0143(15) 0.0139(16) 0.0006(13) -0.0083(13) -0.0029(13) 
N53 0.0136(15) 0.0174(14) 0.0143(14) 0.0030(11) -0.0040(11) -0.0067(12) 
C54 0.0126(18) 0.0141(16) 0.0175(18) -0.0003(13) -0.0043(14) -0.0029(14) 
C55 0.0132(17) 0.0169(16) 0.0149(16) 0.0011(13) -0.0060(13) -0.0036(14) 
C56 0.0135(17) 0.0254(18) 0.0187(17) 0.0025(14) -0.0075(14) -0.0037(14) 
C57 0.0146(17) 0.0203(17) 0.0169(17) 0.0087(13) -0.0018(13) -0.0025(13) 
C58 0.0095(16) 0.0215(17) 0.0236(18) 0.0015(14) -0.0032(13) -0.0058(13) 
C59 0.0161(18) 0.0151(16) 0.0173(17) 0.0015(13) -0.0080(14) -0.0013(14) 
O60 0.0177(13) 0.0438(16) 0.0249(14) 0.0223(12) -0.0071(11) -0.0102(12) 
C61 0.0201(18) 0.0226(17) 0.0156(17) 0.0079(13) -0.0091(14) -0.0109(14) 
C62 0.025(2) 0.031(2) 0.0137(16) 0.0008(14) -0.0048(14) -0.0114(17) 
C63 0.024(2) 0.0226(19) 0.031(2) 0.0005(16) -0.0043(16) -0.0078(16) 
C64 0.027(2) 0.033(2) 0.029(2) 0.0138(18) -0.0138(18) -0.0091(18) 
C65 0.030(2) 0.043(2) 0.0160(18) 0.0090(16) -0.0084(16) -0.0106(18) 
C66 0.0216(19) 0.0272(18) 0.0163(18) 0.0010(14) -0.0045(15) -0.0079(15) 
C67 0.0251(7) 0.0248(7) 0.0238(7) -0.0063(6) -0.0120(6) -0.0059(6) 
C68 0.0243(9) 0.0246(9) 0.0246(9) -0.0023(8) -0.0098(8) -0.0068(8) 
C69 0.0244(10) 0.0271(9) 0.0258(9) -0.0027(8) -0.0103(8) -0.0088(8) 
C70 0.0258(10) 0.0308(10) 0.0226(9) -0.0053(8) -0.0117(8) -0.0093(8) 
C71 0.0265(10) 0.0345(10) 0.0254(9) -0.0061(8) -0.0082(8) -0.0099(8) 
C72 0.0256(9) 0.0316(9) 0.0262(8) -0.0068(8) -0.0088(7) -0.0092(8) 
I73 0.02995(14) 0.02291(11) 0.02524(13) -0.00772(9) -0.01539(10) -0.00066(9) 
C74 0.0269(7) 0.0339(7) 0.0263(7) -0.0107(7) -0.0121(6) -0.0010(7) 
C75 0.0252(9) 0.0307(9) 0.0253(9) -0.0065(8) -0.0106(8) -0.0005(8) 
C76 0.0252(10) 0.0312(10) 0.0255(9) -0.0059(9) -0.0117(8) 0.0004(9) 
C77 0.0277(10) 0.0346(10) 0.0209(9) -0.0054(9) -0.0122(8) 0.0049(9) 
C78 0.0315(10) 0.0341(10) 0.0237(9) -0.0070(9) -0.0084(8) 0.0014(9) 
C79 0.0288(9) 0.0343(9) 0.0271(9) -0.0090(8) -0.0091(8) -0.0013(8) 
I80 0.03165(15) 0.04183(16) 0.03126(16) -0.01534(13) -0.01593(12) 0.00053(12) 

_refine_ls_extinction_method 
    'None'
_oxford_refine_ls_scale 5.04(4) 
loop_
 _geom_bond_atom_site_label_1
 _geom_bond_site_symmetry_1
 _geom_bond_atom_site_label_2
 _geom_bond_site_symmetry_2
 _geom_bond_distance
 _geom_bond_publ_flag
C1 . C2 . 1.321(6)    yes
C1 . H11 . 0.944    no
C1 . H12 . 0.941    no
C2 . C3 . 1.497(5)    yes
C2 . H21 . 0.935    no
C3 . O4 . 1.234(5)    yes
C3 . N5 . 1.350(5)    yes
N5 . C6 . 1.474(4)    yes
N5 . C10 . 1.464(4)    yes
C6 . C7 . 1.524(4)    yes
C6 . H61 . 0.973    no
C6 . H62 . 0.970    no
C7 . C8 . 1.533(4)    yes
C7 . H72 . 0.973    no
C7 . H71 . 0.961    no
C8 . C9 . 1.521(5)    yes
C8 . H81 . 0.978    no
C8 . H82 . 0.966    no
C9 . C10 . 1.532(5)    yes
C9 . N11 . 1.462(4)    yes
C9 . H91 . 0.983    no
C10 . H101 . 0.967    no
C10 . H102 . 0.977    no
N11 . C12 . 1.352(5)    yes
N11 . N20 . 1.379(4)    yes
C12 . N13 . 1.356(5)    yes
C12 . C18 . 1.412(5)    yes
N13 . C14 . 1.319(5)    yes
C14 . N15 . 1.350(5)    yes
C14 . H141 . 0.933    no
N15 . C16 . 1.351(5)    yes
C16 . N17 . 1.332(5)    yes
C16 . C18 . 1.409(5)    yes
N17 . H172 . 0.835(19)    no
N17 . H171 . 0.851(19)    no
C18 . C19 . 1.431(5)    yes
C19 . N20 . 1.326(5)    yes
C19 . C21 . 1.483(5)    yes
C21 . C22 . 1.401(6)    yes
C21 . C26 . 1.382(5)    yes
C22 . C23 . 1.380(5)    yes
C22 . H221 . 0.939    no
C23 . C24 . 1.387(5)    yes
C23 . H231 . 0.934    no
C24 . C25 . 1.382(6)    yes
C24 . O27 . 1.380(4)    yes
C25 . C26 . 1.398(5)    yes
C25 . H251 . 0.916    no
C26 . H261 . 0.918    no
O27 . C28 . 1.401(4)    yes
C28 . C29 . 1.379(6)    yes
C28 . C33 . 1.370(6)    yes
C29 . C30 . 1.394(6)    yes
C29 . H291 . 0.932    no
C30 . C31 . 1.390(7)    yes
C30 . H301 . 0.932    no
C31 . C32 . 1.377(7)    yes
C31 . H311 . 0.938    no
C32 . C33 . 1.401(6)    yes
C32 . H321 . 0.935    no
C33 . H331 . 0.932    no
C34 . C35 . 1.284(7)    yes
C34 . H341 . 0.937    no
C34 . H342 . 0.942    no
C35 . C36 . 1.503(5)    yes
C35 . H351 . 0.919    no
C36 . O37 . 1.222(5)    yes
C36 . N38 . 1.370(5)    yes
N38 . C39 . 1.471(4)    yes
N38 . C43 . 1.465(4)    yes
C39 . C40 . 1.497(5)    yes
C39 . H392 . 0.964    no
C39 . H391 . 0.982    no
C40 . C41 . 1.531(5)    yes
C40 . H402 . 0.977    no
C40 . H401 . 0.983    no
C41 . C42 . 1.535(5)    yes
C41 . H411 . 0.972    no
C41 . H412 . 0.963    no
C42 . C43 . 1.520(5)    yes
C42 . N44 . 1.467(4)    yes
C42 . H421 . 0.974    no
C43 . H431 . 0.964    no
C43 . H432 . 0.970    no
N44 . C45 . 1.352(5)    yes
N44 . N53 . 1.364(4)    yes
C45 . N46 . 1.355(5)    yes
C45 . C51 . 1.399(5)    yes
N46 . C47 . 1.327(5)    yes
C47 . N48 . 1.345(5)    yes
C47 . H471 . 0.940    no
N48 . C49 . 1.368(5)    yes
C49 . N50 . 1.334(5)    yes
C49 . C51 . 1.415(5)    yes
N50 . H501 . 0.857(19)    no
N50 . H502 . 0.842(19)    no
C51 . C52 . 1.424(5)    yes
C52 . N53 . 1.332(5)    yes
C52 . C54 . 1.468(5)    yes
C54 . C55 . 1.406(5)    yes
C54 . C59 . 1.396(6)    yes
C55 . C56 . 1.385(5)    yes
C55 . H551 . 0.968    no
C56 . C57 . 1.384(6)    yes
C56 . H561 . 0.948    no
C57 . C58 . 1.392(5)    yes
C57 . O60 . 1.381(4)    yes
C58 . C59 . 1.387(5)    yes
C58 . H581 . 0.924    no
C59 . H591 . 0.938    no
O60 . C61 . 1.399(4)    yes
C61 . C62 . 1.382(5)    yes
C61 . C66 . 1.371(5)    yes
C62 . C63 . 1.383(6)    yes
C62 . H621 . 0.934    no
C63 . C64 . 1.389(7)    yes
C63 . H631 . 0.928    no
C64 . C65 . 1.373(7)    yes
C64 . H641 . 0.911    no
C65 . C66 . 1.392(5)    yes
C65 . H651 . 0.939    no
C66 . H661 . 0.943    no
C67 . C68 . 1.369(7)    yes
C67 . C72 . 1.377(6)    yes
C67 . I73 . 2.105(4)    yes
C68 . C69 . 1.395(6)    yes
C68 . H681 . 0.935    no
C69 . C70 . 1.397(6)    yes
C69 . H691 . 0.951    no
C70 . C71 . 1.404(6)    yes
C70 . H701 . 0.914    no
C71 . C72 . 1.394(6)    yes
C71 . H711 . 0.936    no
C72 . H721 . 0.926    no
C74 . C75 . 1.388(8)    yes
C74 . C79 . 1.391(7)    yes
C74 . I80 . 2.112(5)    yes
C75 . C76 . 1.402(6)    yes
C75 . H751 . 0.943    no
C76 . C77 . 1.421(7)    yes
C76 . H761 . 0.925    no
C77 . C78 . 1.262(7)    yes
C77 . H771 . 0.902    no
C78 . C79 . 1.413(6)    yes
C78 . H781 . 0.918    no
C79 . H791 . 0.945    no
loop_
 _geom_angle_atom_site_label_1
 _geom_angle_site_symmetry_1
 _geom_angle_atom_site_label_2
 _geom_angle_site_symmetry_2
 _geom_angle_atom_site_label_3
 _geom_angle_site_symmetry_3
 _geom_angle
 _geom_angle_publ_flag
C2 . C1 . H11 . 120.3    no
C2 . C1 . H12 . 119.4    no
H11 . C1 . H12 . 120.3    no
C1 . C2 . C3 . 121.5(4)    yes
C1 . C2 . H21 . 119.8    no
C3 . C2 . H21 . 118.7    no
C2 . C3 . O4 . 120.5(4)    yes
C2 . C3 . N5 . 117.2(3)    yes
O4 . C3 . N5 . 122.4(3)    yes
C3 . N5 . C6 . 127.2(3)    yes
C3 . N5 . C10 . 120.5(3)    yes
C6 . N5 . C10 . 112.2(3)    yes
N5 . C6 . C7 . 109.3(3)    yes
N5 . C6 . H61 . 111.5    no
C7 . C6 . H61 . 110.3    no
N5 . C6 . H62 . 107.3    no
C7 . C6 . H62 . 110.0    no
H61 . C6 . H62 . 108.3    no
C6 . C7 . C8 . 110.5(3)    yes
C6 . C7 . H72 . 107.4    no
C8 . C7 . H72 . 108.4    no
C6 . C7 . H71 . 110.4    no
C8 . C7 . H71 . 110.7    no
H72 . C7 . H71 . 109.4    no
C7 . C8 . C9 . 109.7(3)    yes
C7 . C8 . H81 . 109.3    no
C9 . C8 . H81 . 108.8    no
C7 . C8 . H82 . 109.7    no
C9 . C8 . H82 . 109.0    no
H81 . C8 . H82 . 110.3    no
C8 . C9 . C10 . 112.5(3)    yes
C8 . C9 . N11 . 111.9(3)    yes
C10 . C9 . N11 . 108.9(3)    yes
C8 . C9 . H91 . 107.9    no
C10 . C9 . H91 . 108.0    no
N11 . C9 . H91 . 107.5    no
C9 . C10 . N5 . 109.6(3)    yes
C9 . C10 . H101 . 108.8    no
N5 . C10 . H101 . 109.2    no
C9 . C10 . H102 . 109.5    no
N5 . C10 . H102 . 110.2    no
H101 . C10 . H102 . 109.6    no
C9 . N11 . C12 . 132.0(3)    yes
C9 . N11 . N20 . 116.9(3)    yes
C12 . N11 . N20 . 111.1(3)    yes
N11 . C12 . N13 . 126.8(3)    yes
N11 . C12 . C18 . 107.3(3)    yes
N13 . C12 . C18 . 125.9(3)    yes
C12 . N13 . C14 . 111.2(3)    yes
N13 . C14 . N15 . 129.8(3)    yes
N13 . C14 . H141 . 114.5    no
N15 . C14 . H141 . 115.7    no
C14 . N15 . C16 . 118.1(3)    yes
N15 . C16 . N17 . 116.7(3)    yes
N15 . C16 . C18 . 118.6(3)    yes
N17 . C16 . C18 . 124.8(4)    yes
C16 . N17 . H172 . 120.0(17)    no
C16 . N17 . H171 . 120.6(17)    no
H172 . N17 . H171 . 115(3)    no
C12 . C18 . C16 . 116.3(3)    yes
C12 . C18 . C19 . 104.2(3)    yes
C16 . C18 . C19 . 139.2(3)    yes
C18 . C19 . N20 . 110.8(3)    yes
C18 . C19 . C21 . 130.8(3)    yes
N20 . C19 . C21 . 118.5(3)    yes
N11 . N20 . C19 . 106.6(3)    yes
C19 . C21 . C22 . 118.5(3)    yes
C19 . C21 . C26 . 122.3(4)    yes
C22 . C21 . C26 . 119.1(3)    yes
C21 . C22 . C23 . 120.6(4)    yes
C21 . C22 . H221 . 120.8    no
C23 . C22 . H221 . 118.6    no
C22 . C23 . C24 . 119.4(4)    yes
C22 . C23 . H231 . 120.1    no
C24 . C23 . H231 . 120.5    no
C23 . C24 . C25 . 121.2(3)    yes
C23 . C24 . O27 . 114.8(3)    yes
C25 . C24 . O27 . 124.0(3)    yes
C24 . C25 . C26 . 118.9(3)    yes
C24 . C25 . H251 . 119.4    no
C26 . C25 . H251 . 121.7    no
C25 . C26 . C21 . 120.8(4)    yes
C25 . C26 . H261 . 120.5    no
C21 . C26 . H261 . 118.7    no
C24 . O27 . C28 . 118.4(3)    yes
O27 . C28 . C29 . 118.4(4)    yes
O27 . C28 . C33 . 118.9(4)    yes
C29 . C28 . C33 . 122.5(4)    yes
C28 . C29 . C30 . 118.4(4)    yes
C28 . C29 . H291 . 120.1    no
C30 . C29 . H291 . 121.5    no
C29 . C30 . C31 . 120.1(4)    yes
C29 . C30 . H301 . 119.2    no
C31 . C30 . H301 . 120.7    no
C30 . C31 . C32 . 120.1(4)    yes
C30 . C31 . H311 . 120.8    no
C32 . C31 . H311 . 119.0    no
C31 . C32 . C33 . 120.2(4)    yes
C31 . C32 . H321 . 120.6    no
C33 . C32 . H321 . 119.2    no
C32 . C33 . C28 . 118.5(4)    yes
C32 . C33 . H331 . 121.1    no
C28 . C33 . H331 . 120.4    no
C35 . C34 . H341 . 120.8    no
C35 . C34 . H342 . 121.2    no
H341 . C34 . H342 . 117.9    no
C34 . C35 . C36 . 121.9(4)    yes
C34 . C35 . H351 . 118.9    no
C36 . C35 . H351 . 119.2    no
C35 . C36 . O37 . 121.4(4)    yes
C35 . C36 . N38 . 116.4(3)    yes
O37 . C36 . N38 . 122.1(3)    yes
C36 . N38 . C39 . 122.5(3)    yes
C36 . N38 . C43 . 118.0(3)    yes
C39 . N38 . C43 . 114.0(3)    yes
N38 . C39 . C40 . 111.1(3)    yes
N38 . C39 . H392 . 110.4    no
C40 . C39 . H392 . 108.8    no
N38 . C39 . H391 . 107.7    no
C40 . C39 . H391 . 108.6    no
H392 . C39 . H391 . 110.1    no
C39 . C40 . C41 . 111.1(3)    yes
C39 . C40 . H402 . 110.4    no
C41 . C40 . H402 . 109.1    no
C39 . C40 . H401 . 107.9    no
C41 . C40 . H401 . 106.9    no
H402 . C40 . H401 . 111.3    no
C40 . C41 . C42 . 110.2(3)    yes
C40 . C41 . H411 . 110.6    no
C42 . C41 . H411 . 108.5    no
C40 . C41 . H412 . 107.4    no
C42 . C41 . H412 . 109.4    no
H411 . C41 . H412 . 110.7    no
C41 . C42 . C43 . 111.6(3)    yes
C41 . C42 . N44 . 110.5(3)    yes
C43 . C42 . N44 . 109.1(3)    yes
C41 . C42 . H421 . 108.9    no
C43 . C42 . H421 . 108.2    no
N44 . C42 . H421 . 108.5    no
C42 . C43 . N38 . 110.1(3)    yes
C42 . C43 . H431 . 110.9    no
N38 . C43 . H431 . 109.5    no
C42 . C43 . H432 . 109.9    no
N38 . C43 . H432 . 108.0    no
H431 . C43 . H432 . 108.5    no
C42 . N44 . C45 . 129.1(3)    yes
C42 . N44 . N53 . 119.5(3)    yes
C45 . N44 . N53 . 111.1(3)    yes
N44 . C45 . N46 . 125.6(3)    yes
N44 . C45 . C51 . 107.3(3)    yes
N46 . C45 . C51 . 127.0(3)    yes
C45 . N46 . C47 . 110.9(3)    yes
N46 . C47 . N48 . 129.4(3)    yes
N46 . C47 . H471 . 115.1    no
N48 . C47 . H471 . 115.5    no
C47 . N48 . C49 . 118.3(3)    yes
N48 . C49 . N50 . 116.4(3)    yes
N48 . C49 . C51 . 117.9(3)    yes
N50 . C49 . C51 . 125.7(3)    yes
C49 . N50 . H501 . 117.9(17)    no
C49 . N50 . H502 . 119.1(17)    no
H501 . N50 . H502 . 123(2)    no
C49 . C51 . C45 . 116.0(3)    yes
C49 . C51 . C52 . 139.2(3)    yes
C45 . C51 . C52 . 104.7(3)    yes
C51 . C52 . N53 . 110.1(3)    yes
C51 . C52 . C54 . 131.7(3)    yes
N53 . C52 . C54 . 118.0(3)    yes
N44 . N53 . C52 . 106.8(3)    yes
C52 . C54 . C55 . 121.1(4)    yes
C52 . C54 . C59 . 120.1(4)    yes
C55 . C54 . C59 . 118.6(4)    yes
C54 . C55 . C56 . 120.9(4)    yes
C54 . C55 . H551 . 119.0    no
C56 . C55 . H551 . 120.1    no
C55 . C56 . C57 . 119.3(4)    yes
C55 . C56 . H561 . 119.3    no
C57 . C56 . H561 . 121.4    no
C56 . C57 . C58 . 120.9(3)    yes
C56 . C57 . O60 . 122.5(3)    yes
C58 . C57 . O60 . 116.5(3)    yes
C57 . C58 . C59 . 119.7(4)    yes
C57 . C58 . H581 . 119.3    no
C59 . C58 . H581 . 121.0    no
C54 . C59 . C58 . 120.6(4)    yes
C54 . C59 . H591 . 118.5    no
C58 . C59 . H591 . 120.9    no
C57 . O60 . C61 . 118.9(3)    yes
O60 . C61 . C62 . 121.0(3)    yes
O60 . C61 . C66 . 117.2(4)    yes
C62 . C61 . C66 . 121.6(3)    yes
C61 . C62 . C63 . 119.3(4)    yes
C61 . C62 . H621 . 119.8    no
C63 . C62 . H621 . 120.9    no
C62 . C63 . C64 . 119.4(4)    yes
C62 . C63 . H631 . 119.8    no
C64 . C63 . H631 . 120.9    no
C63 . C64 . C65 . 120.8(4)    yes
C63 . C64 . H641 . 119.0    no
C65 . C64 . H641 . 120.1    no
C64 . C65 . C66 . 119.9(4)    yes
C64 . C65 . H651 . 119.4    no
C66 . C65 . H651 . 120.7    no
C65 . C66 . C61 . 119.0(4)    yes
C65 . C66 . H661 . 121.9    no
C61 . C66 . H661 . 119.1    no
C68 . C67 . C72 . 121.7(4)    yes
C68 . C67 . I73 . 118.5(3)    yes
C72 . C67 . I73 . 119.9(3)    yes
C67 . C68 . C69 . 119.4(4)    yes
C67 . C68 . H681 . 120.0    no
C69 . C68 . H681 . 120.6    no
C68 . C69 . C70 . 120.6(4)    yes
C68 . C69 . H691 . 119.7    no
C70 . C69 . H691 . 119.7    no
C69 . C70 . C71 . 118.4(4)    yes
C69 . C70 . H701 . 121.0    no
C71 . C70 . H701 . 120.5    no
C70 . C71 . C72 . 120.6(4)    yes
C70 . C71 . H711 . 118.2    no
C72 . C71 . H711 . 121.2    no
C71 . C72 . C67 . 119.1(4)    yes
C71 . C72 . H721 . 119.8    no
C67 . C72 . H721 . 121.1    no
C75 . C74 . C79 . 122.2(5)    yes
C75 . C74 . I80 . 117.8(4)    yes
C79 . C74 . I80 . 119.9(4)    yes
C74 . C75 . C76 . 117.7(5)    yes
C74 . C75 . H751 . 121.7    no
C76 . C75 . H751 . 120.6    no
C75 . C76 . C77 . 118.0(5)    yes
C75 . C76 . H761 . 120.4    no
C77 . C76 . H761 . 121.7    no
C76 . C77 . C78 . 123.2(4)    yes
C76 . C77 . H771 . 118.4    no
C78 . C77 . H771 . 118.4    no
C77 . C78 . C79 . 121.7(4)    yes
C77 . C78 . H781 . 120.3    no
C79 . C78 . H781 . 118.0    no
C78 . C79 . C74 . 117.2(5)    yes
C78 . C79 . H791 . 121.9    no
C74 . C79 . H791 . 120.9    no
loop_
 _geom_hbond_atom_site_label_D
 _geom_hbond_site_symmetry_D
 _geom_hbond_atom_site_label_H
 _geom_hbond_site_symmetry_H
 _geom_hbond_atom_site_label_A
 _geom_hbond_site_symmetry_A
 _geom_hbond_angle_DHA
 _geom_hbond_distance_DH
 _geom_hbond_distance_HA
 _geom_hbond_distance_DA
 _geom_hbond_publ_flag
C8 . H82 . N13 . 125.48(11) 0.966 2.528 3.187(6)    yes
C68 . H681 . N53 . 158.00(12) 0.935 2.555 3.440(6)    yes
C70 . H701 . O37 1_556 164.58(12) 0.914 2.376 3.266(6)    yes
C75 . H751 . N20 . 152.33(13) 0.943 2.387 3.251(6)    yes
N17 . H172 . O37 . 134(2) 0.835 2.374 3.017(6)    yes
N50 . H501 . N15 1_655 175(4) 0.857 2.122 2.977(6)    yes
N50 . H502 . O4 . 132(2) 0.842 2.324 2.953(6)    yes
N17 . H171 . N48 1_455 167(4) 0.851 2.107 2.941(6)    yes


_iucr_refine_instructions_details
;
#
# Punched on 31/01/17 at 10:49:45
#
#LIST     12                                                                    
BLOCK 
CONT SCALE 
CONT C    (    1 ,X'S,U'S)  UNTIL I    (   80 ) 
CONT H    (  172 ,X'S) 
CONT H    (  501 ,X'S)  UNTIL H    (  502 ) 
CONT H    (  171 ,X'S) 
CONT ENANTIO 
RIDE C   (   1,X'S) H   (  11,X'S) H   (  12,X'S) 
RIDE C   (   2,X'S) H   (  21,X'S) 
RIDE C   (   6,X'S) H   (  61,X'S) H   (  62,X'S) 
RIDE C   (   7,X'S) H   (  72,X'S) H   (  71,X'S) 
RIDE C   (   8,X'S) H   (  81,X'S) H   (  82,X'S) 
RIDE C   (   9,X'S) H   (  91,X'S) 
RIDE C   (  10,X'S) H   ( 101,X'S) H   ( 102,X'S) 
RIDE C   (  14,X'S) H   ( 141,X'S) 
RIDE C   (  22,X'S) H   ( 221,X'S) 
RIDE C   (  23,X'S) H   ( 231,X'S) 
RIDE C   (  25,X'S) H   ( 251,X'S) 
RIDE C   (  26,X'S) H   ( 261,X'S) 
RIDE C   (  29,X'S) H   ( 291,X'S) 
RIDE C   (  30,X'S) H   ( 301,X'S) 
RIDE C   (  31,X'S) H   ( 311,X'S) 
RIDE C   (  32,X'S) H   ( 321,X'S) 
RIDE C   (  33,X'S) H   ( 331,X'S) 
RIDE C   (  34,X'S) H   ( 341,X'S) H   ( 342,X'S) 
RIDE C   (  35,X'S) H   ( 351,X'S) 
RIDE C   (  39,X'S) H   ( 392,X'S) H   ( 391,X'S) 
RIDE C   (  40,X'S) H   ( 402,X'S) H   ( 401,X'S) 
RIDE C   (  41,X'S) H   ( 411,X'S) H   ( 412,X'S) 
RIDE C   (  42,X'S) H   ( 421,X'S) 
RIDE C   (  43,X'S) H   ( 431,X'S) H   ( 432,X'S) 
RIDE C   (  47,X'S) H   ( 471,X'S) 
RIDE C   (  55,X'S) H   ( 551,X'S) 
RIDE C   (  56,X'S) H   ( 561,X'S) 
RIDE C   (  58,X'S) H   ( 581,X'S) 
RIDE C   (  59,X'S) H   ( 591,X'S) 
RIDE C   (  62,X'S) H   ( 621,X'S) 
RIDE C   (  63,X'S) H   ( 631,X'S) 
RIDE C   (  64,X'S) H   ( 641,X'S) 
RIDE C   (  65,X'S) H   ( 651,X'S) 
RIDE C   (  66,X'S) H   ( 661,X'S) 
RIDE C   (  68,X'S) H   ( 681,X'S) 
RIDE C   (  69,X'S) H   ( 691,X'S) 
RIDE C   (  70,X'S) H   ( 701,X'S) 
RIDE C   (  71,X'S) H   ( 711,X'S) 
RIDE C   (  72,X'S) H   ( 721,X'S) 
RIDE C   (  75,X'S) H   ( 751,X'S) 
RIDE C   (  76,X'S) H   ( 761,X'S) 
RIDE C   (  77,X'S) H   ( 771,X'S) 
RIDE C   (  78,X'S) H   ( 781,X'S) 
RIDE C   (  79,X'S) H   ( 791,X'S) 
END                                                                             
#
# Punched on 31/01/17 at 10:49:45
#
#LIST     16                                                                    
NO 
SIMU 0.001 C(74) C(79) C(78) C(77) C(76) C(75) I(80) 
DELU 0.001 C(74) C(79) C(78) C(77) C(76) C(75) I(80) 
SIMU 0.001 C(67) C(68) C(69) C(70) C(71) C(72) I(73) 
DELU 0.001 C(67) C(68) C(69) C(70) C(71) C(72) I(73) 
REM   HREST   START (DO NOT REMOVE THIS LINE) 
REM NO H   NO #H U MULT DIST 
REM C-H 
REM >4           1.5    .96 DISORDER 
REM 1      1     1.2    .93 C C-H (ACETYLENE) 
REM 1      2     1.2    .93 C-C(H)-C 
REM 1      3     1.2    .98 (C)3-C-H 
REM 2      1     1.2    .93 C=C-H(2) 
REM 2      2     1.2    .97 (C)2-C-(H)2 
REM 3      1     1.5    .96 C-C-(H)3 
REM N-H 
REM >4           1.5    .89 DISORDER 
REM 1      1     1.2    .86 N-N/H 
REM 1      2     1.2    .86 (C)2-N-H 
REM 1      3     1.2    .89 (C)3-N-H 
REM 2      1     1.2    .86 C-N-(H)2 
REM 2      2     1.2    .89 (C)2-N-(H)2 
REM 3      1     1.2    .89 C-H-(H)3 
REM O-H 
REM 1      1     1.5    .82 O-H 
REM 
REM DIST      ESD = 0.02 
REM VIB       ESD = 0.002 
REM ANGLE     ESD = 2.0 
REM            H2-N-R 
DIST 0.86, 0.02 = 
CONT N ( 17) TO H(172) 
CONT N ( 17) TO H(171) 
REST 0.019, 0.002 = H(172,U[ISO]) 
REST 0.019, 0.002 = H(171,U[ISO]) 
ANGLE 120.0, 2.0 = 
CONT C(16) TO N ( 17) TO H(172) 
CONT C(16) TO N ( 17) TO H(171) 
REM            H2-N-R 
DIST 0.86, 0.02 = 
CONT N ( 50) TO H(501) 
CONT N ( 50) TO H(502) 
REST 0.018, 0.002 = H(501,U[ISO]) 
REST 0.018, 0.002 = H(502,U[ISO]) 
ANGLE 120.0, 2.0 = 
CONT C(49) TO N ( 50) TO H(501) 
CONT C(49) TO N ( 50) TO H(502) 
REM   HREST   END (DO NOT REMOVE THIS LINE) 
END                                                                             
;

# CIFX: Changed following block name from global

data_chloro
_publcif_datablock.id '{70eae643-70ab-4ae9-b2c7-680e60180cba}'
_audit_creation_method                   'Jana2020 1.3.33'

#=======================================================================

# 5. CHEMICAL DATA

_chemical_name_systematic
?
_chemical_name_common                    ?
_chemical_formula_moiety                 ?
_chemical_formula_structural             ?
_chemical_formula_analytical             ?
_chemical_formula_iupac                  ?
_chemical_formula_sum                    'C56 H53 Cl1 N12 O4'
_chemical_formula_weight                 993.6
_chemical_melting_point                  ?
_chemical_compound_source                ?
_chemical_absolute_configuration         ?

#=======================================================================

# 6. POWDER SPECIMEN AND CRYSTAL DATA

_symmetry_cell_setting                   triclinic
_symmetry_space_group_name_H-M           'P 1'
_symmetry_space_group_name_Hall          'P 1'
_symmetry_Int_Tables_number              1

loop_
 _space_group_symop_id
 _space_group_symop_operation_xyz
 1   x,y,z

_cell_length_a                           14.0474(3)
_cell_length_b                           10.21941(15)
_cell_length_c                           10.37318(18)
_cell_angle_alpha                        116.4028(10)
_cell_angle_beta                         85.6175(14)
_cell_angle_gamma                        79.3096(9)
_cell_volume                             1289.11(4)


_cell_formula_units_Z                    1
_cell_measurement_temperature            293
_cell_special_details
?

_exptl_crystal_density_diffrn            1.2798
_exptl_crystal_density_meas              ?
_exptl_crystal_density_method            ?
_exptl_crystal_F_000                     522

_pd_spec_size_axial                      ?
_pd_spec_size_equat                      ?
_pd_spec_size_thick                      ?
_pd_spec_mounting                        capillary
_pd_spec_mount_mode                      transmission
_pd_spec_shape                           ?
_pd_char_particle_morphology             ?
_pd_char_colour                          white
_pd_prep_cool_rate                       ?
_pd_prep_pressure                        ?
_pd_prep_temperature                     ?

_exptl_absorpt_coefficient_mu            1.112
_exptl_absorpt_correction_type           ?
_exptl_absorpt_process_details           ?
_exptl_absorpt_correction_T_min          ?
_exptl_absorpt_correction_T_max          ?
loop_
 _exptl_crystal_face_index_h
 _exptl_crystal_face_index_k
 _exptl_crystal_face_index_l
 _exptl_crystal_face_perp_dist
 ? ? ? ?

#=======================================================================

# 7. EXPERIMENTAL DATA

_exptl_special_details                   ?
_pd_instr_location
?
_pd_calibration_special_details
?

_diffrn_ambient_temperature              293
_diffrn_source                           'Sealed Cu X-ray tube'
_diffrn_source_target                    ?
_diffrn_source_type                      ?
_diffrn_radiation_type                   'Cu K\a'
_diffrn_radiation_wavelength             1.54059
_diffrn_radiation_monochromator          none
_diffrn_measurement_device               ?
_diffrn_measurement_device_type          'Empyrean of PANalytical'
_diffrn_detector                         ?
_diffrn_detector_type                    ?

_pd_meas_scan_method                     cont
_pd_meas_special_details
?
_pd_meas_number_of_points                5864
_pd_meas_2theta_range_min                3.007
_pd_meas_2theta_range_max                79.989
_pd_meas_2theta_range_inc                0.013

_diffrn_radiation_probe                  x-ray

#=======================================================================

# 8. REFINEMENT DATA

_pd_proc_ls_special_details
?
_pd_proc_ls_profile_function             'Pseudo-Voigt'
_pd_proc_ls_background_function          '30 Legendre polynoms'
_pd_proc_ls_pref_orient_corr             none
_pd_proc_ls_prof_R_factor                0.018349
_pd_proc_ls_prof_wR_factor               0.024257
_pd_proc_ls_prof_wR_expected             0.007190

_refine_special_details
?

_refine_ls_R_factor_gt                   0.0566
_refine_ls_wR_factor_gt                  0.0636
_refine_ls_R_factor_all                  0.0572
_refine_ls_wR_factor_all                 0.0637
_refine_ls_goodness_of_fit_all           3.3740
_refine_ls_restrained_S_gt               ?
_refine_ls_restrained_S_all              ?
_refine_ls_number_parameters             268
_refine_ls_number_restraints             193
_refine_ls_number_constraints            287
_refine_ls_weighting_scheme              sigma
_refine_ls_weighting_details             ?
_refine_ls_hydrogen_treatment            constr
_refine_ls_shift/su_max                  0.0426
_refine_ls_shift/su_mean                 0.0050
_refine_diff_density_max                 0.17
_refine_diff_density_min                 -0.18
_refine_ls_extinction_method             ?
_refine_ls_extinction_coef               ?
_refine_ls_extinction_expression         ?

_pd_proc_2theta_range_min                4.556
_pd_proc_2theta_range_max                79.989
_pd_proc_2theta_range_inc                0.013
_pd_proc_wavelength                      ?

_pd_block_diffractogram_id               ?

loop_
_pd_proc_info_excluded_regions
 'from 3.007 to 4.547'
_pd_proc_info_data_reduction             ?

loop_
 _atom_type_symbol
 _atom_type_scat_dispersion_real
 _atom_type_scat_dispersion_imag
 _atom_type_scat_source
 C    0.0191  0.0096
 'International Tables Vol C tables 4.2.6.8 and 6.1.1.1'
 H    0.0000  0.0000
 'International Tables Vol C tables 4.2.6.8 and 6.1.1.1'
 Cl   0.3654  0.7095
 'International Tables Vol C tables 4.2.6.8 and 6.1.1.1'
 N    0.0329  0.0188
 'International Tables Vol C tables 4.2.6.8 and 6.1.1.1'
 O    0.0516  0.0335
 'International Tables Vol C tables 4.2.6.8 and 6.1.1.1'

_computing_data_collection               ?
_computing_cell_refinement               ?
_computing_data_reduction                ?
_computing_structure_solution            ?
_computing_structure_refinement          ?
_computing_molecular_graphics            ?
_computing_publication_material          ?

loop_
 _restr_distance_atom_site_label_1
 _restr_distance_site_symmetry_1
 _restr_distance_atom_site_label_2
 _restr_distance_site_symmetry_2
 _restr_distance_target
 _restr_distance_target_weight_param
O1 . C2 . 1.235 0.001
C2 . N3 . 1.348 0.001
C2 . C4 . 1.483 0.001
N3 . C5 . 1.451 0.001
N3 . C6 . 1.473 0.001
C4 . C7 . 1.306 0.001
C5 . C8 . 1.524 0.001
C6 . C9 . 1.525 0.001
C8 . N10 . 1.459 0.001
C8 . C11 . 1.514 0.001
C9 . C11 . 1.529 0.001
N10 . N12 . 1.373 0.001
N10 . C13 . 1.349 0.001
N12 . C14 . 1.33 0.001
C13 . C15 . 1.387 0.001
C13 . N16 . 1.369 0.001
C14 . C15 . 1.427 0.001
C14 . C17 . 1.473 0.001
C15 . C18 . 1.429 0.001
N16 . C19 . 1.323 0.001
C17 . C20 . 1.378 0.001
C17 . C21 . 1.408 0.001
C18 . N22 . 1.363 0.001
C18 . N23 . 1.319 0.001
C19 . N22 . 1.326 0.001
C20 . C24 . 1.397 0.001
C21 . C25 . 1.363 0.001
C24 . C26 . 1.396 0.001
C25 . C26 . 1.363 0.001
C26 . O27 . 1.394 0.001
O27 . C28 . 1.395 0.001
C28 . C29 . 1.401 0.001
C28 . C30 . 1.335 0.001
C29 . C31 . 1.367 0.001
C30 . C32 . 1.463 0.001
C31 . C33 . 1.388 0.001
C32 . C33 . 1.334 0.001
O1a . C2a . 1.235 0.001
C2a . N3a . 1.348 0.001
C2a . C4a . 1.483 0.001
N3a . C5a . 1.451 0.001
N3a . C6a . 1.473 0.001
C4a . C7a . 1.306 0.001
C5a . C8a . 1.524 0.001
C6a . C9a . 1.525 0.001
C8a . N10a . 1.459 0.001
C8a . C11a . 1.514 0.001
C9a . C11a . 1.529 0.001
N10a . N12a . 1.373 0.001
N10a . C13a . 1.349 0.001
N12a . C14a . 1.33 0.001
C13a . C15a . 1.387 0.001
C13a . N16a . 1.369 0.001
C14a . C15a . 1.427 0.001
C14a . C17a . 1.473 0.001
C15a . C18a . 1.429 0.001
N16a . C19a . 1.323 0.001
C17a . C20a . 1.378 0.001
C17a . C21a . 1.408 0.001
C18a . N22a . 1.363 0.001
C18a . N23a . 1.319 0.001
C19a . N22a . 1.326 0.001
C20a . C24a . 1.397 0.001
C21a . C25a . 1.363 0.001
C24a . C26a . 1.396 0.001
C25a . C26a . 1.363 0.001
C26a . O27a . 1.394 0.001
O27a . C28a . 1.395 0.001
C28a . C29a . 1.401 0.001
C28a . C30a . 1.335 0.001
C29a . C31a . 1.367 0.001
C30a . C32a . 1.463 0.001
C31a . C33a . 1.388 0.001
C32a . C33a . 1.334 0.001
Cl1 . C51 . 1.748 0.001
C51 . C52 . 1.364 0.001
C51 . C56 . 1.372 0.001
C52 . C53 . 1.372 0.001
C53 . C54 . 1.372 0.001
C54 . C55 . 1.383 0.001
C55 . C56 . 1.366 0.001

loop_
 _restr_angle_atom_site_label_1
 _restr_angle_site_symmetry_1
 _restr_angle_atom_site_label_2
 _restr_angle_site_symmetry_2
 _restr_angle_atom_site_label_3
 _restr_angle_site_symmetry_3
 _restr_angle_target
 _restr_angle_target_weight_param
C28 . C29 . C31 . 117.515 0.01
C28 . C30 . C32 . 117.817 0.01
C29 . C28 . C30 . 124.164 0.01
C29 . C28 . O27 . 114.942 0.01
C30 . C28 . O27 . 120.311 0.01
O27 . C26 . C24 . 124.385 0.01
O27 . C26 . C25 . 114.315 0.01
C24 . C26 . C25 . 121.298 0.01
C31 . C33 . C32 . 124.252 0.01
C28 . O27 . C26 . 118.784 0.01
C29 . C31 . C33 . 119.161 0.01
C30 . C32 . C33 . 117.004 0.01
C13 . N16 . C19 . 110.34 0.01
C20 . C17 . C14 . 123.06 0.01
C20 . C17 . C21 . 118.744 0.01
C14 . C17 . C21 . 118.189 0.01
N3 . C6 . C9 . 110.053 0.01
C17 . C20 . C24 . 121.133 0.01
C17 . C14 . N12 . 118.255 0.01
C17 . C14 . C15 . 131.76601 0.01
N12 . C14 . C15 . 109.869 0.01
C17 . C21 . C25 . 120.437 0.01
C26 . C24 . C20 . 117.99 0.01
C18 . N22 . C19 . 118.882 0.01
C26 . C25 . C21 . 120.361 0.01
N3 . C2 . C4 . 118.158 0.01
N3 . C2 . O1 . 121.249 0.01
C4 . C2 . O1 . 120.593 0.01
C6 . N3 . C2 . 126.586 0.01
C6 . N3 . C5 . 112.734 0.01
C2 . N3 . C5 . 120.535 0.01
C7 . C4 . C2 . 121.834 0.01
C8 . N10 . C13 . 131.466 0.01
C8 . N10 . N12 . 117.661 0.01
C13 . N10 . N12 . 110.468 0.01
N10 . C8 . C5 . 109.643 0.01
N10 . C8 . C11 . 112.675 0.01
C5 . C8 . C11 . 112.202 0.01
N3 . C5 . C8 . 110.951 0.01
C8 . C11 . C9 . 110.129 0.01
N16 . C13 . N10 . 125.715 0.01
N16 . C13 . C15 . 126.284 0.01
N10 . C13 . C15 . 107.985 0.01
C6 . C9 . C11 . 111.214 0.01
C14 . N12 . N10 . 106.838 0.01
N23 . C18 . N22 . 117.582 0.01
N23 . C18 . C15 . 125.502 0.01
N22 . C18 . C15 . 116.877 0.01
N16 . C19 . N22 . 130.57899 0.01
C14 . C15 . C13 . 104.812 0.01
C14 . C15 . C18 . 138.11099 0.01
C13 . C15 . C18 . 117.026 0.01
C28a . C29a . C31a . 117.515 0.01
C28a . C30a . C32a . 117.817 0.01
C29a . C28a . C30a . 124.164 0.01
C29a . C28a . O27a . 114.942 0.01
C30a . C28a . O27a . 120.311 0.01
O27a . C26a . C24a . 124.385 0.01
O27a . C26a . C25a . 114.315 0.01
C24a . C26a . C25a . 121.298 0.01
C31a . C33a . C32a . 124.252 0.01
C28a . O27a . C26a . 118.784 0.01
C29a . C31a . C33a . 119.161 0.01
C30a . C32a . C33a . 117.004 0.01
C13a . N16a . C19a . 110.34 0.01
C20a . C17a . C14a . 123.06 0.01
C20a . C17a . C21a . 118.744 0.01
C14a . C17a . C21a . 118.189 0.01
N3a . C6a . C9a . 110.053 0.01
C17a . C20a . C24a . 121.133 0.01
C17a . C14a . N12a . 118.255 0.01
C17a . C14a . C15a . 131.76601 0.01
N12a . C14a . C15a . 109.869 0.01
C17a . C21a . C25a . 120.437 0.01
C26a . C24a . C20a . 117.99 0.01
C18a . N22a . C19a . 118.882 0.01
C26a . C25a . C21a . 120.361 0.01
N3a . C2a . C4a . 118.158 0.01
N3a . C2a . O1a . 121.249 0.01
C4a . C2a . O1a . 120.593 0.01
C6a . N3a . C2a . 126.586 0.01
C6a . N3a . C5a . 112.734 0.01
C2a . N3a . C5a . 120.535 0.01
C7a . C4a . C2a . 121.834 0.01
C8a . N10a . C13a . 131.466 0.01
C8a . N10a . N12a . 117.661 0.01
C13a . N10a . N12a . 110.468 0.01
N10a . C8a . C5a . 109.643 0.01
N10a . C8a . C11a . 112.675 0.01
C5a . C8a . C11a . 112.202 0.01
N3a . C5a . C8a . 110.951 0.01
C8a . C11a . C9a . 110.129 0.01
N16a . C13a . N10a . 125.715 0.01
N16a . C13a . C15a . 126.284 0.01
N10a . C13a . C15a . 107.985 0.01
C6a . C9a . C11a . 111.214 0.01
C14a . N12a . N10a . 106.838 0.01
N23a . C18a . N22a . 117.582 0.01
N23a . C18a . C15a . 125.502 0.01
N22a . C18a . C15a . 116.877 0.01
N16a . C19a . N22a . 130.57899 0.01
C14a . C15a . C13a . 104.812 0.01
C14a . C15a . C18a . 138.11099 0.01
C13a . C15a . C18a . 117.026 0.01
C56 . C51 . Cl1 . 119.945 0.01
C56 . C51 . C52 . 121.404 0.01
Cl1 . C51 . C52 . 118.645 0.01
C51 . C56 . C55 . 118.684 0.01
C56 . C55 . C54 . 121.167 0.01
C55 . C54 . C53 . 118.64 0.01
C51 . C52 . C53 . 119.161 0.01
C54 . C53 . C52 . 120.885 0.01

loop_
 _restr_torsion_atom_site_label_1
 _restr_torsion_site_symmetry_1
 _restr_torsion_atom_site_label_2
 _restr_torsion_site_symmetry_2
 _restr_torsion_atom_site_label_3
 _restr_torsion_site_symmetry_3
 _restr_torsion_atom_site_label_4
 _restr_torsion_site_symmetry_4
 _restr_torsion_angle_target
 _restr_torsion_weight_param
 ? ? ? ? ? ? ? ? ? ?

loop_
 _restr_equal_distance_atom_site_label_1
 _restr_equal_distance_site_symmetry_1
 _restr_equal_distance_atom_site_label_2
 _restr_equal_distance_site_symmetry_2
 _restr_equal_distance_class_class_id
 _restr_equal_distance_class_target_weight_param
 ? ? ? ? ? ?

loop_
 _restr_equal_angle_atom_site_label_1
 _restr_equal_angle_site_symmetry_1
 _restr_equal_angle_atom_site_label_2
 _restr_equal_angle_site_symmetry_2
 _restr_equal_angle_atom_site_label_3
 _restr_equal_angle_site_symmetry_3
 _restr_equal_angle_class_class_id
 _restr_equal_angle_class_target_weight_param
 ? ? ? ? ? ? ? ?

loop_
 _restr_equal_torsion_atom_site_label_1
 _restr_equal_torsion_site_symmetry_1
 _restr_equal_torsion_atom_site_label_2
 _restr_equal_torsion_site_symmetry_2
 _restr_equal_torsion_atom_site_label_3
 _restr_equal_torsion_site_symmetry_3
 _restr_equal_torsion_atom_site_label_4
 _restr_equal_torsion_site_symmetry_4
 _restr_equal_torsion_class_class_id
 _restr_equal_torsion_class_target_weight_param
 ? ? ? ? ? ? ? ? ? ?


#=======================================================================

# 9. ATOMIC COORDINATES AND DISPLACEMENT PARAMETERS

loop_
 _atom_site_label
 _atom_site_type_symbol
 _atom_site_fract_x
 _atom_site_fract_y
 _atom_site_fract_z
 _atom_site_adp_type
 _atom_site_U_iso_or_equiv
 _atom_site_site_symmetry_multiplicity
 _atom_site_occupancy
 _atom_site_calc_flag
 _atom_site_refinement_flags
 _atom_site_disorder_assembly
 _atom_site_disorder_group
  O1 O -0.1405(12) 0.6649(11) 0.5843(14) Uiso 0.0620(15) 1 1 d . . .
  C2 C -0.1486(7) 0.7744(11) 0.5608(10) Uiso 0.0620(15) 1 1 d . . .
  N3 N -0.1387(7) 0.9082(10) 0.6633(9) Uiso 0.0620(15) 1 1 d . . .
  C4 C -0.1770(11) 0.7651(16) 0.4224(10) Uiso 0.0620(15) 1 1 d . . .
  C5 C -0.0945(6) 0.9184(11) 0.7881(8) Uiso 0.0620(15) 1 1 d . . .
  C6 C -0.1627(7) 1.0538(10) 0.6597(10) Uiso 0.0620(15) 1 1 d . . .
  C7 C -0.2601(10) 0.736(5) 0.3854(16) Uiso 0.0620(15) 1 1 d . . .
  C8 C -0.0012(5) 0.9724(7) 0.7890(6) Uiso 0.0620(15) 1 1 d . . .
  C9 C -0.0696(10) 1.1115(12) 0.6577(12) Uiso 0.0620(15) 1 1 d . . .
  N10 N 0.0434(5) 0.9763(7) 0.9128(6) Uiso 0.0620(15) 1 1 d . . .
  C11 C -0.0186(9) 1.1210(10) 0.7861(13) Uiso 0.0620(15) 1 1 d . . .
  N12 N 0.1307(7) 0.8724(10) 0.8830(7) Uiso 0.0620(15) 1 1 d . . .
  C13 C 0.0207(5) 1.0757(11) 1.0565(6) Uiso 0.0620(15) 1 1 d . . .
  C14 C 0.1651(5) 0.9128(8) 1.0075(7) Uiso 0.0620(15) 1 1 d . . .
  C15 C 0.0959(5) 1.0395(9) 1.1235(6) Uiso 0.0620(15) 1 1 d . . .
  N16 N -0.0636(8) 1.1884(17) 1.1246(8) Uiso 0.0620(15) 1 1 d . . .
  C17 C 0.2586(6) 0.8186(7) 1.0068(10) Uiso 0.0620(15) 1 1 d . . .
  C18 C 0.0827(7) 1.1252(14) 1.2790(6) Uiso 0.0620(15) 1 1 d . . .
  C19 C -0.0647(8) 1.2613(13) 1.2668(8) Uiso 0.0620(15) 1 1 d . . .
  C20 C 0.3263(7) 0.8769(9) 1.0911(14) Uiso 0.0620(15) 1 1 d . . .
  C21 C 0.2817(9) 0.6635(8) 0.9098(17) Uiso 0.0620(15) 1 1 d . . .
  N22 N -0.0014(11) 1.2371(18) 1.3473(7) Uiso 0.0620(15) 1 1 d . . .
  N23 N 0.1430(16) 1.101(3) 1.3618(8) Uiso 0.0620(15) 1 1 d . . .
  C24 C 0.4184(7) 0.7862(9) 1.0755(17) Uiso 0.0620(15) 1 1 d . . .
  C25 C 0.3693(8) 0.5726(7) 0.9001(18) Uiso 0.0620(15) 1 1 d . . .
  C26 C 0.4375(6) 0.6324(8) 0.9790(12) Uiso 0.0620(15) 1 1 d . . .
  O27 O 0.5282(6) 0.5294(11) 0.9456(9) Uiso 0.0620(15) 1 1 d . . .
  C28 C 0.5637(5) 0.5053(11) 1.0574(9) Uiso 0.0620(15) 1 1 d . . .
  C29 C 0.6540(10) 0.399(2) 1.0139(16) Uiso 0.0620(15) 1 1 d . . .
  C30 C 0.5075(9) 0.5662(18) 1.1889(10) Uiso 0.0620(15) 1 1 d . . .
  C31 C 0.6888(13) 0.363(2) 1.1163(19) Uiso 0.0620(15) 1 1 d . . .
  C32 C 0.5471(12) 0.531(2) 1.2992(12) Uiso 0.0620(15) 1 1 d . . .
  C33 C 0.6336(14) 0.431(2) 1.2561(17) Uiso 0.0620(15) 1 1 d . . .
  O1a O 1.2817(11) 0.8826(15) 0.4235(17) Uiso 0.0620(15) 1 1 d . . .
  C2a C 1.2724(8) 0.8012(11) 0.4806(11) Uiso 0.0620(15) 1 1 d . . .
  N3a N 1.2044(6) 0.7192(9) 0.4499(7) Uiso 0.0620(15) 1 1 d . . .
  C4a C 1.3387(10) 0.7866(19) 0.5807(15) Uiso 0.0620(15) 1 1 d . . .
  C5a C 1.1473(6) 0.7124(7) 0.3376(7) Uiso 0.0620(15) 1 1 d . . .
  C6a C 1.1856(8) 0.6185(16) 0.5108(9) Uiso 0.0620(15) 1 1 d . . .
  C7a C 1.3893(12) 0.886(2) 0.6442(14) Uiso 0.0620(15) 1 1 d . . .
  C8a C 1.1693(4) 0.5530(6) 0.2124(7) Uiso 0.0620(15) 1 1 d . . .
  C9a C 1.2098(11) 0.4552(14) 0.3887(15) Uiso 0.0620(15) 1 1 d . . .
  N10a N 1.1125(4) 0.5505(6) 0.0995(6) Uiso 0.0620(15) 1 1 d . . .
  C11a C 1.1531(10) 0.4405(11) 0.2641(13) Uiso 0.0620(15) 1 1 d . . .
  N12a N 1.0270(8) 0.6614(13) 0.1414(8) Uiso 0.0620(15) 1 1 d . . .
  C13a C 1.1228(6) 0.4486(8) -0.0421(6) Uiso 0.0620(15) 1 1 d . . .
  C14a C 0.9861(4) 0.6315(8) 0.0227(8) Uiso 0.0620(15) 1 1 d . . .
  C15a C 1.0468(5) 0.4995(8) -0.0996(6) Uiso 0.0620(15) 1 1 d . . .
  N16a N 1.1979(10) 0.3220(14) -0.1175(9) Uiso 0.0620(15) 1 1 d . . .
  C17a C 0.8879(5) 0.7270(7) 0.0393(11) Uiso 0.0620(15) 1 1 d . . .
  C18a C 1.0523(7) 0.4199(12) -0.2542(6) Uiso 0.0620(15) 1 1 d . . .
  C19a C 1.1915(14) 0.2550(18) -0.2578(9) Uiso 0.0620(15) 1 1 d . . .
  C20a C 0.8674(7) 0.8818(8) 0.104(2) Uiso 0.0620(15) 1 1 d . . .
  C21a C 0.8119(6) 0.6554(8) -0.0116(18) Uiso 0.0620(15) 1 1 d . . .
  N22a N 1.1267(13) 0.2928(19) -0.3298(8) Uiso 0.0620(15) 1 1 d . . .
  N23a N 0.9959(17) 0.464(2) -0.3302(9) Uiso 0.0620(15) 1 1 d . . .
  C24a C 0.7726(8) 0.9677(8) 0.122(2) Uiso 0.0620(15) 1 1 d . . .
  C25a C 0.7209(6) 0.7380(10) -0.0010(18) Uiso 0.0620(15) 1 1 d . . .
  C26a C 0.7001(5) 0.8915(10) 0.0691(14) Uiso 0.0620(15) 1 1 d . . .
  O27a O 0.6002(5) 0.9620(14) 0.0921(13) Uiso 0.0620(15) 1 1 d . . .
  C28a C 0.5689(6) 1.0211(12) -0.0005(12) Uiso 0.0620(15) 1 1 d . . .
  C29a C 0.4771(11) 1.125(3) 0.053(2) Uiso 0.0620(15) 1 1 d . . .
  C30a C 0.6296(9) 0.992(2) -0.1201(14) Uiso 0.0620(15) 1 1 d . . .
  C31a C 0.4461(13) 1.195(2) -0.028(2) Uiso 0.0620(15) 1 1 d . . .
  C32a C 0.5942(13) 1.063(3) -0.2086(19) Uiso 0.0620(15) 1 1 d . . .
  C33a C 0.5054(16) 1.158(2) -0.1581(19) Uiso 0.0620(15) 1 1 d . . .
  H1c4 H -0.1328 0.780935 0.358455 Uiso 0.0744 1 1 d . . .
  H1c5 H -0.079571 0.821241 0.784683 Uiso 0.0744 1 1 d . . .
  H2c5 H -0.14052 0.986983 0.876672 Uiso 0.0744 1 1 d . . .
  H1c6 H -0.210667 1.126313 0.744528 Uiso 0.0744 1 1 d . . .
  H2c6 H -0.189813 1.040374 0.573674 Uiso 0.0744 1 1 d . . .
  H1c7 H -0.309661 0.736372 0.454789 Uiso 0.0744 1 1 d . . .
  H2c7 H -0.271943 0.714245 0.28885 Uiso 0.0744 1 1 d . . .
  H1c8 H 0.044497 0.902125 0.700658 Uiso 0.0744 1 1 d . . .
  H1c9 H -0.086681 1.20936 0.662873 Uiso 0.0744 1 1 d . . .
  H2c9 H -0.024826 1.045148 0.567157 Uiso 0.0744 1 1 d . . .
  H1c11 H 0.043282 1.145616 0.77568 Uiso 0.0744 1 1 d . . .
  H2c11 H -0.059363 1.198663 0.876215 Uiso 0.0744 1 1 d . . .
  H1c19 H -0.120378 1.345678 1.320828 Uiso 0.0744 1 1 d . . .
  H1c20 H 0.309847 0.981706 1.161771 Uiso 0.0744 1 1 d . . .
  H1c21 H 0.235496 0.621113 0.849785 Uiso 0.0744 1 1 d . . .
  H1c24 H 0.467118 0.828356 1.129577 Uiso 0.0744 1 1 d . . .
  H1c25 H 0.382936 0.465902 0.837341 Uiso 0.0744 1 1 d . . .
  H1c29 H 0.690063 0.353378 0.915748 Uiso 0.0744 1 1 d . . .
  H1c30 H 0.443142 0.631044 1.210531 Uiso 0.0744 1 1 d . . .
  H1c31 H 0.750793 0.291433 1.091681 Uiso 0.0744 1 1 d . . .
  H1c32 H 0.512284 0.578383 1.398167 Uiso 0.0744 1 1 d . . .
  H1c33 H 0.659287 0.404097 1.326545 Uiso 0.0744 1 1 d . . .
  H1c4a H 1.344687 0.701876 0.599582 Uiso 0.0744 1 1 d . . .
  H1c5a H 1.162582 0.778895 0.301104 Uiso 0.0744 1 1 d . . .
  H2c5a H 1.078426 0.74581 0.379098 Uiso 0.0744 1 1 d . . .
  H1c6a H 1.11757 0.648579 0.55596 Uiso 0.0744 1 1 d . . .
  H2c6a H 1.225798 0.625887 0.583333 Uiso 0.0744 1 1 d . . .
  H1c7a H 1.443233 0.893418 0.587064 Uiso 0.0744 1 1 d . . .
  H2c7a H 1.372363 0.951957 0.74771 Uiso 0.0744 1 1 d . . .
  H1c8a H 1.237954 0.52207 0.170185 Uiso 0.0744 1 1 d . . .
  H1c9a H 1.193246 0.391548 0.42812 Uiso 0.0744 1 1 d . . .
  H2c9a H 1.279277 0.421436 0.350886 Uiso 0.0744 1 1 d . . .
  H1c11a H 1.175607 0.340286 0.184124 Uiso 0.0744 1 1 d . . .
  H2c11a H 1.084057 0.458891 0.298249 Uiso 0.0744 1 1 d . . .
  H1c19a H 1.241904 0.164363 -0.317304 Uiso 0.0744 1 1 d . . .
  H1c20a H 0.918865 0.93165 0.137518 Uiso 0.0744 1 1 d . . .
  H1c21a H 0.824404 0.547674 -0.053951 Uiso 0.0744 1 1 d . . .
  H1c24a H 0.757995 1.075831 0.16989 Uiso 0.0744 1 1 d . . .
  H1c25a H 0.67117 0.687845 -0.043061 Uiso 0.0744 1 1 d . . .
  H1c29a H 0.437339 1.146379 0.142576 Uiso 0.0744 1 1 d . . .
  H1c30a H 0.694424 0.926826 -0.147371 Uiso 0.0744 1 1 d . . .
  H1c31a H 0.38405 1.267946 0.004983 Uiso 0.0744 1 1 d . . .
  H1c32a H 0.633232 1.041449 -0.29895 Uiso 0.0744 1 1 d . . .
  H1c33a H 0.480917 1.204656 -0.215603 Uiso 0.0744 1 1 d . . .
  H1n23 H 0.19741 1.030562 1.321752 Uiso 0.0744 1 1 d . . .
  H2n23 H 0.128482 1.155876 1.456388 Uiso 0.0744 1 1 d . . .
  H1n23a H 0.947732 0.544644 -0.285506 Uiso 0.0744 1 1 d . . .
  H2n23a H 1.006749 0.412593 -0.425217 Uiso 0.0744 1 1 d . . .
  Cl1a Cl 0.4412(13) 0.2218(18) 0.480(3) Uiso 0.106(9) 1 0.721(14) d . . .
  C51a C 0.5362(15) 0.311(2) 0.536(3) Uiso 0.0620(15) 1 0.721(14) d . . .
  C52a C 0.515(2) 0.465(2) 0.602(5) Uiso 0.0620(15) 1 0.721(14) d . . .
  C53a C 0.590(2) 0.536(3) 0.632(5) Uiso 0.0620(15) 1 0.721(14) d . . .
  C54a C 0.686(2) 0.455(4) 0.606(7) Uiso 0.0620(15) 1 0.721(14) d . . .
  C55a C 0.7045(18) 0.299(4) 0.545(6) Uiso 0.0620(15) 1 0.721(14) d . . .
  C56a C 0.6308(15) 0.227(3) 0.507(5) Uiso 0.0620(15) 1 0.721(14) d . . .
  H1c52a H 0.447794 0.522447 0.628205 Uiso 0.0744 1 0.721(14) d . . .
  H1c53a H 0.576427 0.643018 0.670783 Uiso 0.0744 1 0.721(14) d . . .
  H1c54a H 0.738026 0.504927 0.629071 Uiso 0.0744 1 0.721(14) d . . .
  H1c55a H 0.77053 0.241834 0.528534 Uiso 0.0744 1 0.721(14) d . . .
  H1c56a H 0.644864 0.118642 0.461212 Uiso 0.0744 1 0.721(14) d . . .
  Cl1b Cl 0.755(4) 0.412(8) 0.593(9) Uiso 0.106(9) 1 0.279(14) d . . .
  C51b C 0.661(3) 0.318(6) 0.551(7) Uiso 0.0620(15) 1 0.279(14) d . . .
  C52b C 0.686(5) 0.164(7) 0.479(9) Uiso 0.0620(15) 1 0.279(14) d . . .
  C53b C 0.614(7) 0.090(8) 0.431(9) Uiso 0.0620(15) 1 0.279(14) d . . .
  C54b C 0.517(5) 0.167(9) 0.463(12) Uiso 0.0620(15) 1 0.279(14) d . . .
  C55b C 0.493(4) 0.322(9) 0.543(12) Uiso 0.0620(15) 1 0.279(14) d . . .
  C56b C 0.565(4) 0.399(7) 0.585(9) Uiso 0.0620(15) 1 0.279(14) d . . .
  H1c52b H 0.752557 0.109408 0.462972 Uiso 0.0744 1 0.279(14) d . . .
  H1c53b H 0.631484 -0.018063 0.373148 Uiso 0.0744 1 0.279(14) d . . .
  H1c54b H 0.466545 0.113766 0.432051 Uiso 0.0744 1 0.279(14) d . . .
  H1c55b H 0.425771 0.377391 0.568822 Uiso 0.0744 1 0.279(14) d . . .
  H1c56b H 0.548407 0.507103 0.63604 Uiso 0.0744 1 0.279(14) d . . .

loop_
 _atom_site_aniso_label
 _atom_site_aniso_type_symbol
 _atom_site_aniso_U_11
 _atom_site_aniso_U_22
 _atom_site_aniso_U_33
 _atom_site_aniso_U_12
 _atom_site_aniso_U_13
 _atom_site_aniso_U_23
 ? ? ? ? ? ? ? ?

loop_
 _jana_atom_site_ADP_C_label
 _jana_atom_site_ADP_C_type_symbol
 _jana_atom_site_ADP_C_111
 _jana_atom_site_ADP_C_112
 _jana_atom_site_ADP_C_113
 _jana_atom_site_ADP_C_122
 _jana_atom_site_ADP_C_123
 _jana_atom_site_ADP_C_133
 _jana_atom_site_ADP_C_222
 _jana_atom_site_ADP_C_223
 _jana_atom_site_ADP_C_233
 _jana_atom_site_ADP_C_333
 ? ? ? ? ? ? ? ? ? ? ? ?

loop_
 _jana_atom_site_ADP_D_label
 _jana_atom_site_ADP_D_type_symbol
 _jana_atom_site_ADP_D_1111
 _jana_atom_site_ADP_D_1112
 _jana_atom_site_ADP_D_1113
 _jana_atom_site_ADP_D_1122
 _jana_atom_site_ADP_D_1123
 _jana_atom_site_ADP_D_1133
 _jana_atom_site_ADP_D_1222
 _jana_atom_site_ADP_D_1223
 _jana_atom_site_ADP_D_1233
 _jana_atom_site_ADP_D_1333
 _jana_atom_site_ADP_D_2222
 _jana_atom_site_ADP_D_2223
 _jana_atom_site_ADP_D_2233
 _jana_atom_site_ADP_D_2333
 _jana_atom_site_ADP_D_3333
 ? ? ? ? ? ? ? ? ? ? ? ? ? ? ? ? ?

loop_
 _jana_atom_site_ADP_E_label
 _jana_atom_site_ADP_E_type_symbol
 _jana_atom_site_ADP_E_11111
 _jana_atom_site_ADP_E_11112
 _jana_atom_site_ADP_E_11113
 _jana_atom_site_ADP_E_11122
 _jana_atom_site_ADP_E_11123
 _jana_atom_site_ADP_E_11133
 _jana_atom_site_ADP_E_11222
 _jana_atom_site_ADP_E_11223
 _jana_atom_site_ADP_E_11233
 _jana_atom_site_ADP_E_11333
 _jana_atom_site_ADP_E_12222
 _jana_atom_site_ADP_E_12223
 _jana_atom_site_ADP_E_12233
 _jana_atom_site_ADP_E_12333
 _jana_atom_site_ADP_E_13333
 _jana_atom_site_ADP_E_22222
 _jana_atom_site_ADP_E_22223
 _jana_atom_site_ADP_E_22233
 _jana_atom_site_ADP_E_22333
 _jana_atom_site_ADP_E_23333
 _jana_atom_site_ADP_E_33333
 ? ? ? ? ? ? ? ? ? ? ? ? ? ? ? ? ? ? ? ? ? ? ?

loop_
 _jana_atom_site_ADP_F_label
 _jana_atom_site_ADP_F_type_symbol
 _jana_atom_site_ADP_F_111111
 _jana_atom_site_ADP_F_111112
 _jana_atom_site_ADP_F_111113
 _jana_atom_site_ADP_F_111122
 _jana_atom_site_ADP_F_111123
 _jana_atom_site_ADP_F_111133
 _jana_atom_site_ADP_F_111222
 _jana_atom_site_ADP_F_111223
 _jana_atom_site_ADP_F_111233
 _jana_atom_site_ADP_F_111333
 _jana_atom_site_ADP_F_112222
 _jana_atom_site_ADP_F_112223
 _jana_atom_site_ADP_F_112233
 _jana_atom_site_ADP_F_112333
 _jana_atom_site_ADP_F_113333
 _jana_atom_site_ADP_F_122222
 _jana_atom_site_ADP_F_122223
 _jana_atom_site_ADP_F_122233
 _jana_atom_site_ADP_F_122333
 _jana_atom_site_ADP_F_123333
 _jana_atom_site_ADP_F_133333
 _jana_atom_site_ADP_F_222222
 _jana_atom_site_ADP_F_222223
 _jana_atom_site_ADP_F_222233
 _jana_atom_site_ADP_F_222333
 _jana_atom_site_ADP_F_223333
 _jana_atom_site_ADP_F_233333
 _jana_atom_site_ADP_F_333333
 ? ? ? ? ? ? ? ? ? ? ? ? ? ? ? ? ? ? ? ? ? ? ? ? ? ? ? ? ? ?


#=======================================================================

# 10. MOLECULAR GEOMETRY


loop_
 _geom_bond_atom_site_label_1
 _geom_bond_atom_site_label_2
 _geom_bond_site_symmetry_1
 _geom_bond_site_symmetry_2
 _geom_bond_distance
 _geom_bond_publ_flag
  O1 C2 . . 1.234(19) ?
  C2 N3 . . 1.350(13) ?
  C2 C4 . . 1.487(17) ?
  N3 C5 . . 1.448(14) ?
  N3 C6 . . 1.481(16) ?
  C4 C7 . . 1.30(2) ?
  C4 H1c4 . . 0.96 ?
  C5 C8 . . 1.513(13) ?
  C5 H1c5 . . 0.96 ?
  C5 H2c5 . . 0.96 ?
  C6 C9 . . 1.535(18) ?
  C6 H1c6 . . 0.96 ?
  C6 H2c6 . . 0.96 ?
  C7 H1c7 . . 0.96 ?
  C7 H2c7 . . 0.96 ?
  C8 N10 . . 1.460(10) ?
  C8 C11 . . 1.507(15) ?
  C8 H1c8 . . 0.96 ?
  C9 C11 . . 1.533(19) ?
  C9 H1c9 . . 0.96 ?
  C9 H2c9 . . 0.96 ?
  N10 N12 . . 1.376(11) ?
  N10 C13 . . 1.348(7) ?
  C11 H1c11 . . 0.96 ?
  C11 H2c11 . . 0.96 ?
  N12 C14 . . 1.330(11) ?
  C13 C15 . . 1.390(11) ?
  C13 N16 . . 1.367(13) ?
  C14 C15 . . 1.428(8) ?
  C14 C17 . . 1.475(11) ?
  C15 C18 . . 1.428(8) ?
  N16 C19 . . 1.322(10) ?
  C17 C20 . . 1.378(14) ?
  C17 C21 . . 1.404(9) ?
  C18 N22 . . 1.362(16) ?
  C18 N23 . . 1.32(2) ?
  C19 N22 . . 1.328(17) ?
  C19 H1c19 . . 0.96 ?
  C20 C24 . . 1.396(14) ?
  C20 H1c20 . . 0.96 ?
  C21 C25 . . 1.365(16) ?
  C21 H1c21 . . 0.96 ?
  N23 H1n23 . . 0.87 ?
  N23 H2n23 . . 0.87 ?
  C24 C26 . . 1.396(11) ?
  C24 H1c24 . . 0.96 ?
  C25 C26 . . 1.361(16) ?
  C25 H1c25 . . 0.96 ?
  C26 O27 . . 1.401(11) ?
  O27 C28 . . 1.397(15) ?
  C28 C29 . . 1.398(17) ?
  C28 C30 . . 1.330(13) ?
  C29 C31 . . 1.37(3) ?
  C29 H1c29 . . 0.96 ?
  C30 C32 . . 1.46(2) ?
  C30 H1c30 . . 0.96 ?
  C31 C33 . . 1.39(2) ?
  C31 H1c31 . . 0.96 ?
  C32 C33 . . 1.33(2) ?
  C32 H1c32 . . 0.96 ?
  C33 H1c33 . . 0.96 ?
  O1a C2a . . 1.23(2) ?
  C2a N3a . . 1.350(15) ?
  C2a C4a . . 1.48(2) ?
  N3a C5a . . 1.447(11) ?
  N3a C6a . . 1.48(2) ?
  C4a C7a . . 1.31(3) ?
  C4a H1c4a . . 0.96 ?
  C5a C8a . . 1.519(7) ?
  C5a H1c5a . . 0.96 ?
  C5a H2c5a . . 0.96 ?
  C6a C9a . . 1.533(16) ?
  C6a H1c6a . . 0.96 ?
  C6a H2c6a . . 0.96 ?
  C7a H1c7a . . 0.96 ?
  C7a H2c7a . . 0.96 ?
  C8a N10a . . 1.460(10) ?
  C8a C11a . . 1.513(17) ?
  C8a H1c8a . . 0.96 ?
  C9a C11a . . 1.54(2) ?
  C9a H1c9a . . 0.96 ?
  C9a H2c9a . . 0.96 ?
  N10a N12a . . 1.376(11) ?
  N10a C13a . . 1.347(7) ?
  C11a H1c11a . . 0.96 ?
  C11a H2c11a . . 0.96 ?
  N12a C14a . . 1.332(12) ?
  C13a C15a . . 1.390(11) ?
  C13a N16a . . 1.367(13) ?
  C14a C15a . . 1.429(7) ?
  C14a C17a . . 1.483(9) ?
  C15a C18a . . 1.427(8) ?
  N16a C19a . . 1.324(13) ?
  C17a C20a . . 1.376(10) ?
  C17a C21a . . 1.409(12) ?
  C18a N22a . . 1.363(17) ?
  C18a N23a . . 1.32(2) ?
  C19a N22a . . 1.33(2) ?
  C19a H1c19a . . 0.96 ?
  C20a C24a . . 1.400(15) ?
  C20a H1c20a . . 0.96 ?
  C21a C25a . . 1.362(13) ?
  C21a H1c21a . . 0.96 ?
  N23a H1n23a . . 0.87 ?
  N23a H2n23a . . 0.87 ?
  C24a C26a . . 1.396(14) ?
  C24a H1c24a . . 0.96 ?
  C25a C26a . . 1.363(13) ?
  C25a H1c25a . . 0.96 ?
  C26a O27a . . 1.401(11) ?
  O27a C28a . . 1.40(2) ?
  C28a C29a . . 1.398(18) ?
  C28a C30a . . 1.331(18) ?
  C29a C31a . . 1.37(4) ?
  C29a H1c29a . . 0.96 ?
  C30a C32a . . 1.46(3) ?
  C30a H1c30a . . 0.96 ?
  C31a C33a . . 1.39(3) ?
  C31a H1c31a . . 0.96 ?
  C32a C33a . . 1.33(3) ?
  C32a H1c32a . . 0.96 ?
  C33a H1c33a . . 0.96 ?
  C51a C52a . . 1.36(3) ?
  C51a C56a . . 1.37(3) ?
  C52a C53a . . 1.37(5) ?
  C52a H1c52a . . 0.96 ?
  C53a C54a . . 1.37(5) ?
  C53a H1c53a . . 0.96 ?
  C54a C55a . . 1.38(5) ?
  C54a H1c54a . . 0.96 ?
  C55a C56a . . 1.37(4) ?
  C55a H1c55a . . 0.96 ?
  C56a H1c56a . . 0.96 ?

loop_
 _geom_angle_atom_site_label_1
 _geom_angle_atom_site_label_2
 _geom_angle_atom_site_label_3
 _geom_angle_site_symmetry_1
 _geom_angle_site_symmetry_2
 _geom_angle_site_symmetry_3
 _geom_angle
 _geom_angle_publ_flag
  O1 C2 N3 . . . 121.2(12) ?
  O1 C2 C4 . . . 120.5(11) ?
  N3 C2 C4 . . . 118.1(12) ?
  C2 N3 C5 . . . 120.5(10) ?
  C2 N3 C6 . . . 126.6(10) ?
  C5 N3 C6 . . . 112.7(8) ?
  C2 C4 C7 . . . 121.8(18) ?
  C2 C4 H1c4 . . . 119.09 ?
  C7 C4 H1c4 . . . 119.09 ?
  N3 C5 C8 . . . 110.9(9) ?
  N3 C5 H1c5 . . . 109.47 ?
  N3 C5 H2c5 . . . 109.47 ?
  C8 C5 H1c5 . . . 109.47 ?
  C8 C5 H2c5 . . . 109.47 ?
  H1c5 C5 H2c5 . . . 107.98 ?
  N3 C6 C9 . . . 110.1(9) ?
  N3 C6 H1c6 . . . 109.47 ?
  N3 C6 H2c6 . . . 109.47 ?
  C9 C6 H1c6 . . . 109.47 ?
  C9 C6 H2c6 . . . 109.47 ?
  H1c6 C6 H2c6 . . . 108.86 ?
  C4 C7 H1c7 . . . 120 ?
  C4 C7 H2c7 . . . 120 ?
  H1c7 C7 H2c7 . . . 120 ?
  C5 C8 N10 . . . 109.7(7) ?
  C5 C8 C11 . . . 112.2(8) ?
  C5 C8 H1c8 . . . 108.65 ?
  N10 C8 C11 . . . 112.7(7) ?
  N10 C8 H1c8 . . . 108.08 ?
  C11 C8 H1c8 . . . 105.33 ?
  C6 C9 C11 . . . 111.2(11) ?
  C6 C9 H1c9 . . . 109.47 ?
  C6 C9 H2c9 . . . 109.47 ?
  C11 C9 H1c9 . . . 109.47 ?
  C11 C9 H2c9 . . . 109.47 ?
  H1c9 C9 H2c9 . . . 107.66 ?
  C8 N10 N12 . . . 117.7(5) ?
  C8 N10 C13 . . . 131.5(6) ?
  N12 N10 C13 . . . 110.5(6) ?
  C8 C11 C9 . . . 110.1(8) ?
  C8 C11 H1c11 . . . 109.47 ?
  C8 C11 H2c11 . . . 109.47 ?
  C9 C11 H1c11 . . . 109.47 ?
  C9 C11 H2c11 . . . 109.47 ?
  H1c11 C11 H2c11 . . . 108.82 ?
  N10 N12 C14 . . . 106.8(5) ?
  N10 C13 C15 . . . 108.0(6) ?
  N10 C13 N16 . . . 125.7(7) ?
  C15 C13 N16 . . . 126.3(6) ?
  N12 C14 C15 . . . 109.8(7) ?
  N12 C14 C17 . . . 118.2(6) ?
  C15 C14 C17 . . . 131.7(7) ?
  C13 C15 C14 . . . 104.8(5) ?
  C13 C15 C18 . . . 117.0(6) ?
  C14 C15 C18 . . . 138.1(8) ?
  C13 N16 C19 . . . 110.3(10) ?
  C14 C17 C20 . . . 123.0(6) ?
  C14 C17 C21 . . . 118.2(9) ?
  C20 C17 C21 . . . 118.7(8) ?
  C15 C18 N22 . . . 116.9(8) ?
  C15 C18 N23 . . . 125.5(10) ?
  N22 C18 N23 . . . 117.6(8) ?
  N16 C19 N22 . . . 130.6(10) ?
  N16 C19 H1c19 . . . 114.72 ?
  N22 C19 H1c19 . . . 114.72 ?
  C17 C20 C24 . . . 121.1(7) ?
  C17 C20 H1c20 . . . 119.44 ?
  C24 C20 H1c20 . . . 119.44 ?
  C17 C21 C25 . . . 120.4(11) ?
  C17 C21 H1c21 . . . 119.78 ?
  C25 C21 H1c21 . . . 119.78 ?
  C18 N22 C19 . . . 118.9(6) ?
  C18 N23 H1n23 . . . 120 ?
  C18 N23 H2n23 . . . 120 ?
  H1n23 N23 H2n23 . . . 120 ?
  C20 C24 C26 . . . 118.0(10) ?
  C20 C24 H1c24 . . . 121.01 ?
  C26 C24 H1c24 . . . 121.01 ?
  C21 C25 C26 . . . 120.4(7) ?
  C21 C25 H1c25 . . . 119.82 ?
  C26 C25 H1c25 . . . 119.82 ?
  C24 C26 C25 . . . 121.2(8) ?
  C24 C26 O27 . . . 124.3(9) ?
  C25 C26 O27 . . . 114.3(7) ?
  C26 O27 C28 . . . 118.8(8) ?
  O27 C28 C29 . . . 115.0(10) ?
  O27 C28 C30 . . . 120.3(9) ?
  C29 C28 C30 . . . 124.1(13) ?
  C28 C29 C31 . . . 117.5(13) ?
  C28 C29 H1c29 . . . 121.26 ?
  C31 C29 H1c29 . . . 121.26 ?
  C28 C30 C32 . . . 117.8(11) ?
  C28 C30 H1c30 . . . 121.11 ?
  C32 C30 H1c30 . . . 121.11 ?
  C29 C31 C33 . . . 119.1(17) ?
  C29 C31 H1c31 . . . 120.43 ?
  C33 C31 H1c31 . . . 120.43 ?
  C30 C32 C33 . . . 117.0(12) ?
  C30 C32 H1c32 . . . 121.52 ?
  C33 C32 H1c32 . . . 121.52 ?
  C31 C33 C32 . . . 124(2) ?
  C31 C33 H1c33 . . . 117.89 ?
  C32 C33 H1c33 . . . 117.89 ?
  O1a C2a N3a . . . 121.2(13) ?
  O1a C2a C4a . . . 120.6(14) ?
  N3a C2a C4a . . . 118.2(13) ?
  C2a N3a C5a . . . 120.5(10) ?
  C2a N3a C6a . . . 126.6(9) ?
  C5a N3a C6a . . . 112.7(8) ?
  C2a C4a C7a . . . 121.8(19) ?
  C2a C4a H1c4a . . . 119.08 ?
  C7a C4a H1c4a . . . 119.08 ?
  N3a C5a C8a . . . 110.9(6) ?
  N3a C5a H1c5a . . . 109.47 ?
  N3a C5a H2c5a . . . 109.47 ?
  C8a C5a H1c5a . . . 109.47 ?
  C8a C5a H2c5a . . . 109.47 ?
  H1c5a C5a H2c5a . . . 107.97 ?
  N3a C6a C9a . . . 110.1(9) ?
  N3a C6a H1c6a . . . 109.47 ?
  N3a C6a H2c6a . . . 109.47 ?
  C9a C6a H1c6a . . . 109.47 ?
  C9a C6a H2c6a . . . 109.47 ?
  H1c6a C6a H2c6a . . . 108.88 ?
  C4a C7a H1c7a . . . 120 ?
  C4a C7a H2c7a . . . 120 ?
  H1c7a C7a H2c7a . . . 120 ?
  C5a C8a N10a . . . 109.7(5) ?
  C5a C8a C11a . . . 112.2(7) ?
  C5a C8a H1c8a . . . 108.64 ?
  N10a C8a C11a . . . 112.7(7) ?
  N10a C8a H1c8a . . . 108.1 ?
  C11a C8a H1c8a . . . 105.33 ?
  C6a C9a C11a . . . 111.2(11) ?
  C6a C9a H1c9a . . . 109.47 ?
  C6a C9a H2c9a . . . 109.47 ?
  C11a C9a H1c9a . . . 109.47 ?
  C11a C9a H2c9a . . . 109.47 ?
  H1c9a C9a H2c9a . . . 107.66 ?
  C8a N10a N12a . . . 117.7(5) ?
  C8a N10a C13a . . . 131.5(5) ?
  N12a N10a C13a . . . 110.5(6) ?
  C8a C11a C9a . . . 110.1(10) ?
  C8a C11a H1c11a . . . 109.47 ?
  C8a C11a H2c11a . . . 109.47 ?
  C9a C11a H1c11a . . . 109.47 ?
  C9a C11a H2c11a . . . 109.47 ?
  H1c11a C11a H2c11a . . . 108.81 ?
  N10a N12a C14a . . . 106.8(6) ?
  N10a C13a C15a . . . 107.9(5) ?
  N10a C13a N16a . . . 125.7(8) ?
  C15a C13a N16a . . . 126.3(7) ?
  N12a C14a C15a . . . 109.8(7) ?
  N12a C14a C17a . . . 118.3(7) ?
  C15a C14a C17a . . . 131.8(7) ?
  C13a C15a C14a . . . 104.7(5) ?
  C13a C15a C18a . . . 117.0(6) ?
  C14a C15a C18a . . . 138.1(8) ?
  C13a N16a C19a . . . 110.3(12) ?
  C14a C17a C20a . . . 123.1(8) ?
  C14a C17a C21a . . . 118.2(6) ?
  C20a C17a C21a . . . 118.7(7) ?
  C15a C18a N22a . . . 116.8(9) ?
  C15a C18a N23a . . . 125.5(9) ?
  N22a C18a N23a . . . 117.6(8) ?
  N16a C19a N22a . . . 130.5(13) ?
  N16a C19a H1c19a . . . 114.73 ?
  N22a C19a H1c19a . . . 114.73 ?
  C17a C20a C24a . . . 121.1(9) ?
  C17a C20a H1c20a . . . 119.44 ?
  C24a C20a H1c20a . . . 119.44 ?
  C17a C21a C25a . . . 120.4(7) ?
  C17a C21a H1c21a . . . 119.79 ?
  C25a C21a H1c21a . . . 119.79 ?
  C18a N22a C19a . . . 118.8(8) ?
  C18a N23a H1n23a . . . 120 ?
  C18a N23a H2n23a . . . 120 ?
  H1n23a N23a H2n23a . . . 120 ?
  C20a C24a C26a . . . 118.0(7) ?
  C20a C24a H1c24a . . . 121.01 ?
  C26a C24a H1c24a . . . 121.01 ?
  C21a C25a C26a . . . 120.3(9) ?
  C21a C25a H1c25a . . . 119.83 ?
  C26a C25a H1c25a . . . 119.83 ?
  C24a C26a C25a . . . 121.2(8) ?
  C24a C26a O27a . . . 124.3(9) ?
  C25a C26a O27a . . . 114.3(9) ?
  C26a O27a C28a . . . 118.8(11) ?
  O27a C28a C29a . . . 115.0(14) ?
  O27a C28a C30a . . . 120.3(10) ?
  C29a C28a C30a . . . 124.2(17) ?
  C28a C29a C31a . . . 117.5(18) ?
  C28a C29a H1c29a . . . 121.26 ?
  C31a C29a H1c29a . . . 121.26 ?
  C28a C30a C32a . . . 117.8(12) ?
  C28a C30a H1c30a . . . 121.11 ?
  C32a C30a H1c30a . . . 121.11 ?
  C29a C31a C33a . . . 119.1(16) ?
  C29a C31a H1c31a . . . 120.43 ?
  C33a C31a H1c31a . . . 120.43 ?
  C30a C32a C33a . . . 117.0(18) ?
  C30a C32a H1c32a . . . 121.51 ?
  C33a C32a H1c32a . . . 121.51 ?
  C31a C33a C32a . . . 124(2) ?
  C31a C33a H1c33a . . . 117.89 ?
  C32a C33a H1c33a . . . 117.89 ?
  C52a C51a C56a . . . 121(2) ?
  C51a C52a C53a . . . 119(2) ?
  C51a C52a H1c52a . . . 120.43 ?
  C53a C52a H1c52a . . . 120.43 ?
  C52a C53a C54a . . . 121(3) ?
  C52a C53a H1c53a . . . 119.57 ?
  C54a C53a H1c53a . . . 119.57 ?
  C53a C54a C55a . . . 119(3) ?
  C53a C54a H1c54a . . . 120.69 ?
  C55a C54a H1c54a . . . 120.69 ?
  C54a C55a C56a . . . 121(3) ?
  C54a C55a H1c55a . . . 119.43 ?
  C56a C55a H1c55a . . . 119.43 ?
  C51a C56a C55a . . . 119(3) ?
  C51a C56a H1c56a . . . 120.67 ?
  C55a C56a H1c56a . . . 120.67 ?


loop_
 _geom_torsion_atom_site_label_1
 _geom_torsion_atom_site_label_2
 _geom_torsion_atom_site_label_3
 _geom_torsion_atom_site_label_4
 _geom_torsion_site_symmetry_1
 _geom_torsion_site_symmetry_2
 _geom_torsion_site_symmetry_3
 _geom_torsion_site_symmetry_4
 _geom_torsion
 _geom_torsion_publ_flag
 ? ? ? ? ? ? ? ? ? ?

loop_
 _geom_hbond_atom_site_label_D
 _geom_hbond_atom_site_label_H
 _geom_hbond_atom_site_label_A
 _geom_hbond_site_symmetry_D
 _geom_hbond_site_symmetry_H
 _geom_hbond_site_symmetry_A
 _geom_hbond_distance_DH
 _geom_hbond_distance_HA
 _geom_hbond_distance_DA
 _geom_hbond_angle_DHA
 _geom_hbond_publ_flag
 ? ? ? ? ? ? ? ? ? ? ?


#=======================================================================

# 11. POWDER PROFILE

loop_
 _pd_proc_point_id
 _pd_proc_2theta_corrected
 _pd_proc_d_spacing
 _pd_proc_intensity_net
 _pd_calc_intensity_net
 _pd_proc_ls_weight
         1    4.5566 19.376802  17902.00  17680.80    134.00
         2    4.5697 19.321157  17816.00  17723.90    133.00
         3    4.5829 19.265833  18054.00  17761.20    134.00
         4    4.5960 19.210823  17882.00  17793.00    134.00
         5    4.6091 19.156128  17857.00  17819.60    134.00
         6    4.6223 19.101736  18207.00  17841.50    135.00
         7    4.6354 19.047657  17841.00  17858.90    134.00
         8    4.6485 18.993885  18171.00  17872.10    135.00
         9    4.6617 18.940414  17943.00  17881.30    134.00
        10    4.6748 18.887245  17643.00  17887.00    133.00
        11    4.6879 18.834373  17587.00  17889.20    133.00
        12    4.7010 18.781794  17803.00  17888.40    133.00
        13    4.7142 18.729515  17802.00  17884.70    133.00
        14    4.7273 18.677525  17715.00  17878.20    133.00
        15    4.7404 18.625820  17805.00  17869.40    133.00
        16    4.7536 18.574398  17736.00  17858.30    133.00
        17    4.7667 18.523264  17971.00  17845.20    134.00
        18    4.7798 18.472410  17886.00  17830.20    134.00
        19    4.7930 18.421833  17577.00  17813.60    133.00
        20    4.8061 18.371534  17750.00  17795.40    133.00
        21    4.8192 18.321508  17443.00  17775.90    132.00
        22    4.8323 18.271755  17749.00  17755.20    133.00
        23    4.8455 18.222271  17413.00  17733.50    132.00
        24    4.8586 18.173059  17627.00  17710.80    133.00
        25    4.8717 18.124107  17566.00  17687.30    133.00
        26    4.8849 18.075420  17485.00  17663.20    132.00
        27    4.8980 18.026993  17492.00  17638.40    132.00
        28    4.9111 17.978827  17516.00  17613.30    132.00
        29    4.9243 17.930918  17504.00  17587.80    132.00
        30    4.9374 17.883261  17494.00  17562.00    132.00
        31    4.9505 17.835854  17348.00  17536.10    132.00
        32    4.9637 17.788706  17436.00  17510.10    132.00
        33    4.9768 17.741802  17411.00  17484.10    132.00
        34    4.9899 17.695147  17251.00  17458.10    131.00
        35    5.0030 17.648739  17347.00  17432.30    132.00
        36    5.0162 17.602571  17260.00  17406.60    131.00
        37    5.0293 17.556641  17350.00  17381.30    132.00
        38    5.0424 17.510956  17662.00  17356.20    133.00
        39    5.0556 17.465506  17500.00  17331.50    132.00
        40    5.0687 17.420292  17443.00  17307.20    132.00
        41    5.0818 17.375311  17224.00  17283.30    131.00
        42    5.0950 17.330561  17161.00  17259.90    131.00
        43    5.1081 17.286045  17427.00  17237.10    132.00
        44    5.1212 17.241751  17153.00  17214.70    131.00
        45    5.1343 17.197689  17297.00  17193.00    132.00
        46    5.1475 17.153851  17215.00  17171.80    131.00
        47    5.1606 17.110233  17252.00  17151.30    131.00
        48    5.1737 17.066839  17218.00  17131.40    131.00
        49    5.1869 17.023666  17043.00  17112.10    131.00
        50    5.2000 16.980707  16994.00  17093.50    130.00
        51    5.2131 16.937971  17225.00  17075.60    131.00
        52    5.2263 16.895445  17172.00  17058.40    131.00
        53    5.2394 16.853134  17212.00  17041.90    131.00
        54    5.2525 16.811035  16781.00  17026.10    130.00
        55    5.2656 16.769142  16771.00  17010.90    130.00
        56    5.2788 16.727461  17054.00  16996.50    131.00
        57    5.2919 16.685987  17178.00  16982.80    131.00
        58    5.3050 16.644714  17021.00  16969.80    130.00
        59    5.3182 16.603649  16957.00  16957.40    130.00
        60    5.3313 16.562790  16972.00  16945.80    130.00
        61    5.3444 16.522127  16893.00  16934.90    130.00
        62    5.3576 16.481661  16876.00  16924.60    130.00
        63    5.3707 16.441397  16775.00  16915.00    130.00
        64    5.3838 16.401329  16722.00  16906.00    129.00
        65    5.3969 16.361458  16818.00  16897.70    130.00
        66    5.4101 16.321775  16869.00  16890.10    130.00
        67    5.4232 16.282288  16944.00  16883.00    130.00
        68    5.4363 16.242990  17042.00  16876.60    131.00
        69    5.4495 16.203882  17000.00  16870.80    130.00
        70    5.4626 16.164963  16842.00  16865.50    130.00
        71    5.4757 16.126232  17011.00  16860.80    130.00
        72    5.4889 16.087679  17018.00  16856.70    130.00
        73    5.5020 16.049320  16835.00  16853.00    130.00
        74    5.5151 16.011141  16779.00  16849.90    130.00
        75    5.5283 15.973142  16879.00  16847.30    130.00
        76    5.5414 15.935325  16945.00  16845.20    130.00
        77    5.5545 15.897682  16807.00  16843.50    130.00
        78    5.5676 15.860220  16839.00  16842.30    130.00
        79    5.5808 15.822932  17072.00  16841.50    131.00
        80    5.5939 15.785823  16921.00  16841.10    130.00
        81    5.6070 15.748886  16587.00  16841.10    129.00
        82    5.6202 15.712120  17130.00  16841.50    131.00
        83    5.6333 15.675527  17160.00  16842.20    131.00
        84    5.6464 15.639107  17490.00  16843.20    132.00
        85    5.6596 15.602853  17415.00  16844.60    132.00
        86    5.6727 15.566768  17388.00  16846.20    132.00
        87    5.6858 15.530847  17715.00  16848.20    133.00
        88    5.6989 15.495093  17752.00  16850.30    133.00
        89    5.7121 15.459506  18013.00  16852.80    134.00
        90    5.7252 15.424079  18058.00  16855.40    134.00
        91    5.7383 15.388813  18024.00  16858.20    134.00
        92    5.7515 15.353714  17736.00  16861.20    133.00
        93    5.7646 15.318770  17630.00  16864.40    133.00
        94    5.7777 15.283986  17232.00  16867.70    131.00
        95    5.7909 15.249363  17057.00  16871.20    131.00
        96    5.8040 15.214893  17030.00  16874.80    130.00
        97    5.8171 15.180577  16696.00  16878.40    129.00
        98    5.8302 15.146420  17003.00  16882.20    130.00
        99    5.8434 15.112416  16901.00  16886.00    130.00
       100    5.8565 15.078564  16640.00  16889.80    129.00
       101    5.8696 15.044861  16554.00  16893.70    129.00
       102    5.8828 15.011312  16556.00  16897.60    129.00
       103    5.8959 14.977911  16887.00  16901.50    130.00
       104    5.9090 14.944656  16495.00  16905.40    128.00
       105    5.9222 14.911552  16453.00  16909.20    128.00
       106    5.9353 14.878594  16596.00  16913.00    129.00
       107    5.9484 14.845779  16465.00  16916.80    128.00
       108    5.9616 14.813112  16366.00  16920.50    128.00
       109    5.9747 14.780589  16538.00  16924.10    129.00
       110    5.9878 14.748204  16652.00  16927.60    129.00
       111    6.0009 14.715967  16433.00  16931.00    128.00
       112    6.0141 14.683867  16553.00  16934.30    129.00
       113    6.0272 14.651907  16410.00  16937.50    128.00
       114    6.0403 14.620089  16461.00  16992.40    128.00
       115    6.0535 14.588405  16738.00  17105.00    129.00
       116    6.0666 14.556859  16471.00  17120.10    128.00
       117    6.0797 14.525452  16693.00  17136.10    129.00
       118    6.0929 14.494176  16546.00  17153.40    129.00
       119    6.1060 14.463038  16466.00  17172.30    128.00
       120    6.1191 14.432034  16612.00  17193.10    129.00
       121    6.1322 14.401161  16809.00  17216.10    130.00
       122    6.1454 14.370420  16888.00  17241.70    130.00
       123    6.1585 14.339812  16626.00  17270.60    129.00
       124    6.1716 14.309333  17000.00  17303.50    130.00
       125    6.1848 14.278985  16889.00  17341.60    130.00
       126    6.1979 14.248763  17185.00  17386.30    131.00
       127    6.2110 14.218670  17349.00  17439.90    132.00
       128    6.2242 14.188704  17898.00  17506.40    134.00
       129    6.2373 14.158863  17762.00  17599.70    133.00
       130    6.2504 14.129149  18107.00  17800.90    135.00
       131    6.2635 14.099562  18429.00  18323.00    136.00
       132    6.2767 14.070091  18837.00  19186.80    137.00
       133    6.2898 14.040751  19240.00  20070.10    139.00
       134    6.3029 14.011532  19895.00  20870.30    141.00
       135    6.3161 13.982433  20887.00  21719.60    145.00
       136    6.3292 13.953457  21683.00  22730.10    147.00
       137    6.3423 13.924598  23341.00  23962.50    153.00
       138    6.3555 13.895859  24861.00  25475.40    158.00
       139    6.3686 13.867238  27172.00  27345.70    165.00
       140    6.3817 13.838737  29522.00  29677.40    172.00
       141    6.3949 13.810350  32680.00  32616.10    181.00
       142    6.4080 13.782082  37044.00  36391.20    192.00
       143    6.4211 13.753928  42587.00  41417.20    206.00
       144    6.4342 13.725892  49812.00  48511.50    223.00
       145    6.4474 13.697968  59755.00  59128.00    244.00
       146    6.4605 13.670158  72368.00  75026.50    269.00
       147    6.4736 13.642460  91569.00  96419.80    303.00
       148    6.4868 13.614875 114170.00 118866.00    338.00
       149    6.4999 13.587402 132731.00 132216.00    364.00
       150    6.5130 13.560038 130014.00 126419.00    361.00
       151    6.5262 13.532784 103122.00 102424.00    321.00
       152    6.5393 13.505643  69231.00  72074.80    263.00
       153    6.5524 13.478607  44452.00  47101.30    211.00
       154    6.5655 13.451681  31105.00  31757.90    176.00
       155    6.5787 13.424864  24838.00  24220.90    158.00
       156    6.5918 13.398152  22201.00  21025.40    149.00
       157    6.6049 13.371545  20525.00  19680.80    143.00
       158    6.6181 13.345047  19360.00  19008.00    139.00
       159    6.6312 13.318652  18863.00  18584.60    137.00
       160    6.6443 13.292362  18695.00  18278.60    137.00
       161    6.6575 13.266174  18022.00  18043.90    134.00
       162    6.6706 13.240090  17971.00  17858.40    134.00
       163    6.6837 13.214111  17616.00  17708.60    133.00
       164    6.6968 13.188231  17556.00  17585.30    132.00
       165    6.7100 13.162453  17072.00  17482.20    131.00
       166    6.7231 13.136777  16993.00  17394.70    130.00
       167    6.7362 13.111200  16859.00  17319.30    130.00
       168    6.7494 13.085721  16604.00  17253.70    129.00
       169    6.7625 13.060345  16707.00  17195.80    129.00
       170    6.7756 13.035063  16771.00  17144.30    130.00
       171    6.7888 13.009883  16719.00  17098.00    129.00
       172    6.8019 12.984797  16599.00  17055.90    129.00
       173    6.8150 12.959810  16545.00  17017.50    129.00
       174    6.8281 12.934919  16854.00  16982.00    130.00
       175    6.8413 12.910122  16929.00  16949.10    130.00
       176    6.8544 12.885421  16828.00  16918.30    130.00
       177    6.8675 12.860815  17169.00  16889.30    131.00
       178    6.8807 12.836301  17030.00  16862.00    130.00
       179    6.8938 12.811881  17480.00  16835.90    132.00
       180    6.9069 12.787556  17369.00  16811.10    132.00
       181    6.9201 12.763322  17678.00  16787.30    133.00
       182    6.9332 12.739181  18111.00  16764.30    135.00
       183    6.9463 12.715129  18582.00  16742.20    136.00
       184    6.9595 12.691169  19303.00  16720.70    139.00
       185    6.9726 12.667300  19792.00  16698.80    141.00
       186    6.9857 12.643518  20011.00  16590.50    141.00
       187    6.9988 12.619828  19683.00  16531.20    140.00
       188    7.0120 12.596226  18682.00  16518.10    137.00
       189    7.0251 12.572712  17714.00  16505.00    133.00
       190    7.0382 12.549287  17115.00  16491.80    131.00
       191    7.0514 12.525949  16625.00  16478.50    129.00
       192    7.0645 12.502698  16530.00  16465.20    129.00
       193    7.0776 12.479531  16312.00  16451.70    128.00
       194    7.0908 12.456452  16210.00  16438.30    127.00
       195    7.1039 12.433458  16094.00  16424.80    127.00
       196    7.1170 12.410550  16047.00  16411.20    127.00
       197    7.1301 12.387724  16126.00  16397.60    127.00
       198    7.1433 12.364984  15916.00  16384.00    126.00
       199    7.1564 12.342325  15959.00  16370.30    126.00
       200    7.1695 12.319751  15743.00  16356.60    125.00
       201    7.1827 12.297258  15895.00  16342.90    126.00
       202    7.1958 12.274851  15836.00  16329.20    126.00
       203    7.2089 12.252522  16075.00  16315.50    127.00
       204    7.2221 12.230276  15890.00  16301.80    126.00
       205    7.2352 12.208110  15558.00  16288.10    125.00
       206    7.2483 12.186025  15643.00  16274.40    125.00
       207    7.2614 12.164019  15946.00  16260.70    126.00
       208    7.2746 12.142093  15916.00  16247.10    126.00
       209    7.2877 12.120246  15905.00  16233.40    126.00
       210    7.3008 12.098477  15739.00  16219.80    125.00
       211    7.3140 12.076786  15740.00  16206.30    125.00
       212    7.3271 12.055174  15783.00  16192.80    126.00
       213    7.3402 12.033639  15638.00  16179.30    125.00
       214    7.3534 12.012181  15647.00  16165.90    125.00
       215    7.3665 11.990801  15900.00  16152.60    126.00
       216    7.3796 11.969496  15719.00  16139.30    125.00
       217    7.3928 11.948266  15623.00  16126.00    125.00
       218    7.4059 11.927111  15763.00  16112.90    126.00
       219    7.4190 11.906030  15781.00  16099.80    126.00
       220    7.4321 11.885028  15877.00  16086.80    126.00
       221    7.4453 11.864097  15740.00  16073.90    125.00
       222    7.4584 11.843239  15919.00  16061.10    126.00
       223    7.4715 11.822456  15818.00  16048.40    126.00
       224    7.4847 11.801744  15897.00  16035.70    126.00
       225    7.4978 11.781107  15843.00  16023.20    126.00
       226    7.5109 11.760541  15939.00  16010.80    126.00
       227    7.5241 11.740047  15949.00  15998.50    126.00
       228    7.5372 11.719624  15809.00  15986.30    126.00
       229    7.5503 11.699273  15804.00  15974.20    126.00
       230    7.5634 11.678992  15594.00  15962.20    125.00
       231    7.5766 11.658782  15838.00  15950.40    126.00
       232    7.5897 11.638641  15805.00  15938.60    126.00
       233    7.6028 11.618570  15712.00  15927.00    125.00
       234    7.6160 11.598570  15817.00  15915.60    126.00
       235    7.6291 11.578636  15685.00  15904.20    125.00
       236    7.6422 11.558773  15763.00  15893.10    126.00
       237    7.6554 11.538977  15821.00  15882.00    126.00
       238    7.6685 11.519249  15863.00  15871.10    126.00
       239    7.6816 11.499587  15693.00  15860.30    125.00
       240    7.6947 11.479995  15652.00  15849.70    125.00
       241    7.7079 11.460468  15875.00  15839.20    126.00
       242    7.7210 11.441009  15745.00  15828.90    125.00
       243    7.7341 11.421614  15914.00  15818.80    126.00
       244    7.7473 11.402286  15570.00  15808.80    125.00
       245    7.7604 11.383024  15625.00  15798.90    125.00
       246    7.7735 11.363825  15827.00  15789.20    126.00
       247    7.7867 11.344693  15557.00  15779.70    125.00
       248    7.7998 11.325624  15695.00  15770.30    125.00
       249    7.8129 11.306619  15782.00  15761.10    126.00
       250    7.8261 11.287679  15859.00  15752.10    126.00
       251    7.8392 11.268802  15590.00  15743.20    125.00
       252    7.8523 11.249990  15459.00  15734.50    124.00
       253    7.8654 11.231237  15720.00  15726.00    125.00
       254    7.8786 11.212549  15869.00  15717.60    126.00
       255    7.8917 11.193924  15461.00  15709.40    124.00
       256    7.9048 11.175361  15704.00  15701.40    125.00
       257    7.9180 11.156856  15909.00  15693.60    126.00
       258    7.9311 11.138415  15737.00  15685.90    125.00
       259    7.9442 11.120034  15731.00  15678.40    125.00
       260    7.9574 11.101714  15759.00  15671.10    126.00
       261    7.9705 11.083457  15880.00  15663.90    126.00
       262    7.9836 11.065257  15863.00  15657.00    126.00
       263    7.9967 11.047118  15791.00  15650.20    126.00
       264    8.0099 11.029037  16023.00  15643.50    127.00
       265    8.0230 11.011018  15633.00  15637.10    125.00
       266    8.0361 10.993055  15942.00  15630.80    126.00
       267    8.0493 10.975152  15696.00  15624.70    125.00
       268    8.0624 10.957309  15721.00  15618.80    125.00
       269    8.0755 10.939523  15856.00  15613.10    126.00
       270    8.0887 10.921795  15802.00  15607.50    126.00
       271    8.1018 10.904120  15846.00  15602.10    126.00
       272    8.1149 10.886508  15918.00  15596.90    126.00
       273    8.1280 10.868952  15827.00  15591.90    126.00
       274    8.1412 10.851452  15670.00  15587.00    125.00
       275    8.1543 10.834008  15651.00  15582.30    125.00
       276    8.1674 10.816621  15671.00  15577.80    125.00
       277    8.1806 10.799289  15782.00  15573.40    126.00
       278    8.1937 10.782012  15915.00  15569.20    126.00
       279    8.2068 10.764791  15905.00  15565.20    126.00
       280    8.2200 10.747625  15977.00  15561.40    126.00
       281    8.2331 10.730513  15805.00  15557.70    126.00
       282    8.2462 10.713457  15577.00  15554.20    125.00
       283    8.2594 10.696455  15569.00  15550.80    125.00
       284    8.2725 10.679507  15518.00  15547.60    125.00
       285    8.2856 10.662612  15779.00  15544.60    126.00
       286    8.2987 10.645771  15622.00  15541.70    125.00
       287    8.3119 10.628985  15892.00  15539.00    126.00
       288    8.3250 10.612249  15612.00  15536.50    125.00
       289    8.3381 10.595568  15495.00  15534.10    124.00
       290    8.3513 10.578938  15284.00  15531.80    124.00
       291    8.3644 10.562360  15592.00  15529.80    125.00
       292    8.3775 10.545835  15563.00  15527.80    125.00
       293    8.3907 10.529361  15564.00  15526.00    125.00
       294    8.4038 10.512940  15585.00  15524.40    125.00
       295    8.4169 10.496569  15759.00  15522.90    126.00
       296    8.4300 10.480250  15504.00  15521.60    125.00
       297    8.4432 10.463981  15563.00  15520.40    125.00
       298    8.4563 10.447762  15656.00  15519.30    125.00
       299    8.4694 10.431595  15641.00  15518.40    125.00
       300    8.4826 10.415478  15691.00  15517.60    125.00
       301    8.4957 10.399408  15737.00  15517.00    125.00
       302    8.5088 10.383390  15453.00  15516.40    124.00
       303    8.5220 10.367422  15616.00  15516.10    125.00
       304    8.5351 10.351501  15553.00  15515.80    125.00
       305    8.5482 10.335632  15576.00  15515.70    125.00
       306    8.5613 10.319810  15785.00  15515.70    126.00
       307    8.5745 10.304036  15733.00  15515.80    125.00
       308    8.5876 10.288311  15493.00  15516.00    124.00
       309    8.6007 10.272634  15713.00  15516.40    125.00
       310    8.6139 10.257004  15738.00  15516.80    125.00
       311    8.6270 10.241422  15564.00  15517.40    125.00
       312    8.6401 10.225887  15616.00  15518.10    125.00
       313    8.6533 10.210401  15787.00  15518.90    126.00
       314    8.6664 10.194961  15721.00  15519.80    125.00
       315    8.6795 10.179567  15617.00  15520.90    125.00
       316    8.6927 10.164220  15759.00  15522.00    126.00
       317    8.7058 10.148921  15697.00  15523.20    125.00
       318    8.7189 10.133666  15941.00  15524.50    126.00
       319    8.7320 10.118458  15851.00  15525.90    126.00
       320    8.7452 10.103294  15779.00  15527.40    126.00
       321    8.7583 10.088177  15819.00  15529.00    126.00
       322    8.7714 10.073105  15766.00  15530.70    126.00
       323    8.7846 10.058078  15718.00  15532.50    125.00
       324    8.7977 10.043097  15792.00  15534.30    126.00
       325    8.8108 10.028160  15818.00  15536.30    126.00
       326    8.8240 10.013267  15916.00  15538.30    126.00
       327    8.8371  9.998418  15928.00  15540.40    126.00
       328    8.8502  9.983615  16036.00  15542.60    127.00
       329    8.8633  9.968853  15797.00  15544.80    126.00
       330    8.8765  9.954138  15691.00  15547.10    125.00
       331    8.8896  9.939462  15576.00  15549.50    125.00
       332    8.9027  9.924833  15724.00  15551.90    125.00
       333    8.9159  9.910247  15770.00  15554.40    126.00
       334    8.9290  9.895703  15418.00  15557.00    124.00
       335    8.9421  9.881203  15443.00  15559.60    124.00
       336    8.9553  9.866744  15419.00  15562.30    124.00
       337    8.9684  9.852328  15664.00  15565.00    125.00
       338    8.9815  9.837955  15564.00  15567.80    125.00
       339    8.9946  9.823622  15612.00  15570.70    125.00
       340    9.0078  9.809332  15515.00  15573.60    125.00
       341    9.0209  9.795083  15676.00  15576.50    125.00
       342    9.0340  9.780876  15295.00  15579.50    124.00
       343    9.0472  9.766710  15721.00  15582.50    125.00
       344    9.0603  9.752585  15764.00  15585.50    126.00
       345    9.0734  9.738502  15634.00  15588.60    125.00
       346    9.0866  9.724460  15670.00  15591.70    125.00
       347    9.0997  9.710458  15454.00  15594.90    124.00
       348    9.1128  9.696496  15538.00  15598.10    125.00
       349    9.1259  9.682573  15862.00  15601.30    126.00
       350    9.1391  9.668693  15633.00  15604.50    125.00
       351    9.1522  9.654850  15644.00  15607.80    125.00
       352    9.1653  9.641047  15908.00  15611.10    126.00
       353    9.1785  9.627285  15550.00  15663.70    125.00
       354    9.1916  9.613563  15716.00  15768.30    125.00
       355    9.2047  9.599878  15855.00  15782.20    126.00
       356    9.2179  9.586233  15836.00  15796.70    126.00
       357    9.2310  9.572627  15785.00  15812.30    126.00
       358    9.2441  9.559058  15816.00  15829.10    126.00
       359    9.2573  9.545531  15827.00  15847.20    126.00
       360    9.2704  9.532041  15729.00  15866.70    125.00
       361    9.2835  9.518587  15805.00  15888.10    126.00
       362    9.2966  9.505174  15896.00  15911.40    126.00
       363    9.3098  9.491796  15547.00  15937.00    125.00
       364    9.3229  9.478458  15654.00  15965.50    125.00
       365    9.3360  9.465158  15676.00  15997.20    125.00
       366    9.3492  9.451894  15723.00  16033.00    125.00
       367    9.3623  9.438666  15695.00  16073.70    125.00
       368    9.3754  9.425478  15640.00  16120.80    125.00
       369    9.3886  9.412325  15944.00  16178.40    126.00
       370    9.4017  9.399210  15948.00  16256.20    126.00
       371    9.4148  9.386130  16141.00  16362.60    127.00
       372    9.4279  9.373087  16095.00  16497.60    127.00
       373    9.4411  9.360082  16471.00  16668.80    128.00
       374    9.4542  9.347112  16640.00  16885.80    129.00
       375    9.4673  9.334177  16511.00  17171.70    128.00
       376    9.4805  9.321279  16980.00  17548.10    130.00
       377    9.4936  9.308416  17005.00  18017.10    130.00
       378    9.5067  9.295589  17553.00  18627.10    132.00
       379    9.5199  9.282798  18255.00  19423.10    135.00
       380    9.5330  9.270041  19502.00  20466.70    140.00
       381    9.5461  9.257321  20732.00  21844.50    144.00
       382    9.5592  9.244635  22379.00  23684.00    150.00
       383    9.5724  9.231983  25288.00  26188.50    159.00
       384    9.5855  9.219366  28784.00  29713.50    170.00
       385    9.5986  9.206784  33196.00  34891.50    182.00
       386    9.6118  9.194237  40745.00  42702.20    202.00
       387    9.6249  9.181724  51481.00  54157.70    227.00
       388    9.6380  9.169245  67543.00  69219.40    260.00
       389    9.6512  9.156800  86078.00  85268.40    293.00
       390    9.6643  9.144388 102100.00  96423.30    320.00
       391    9.6774  9.132010 103326.00  96395.50    321.00
       392    9.6906  9.119666  89183.00  84631.30    299.00
       393    9.7037  9.107356  65733.00  66369.40    256.00
       394    9.7168  9.095078  45100.00  48177.50    212.00
       395    9.7299  9.082834  31773.00  34514.10    178.00
       396    9.7431  9.070623  24404.00  26185.70    156.00
       397    9.7562  9.058445  21110.00  21845.40    145.00
       398    9.7693  9.046300  19538.00  19791.00    140.00
       399    9.7825  9.034187  18437.00  18824.30    136.00
       400    9.7956  9.022107  18128.00  18332.60    135.00
       401    9.8087  9.010059  17721.00  18067.90    133.00
       402    9.8219  8.998043  17826.00  17944.90    134.00
       403    9.8350  8.986059  18021.00  17938.60    134.00
       404    9.8481  8.974109  18429.00  18049.20    136.00
       405    9.8612  8.962189  18302.00  18295.70    135.00
       406    9.8744  8.950301  18880.00  18723.40    137.00
       407    9.8875  8.938446  20000.00  19421.40    141.00
       408    9.9006  8.926620  20733.00  20534.80    144.00
       409    9.9138  8.914827  21905.00  22222.90    148.00
       410    9.9269  8.903065  23913.00  24506.20    155.00
       411    9.9400  8.891334  26023.00  27029.10    161.00
       412    9.9532  8.879633  27656.00  28928.90    166.00
       413    9.9663  8.867964  27658.00  29237.60    166.00
       414    9.9794  8.856325  26160.00  27643.20    162.00
       415    9.9925  8.844718  24149.00  25034.90    155.00
       416   10.0057  8.833140  21407.00  22212.50    146.00
       417   10.0188  8.821594  19656.00  20048.00    140.00
       418   10.0319  8.810076  18193.00  18767.60    135.00
       419   10.0451  8.798591  18005.00  18228.10    134.00
       420   10.0582  8.787134  18107.00  18211.50    135.00
       421   10.0713  8.775708  18352.00  18579.30    135.00
       422   10.0845  8.764310  19022.00  19268.30    138.00
       423   10.0976  8.752944  19719.00  20183.10    140.00
       424   10.1107  8.741606  21201.00  21078.30    146.00
       425   10.1239  8.730298  21372.00  21551.80    146.00
       426   10.1370  8.719019  21352.00  21309.30    146.00
       427   10.1501  8.707770  20436.00  20447.60    143.00
       428   10.1632  8.696549  18974.00  19336.10    138.00
       429   10.1764  8.685357  17686.00  18228.80    133.00
       430   10.1895  8.674195  17356.00  17522.20    132.00
       431   10.2026  8.663062  16825.00  17091.40    130.00
       432   10.2158  8.651956  16716.00  16937.20    129.00
       433   10.2289  8.640880  16703.00  16923.00    129.00
       434   10.2420  8.629831  16658.00  16993.20    129.00
       435   10.2552  8.618812  16727.00  17126.40    129.00
       436   10.2683  8.607819  16959.00  17323.20    130.00
       437   10.2814  8.596856  17146.00  17596.00    131.00
       438   10.2945  8.585921  17532.00  17965.70    132.00
       439   10.3077  8.575013  18074.00  18461.40    134.00
       440   10.3208  8.564134  18693.00  19123.10    137.00
       441   10.3339  8.553282  19676.00  20006.60    140.00
       442   10.3471  8.542457  20762.00  21190.80    144.00
       443   10.3602  8.531659  22448.00  22790.80    150.00
       444   10.3733  8.520890  25276.00  24986.70    159.00
       445   10.3865  8.510148  28685.00  28084.10    169.00
       446   10.3996  8.499433  33789.00  32622.60    184.00
       447   10.4127  8.488744  40454.00  39474.50    201.00
       448   10.4258  8.478083  50171.00  49688.50    224.00
       449   10.4390  8.467449  62343.00  63715.70    250.00
       450   10.4521  8.456841  77999.00  80023.20    279.00
       451   10.4652  8.446260  90042.00  93975.50    300.00
       452   10.4784  8.435705  95008.00  98991.20    308.00
       453   10.4915  8.425178  89027.00  92010.00    298.00
       454   10.5046  8.414676  73588.00  76422.90    271.00
       455   10.5178  8.404201  55690.00  58068.80    236.00
       456   10.5309  8.393751  40940.00  42335.90    202.00
       457   10.5440  8.383328  31255.00  31708.80    177.00
       458   10.5572  8.372931  26289.00  25828.00    162.00
       459   10.5703  8.362560  23538.00  23234.80    153.00
       460   10.5834  8.352215  23041.00  22620.00    152.00
       461   10.5965  8.341894  23655.00  23196.40    154.00
       462   10.6097  8.331600  24191.00  24491.50    156.00
       463   10.6228  8.321331  25766.00  25976.20    161.00
       464   10.6359  8.311088  26915.00  26878.40    164.00
       465   10.6491  8.300870  26445.00  26529.10    163.00
       466   10.6622  8.290677  24935.00  24961.10    158.00
       467   10.6753  8.280510  22318.00  22757.90    149.00
       468   10.6885  8.270367  20358.00  20583.30    143.00
       469   10.7016  8.260249  19203.00  18909.90    139.00
       470   10.7147  8.250155  18087.00  17836.60    134.00
       471   10.7278  8.240088  17757.00  17228.00    133.00
       472   10.7410  8.230043  17208.00  16899.80    131.00
       473   10.7541  8.220024  17145.00  16713.90    131.00
       474   10.7672  8.210030  17112.00  16594.10    131.00
       475   10.7804  8.200060  17336.00  16506.40    132.00
       476   10.7935  8.190114  16948.00  16437.20    130.00
       477   10.8066  8.180192  16899.00  16380.40    130.00
       478   10.8198  8.170295  16905.00  16332.90    130.00
       479   10.8329  8.160421  16504.00  16292.60    128.00
       480   10.8460  8.150572  16660.00  16258.10    129.00
       481   10.8591  8.140746  16225.00  16228.10    127.00
       482   10.8723  8.130943  15990.00  16202.00    126.00
       483   10.8854  8.121165  16139.00  16179.10    127.00
       484   10.8985  8.111411  16005.00  16158.80    127.00
       485   10.9117  8.101680  16104.00  16140.80    127.00
       486   10.9248  8.091971  16123.00  16124.70    127.00
       487   10.9379  8.082288  16061.00  16110.30    127.00
       488   10.9511  8.072626  15969.00  16097.40    126.00
       489   10.9642  8.062988  16019.00  16085.70    127.00
       490   10.9773  8.053374  16399.00  16075.20    128.00
       491   10.9904  8.043781  16503.00  15972.40    128.00
       492   11.0036  8.034212  16381.00  15968.30    128.00
       493   11.0167  8.024666  16348.00  15918.40    128.00
       494   11.0298  8.015142  16508.00  15917.30    128.00
       495   11.0430  8.005642  16462.00  15916.50    128.00
       496   11.0561  7.996164  16309.00  15915.80    128.00
       497   11.0692  7.986709  16423.00  15915.30    128.00
       498   11.0824  7.977276  16462.00  15915.00    128.00
       499   11.0955  7.967865  16181.00  15914.90    127.00
       500   11.1086  7.958477  16219.00  15914.90    127.00
       501   11.1218  7.949110  16461.00  15915.00    128.00
       502   11.1349  7.939766  16624.00  15918.50    129.00
       503   11.1480  7.930443  16512.00  15918.90    128.00
       504   11.1611  7.921144  16214.00  15915.50    127.00
       505   11.1743  7.911865  16269.00  15917.20    128.00
       506   11.1874  7.902609  16018.00  15913.70    127.00
       507   11.2005  7.893375  16174.00  15915.90    127.00
       508   11.2137  7.884161  16005.00  15918.20    127.00
       509   11.2268  7.874970  16091.00  15920.60    127.00
       510   11.2399  7.865800  16029.00  15923.10    127.00
       511   11.2531  7.856652  15913.00  15925.80    126.00
       512   11.2662  7.847525  16123.00  15928.60    127.00
       513   11.2793  7.838418  16242.00  15931.60    127.00
       514   11.2924  7.829333  15835.00  15934.80    126.00
       515   11.3056  7.820270  16165.00  15938.10    127.00
       516   11.3187  7.811228  16140.00  15941.80    127.00
       517   11.3318  7.802207  15982.00  15945.70    126.00
       518   11.3450  7.793206  16399.00  15949.90    128.00
       519   11.3581  7.784226  15969.00  15954.50    126.00
       520   11.3712  7.775267  16280.00  15959.70    128.00
       521   11.3844  7.766329  16370.00  15965.40    128.00
       522   11.3975  7.757412  16158.00  15971.90    127.00
       523   11.4106  7.748514  16764.00  15979.50    129.00
       524   11.4237  7.739638  16589.00  15988.60    129.00
       525   11.4369  7.730782  16713.00  15999.70    129.00
       526   11.4500  7.721946  16824.00  16013.60    130.00
       527   11.4631  7.713131  16821.00  16031.30    130.00
       528   11.4763  7.704335  16869.00  16054.10    130.00
       529   11.4894  7.695560  16787.00  16083.90    130.00
       530   11.5025  7.686805  16684.00  16123.20    129.00
       531   11.5157  7.678070  16621.00  16175.60    129.00
       532   11.5288  7.669355  16503.00  16245.90    128.00
       533   11.5419  7.660659  16450.00  16341.90    128.00
       534   11.5551  7.651983  16797.00  16475.40    130.00
       535   11.5682  7.643328  16870.00  16667.10    130.00
       536   11.5813  7.634692  17217.00  16952.10    131.00
       537   11.5944  7.626076  17790.00  17384.10    133.00
       538   11.6076  7.617477  18045.00  18021.00    134.00
       539   11.6207  7.608901  18932.00  18875.90    138.00
       540   11.6338  7.600343  20056.00  19842.00    142.00
       541   11.6470  7.591805  20956.00  20639.30    145.00
       542   11.6601  7.583284  20896.00  20901.00    145.00
       543   11.6732  7.574784  20422.00  20492.90    143.00
       544   11.6864  7.566302  19446.00  19623.20    139.00
       545   11.6995  7.557841  18503.00  18582.80    136.00
       546   11.7126  7.549397  17632.00  17652.00    133.00
       547   11.7257  7.540973  17046.00  16984.70    131.00
       548   11.7389  7.532568  16542.00  16579.50    129.00
       549   11.7520  7.524181  16521.00  16361.40    129.00
       550   11.7651  7.515814  16304.00  16251.10    128.00
       551   11.7783  7.507465  16332.00  16193.90    128.00
       552   11.7914  7.499134  16490.00  16161.00    128.00
       553   11.8045  7.490822  16179.00  16139.70    127.00
       554   11.8177  7.482529  16322.00  16124.90    128.00
       555   11.8308  7.474254  16100.00  16114.40    127.00
       556   11.8439  7.465997  16200.00  16106.90    127.00
       557   11.8570  7.457759  16042.00  16101.70    127.00
       558   11.8702  7.449539  15891.00  16098.20    126.00
       559   11.8833  7.441338  16149.00  16096.10    127.00
       560   11.8964  7.433154  15899.00  16115.30    126.00
       561   11.9096  7.424989  16165.00  16116.40    127.00
       562   11.9227  7.416841  16103.00  16161.30    127.00
       563   11.9358  7.408711  15919.00  16166.60    126.00
       564   11.9490  7.400599  16044.00  16172.80    127.00
       565   11.9621  7.392505  16125.00  16179.70    127.00
       566   11.9752  7.384429  16299.00  16187.40    128.00
       567   11.9884  7.376371  16098.00  16195.90    127.00
       568   12.0015  7.368330  16166.00  16205.20    127.00
       569   12.0146  7.360307  16086.00  16215.30    127.00
       570   12.0277  7.352302  16239.00  16226.30    127.00
       571   12.0409  7.344314  16221.00  16238.30    127.00
       572   12.0540  7.336343  16335.00  16251.30    128.00
       573   12.0671  7.328390  16114.00  16265.60    127.00
       574   12.0803  7.320454  16320.00  16283.40    128.00
       575   12.0934  7.312535  16226.00  16300.70    127.00
       576   12.1065  7.304634  16195.00  16324.70    127.00
       577   12.1197  7.296750  16220.00  16346.30    127.00
       578   12.1328  7.288883  16079.00  16370.60    127.00
       579   12.1459  7.281033  16266.00  16398.20    128.00
       580   12.1590  7.273199  16074.00  16429.90    127.00
       581   12.1722  7.265383  16425.00  16467.10    128.00
       582   12.1853  7.257584  16276.00  16505.80    128.00
       583   12.1984  7.249801  16259.00  16560.90    128.00
       584   12.2116  7.242035  16284.00  16630.20    128.00
       585   12.2247  7.234286  16493.00  16716.30    128.00
       586   12.2378  7.226554  16490.00  16832.70    128.00
       587   12.2510  7.218839  16632.00  16986.70    129.00
       588   12.2641  7.211139  16837.00  17192.80    130.00
       589   12.2772  7.203456  16961.00  17471.10    130.00
       590   12.2903  7.195790  17343.00  17850.70    132.00
       591   12.3035  7.188140  18086.00  18375.30    134.00
       592   12.3166  7.180507  18772.00  19115.10    137.00
       593   12.3297  7.172889  19707.00  20189.30    140.00
       594   12.3429  7.165288  21207.00  21801.20    146.00
       595   12.3560  7.157704  24002.00  24256.70    155.00
       596   12.3691  7.150135  27253.00  27888.10    165.00
       597   12.3823  7.142582  32541.00  32793.80    180.00
       598   12.3954  7.135045  39125.00  38427.40    198.00
       599   12.4085  7.127525  44808.00  43278.90    212.00
       600   12.4217  7.120021  46767.00  45253.40    216.00
       601   12.4348  7.112532  44453.00  43413.30    211.00
       602   12.4479  7.105059  38783.00  38825.70    197.00
       603   12.4610  7.097601  31919.00  33012.40    179.00
       604   12.4742  7.090160  25798.00  27485.90    161.00
       605   12.4873  7.082735  22017.00  23304.50    148.00
       606   12.5004  7.075324  19489.00  20715.60    140.00
       607   12.5136  7.067930  18744.00  19285.70    137.00
       608   12.5267  7.060551  18094.00  18758.10    135.00
       609   12.5398  7.053188  18232.00  18596.00    135.00
       610   12.5530  7.045840  18597.00  18742.90    136.00
       611   12.5661  7.038507  18820.00  19117.90    137.00
       612   12.5792  7.031189  19538.00  19629.00    140.00
       613   12.5923  7.023887  19978.00  20103.90    141.00
       614   12.6055  7.016600  20375.00  20305.40    143.00
       615   12.6186  7.009329  20092.00  20105.70    142.00
       616   12.6317  7.002072  19247.00  19603.90    139.00
       617   12.6449  6.994831  18800.00  18962.30    137.00
       618   12.6580  6.987605  17822.00  18338.80    133.00
       619   12.6711  6.980393  17596.00  17857.70    133.00
       620   12.6843  6.973197  17381.00  17552.50    132.00
       621   12.6974  6.966015  17087.00  17386.50    131.00
       622   12.7105  6.958849  17047.00  17313.60    131.00
       623   12.7236  6.951697  17069.00  17294.70    131.00
       624   12.7368  6.944560  17230.00  17306.20    131.00
       625   12.7499  6.937438  17220.00  17337.50    131.00
       626   12.7630  6.930330  17164.00  17384.90    131.00
       627   12.7762  6.923237  17144.00  17448.70    131.00
       628   12.7893  6.916159  17455.00  17531.40    132.00
       629   12.8024  6.909095  17273.00  17637.50    131.00
       630   12.8156  6.902046  17222.00  17774.50    131.00
       631   12.8287  6.895011  17410.00  17953.50    132.00
       632   12.8418  6.887991  17839.00  18190.50    134.00
       633   12.8550  6.880985  17825.00  18507.80    134.00
       634   12.8681  6.873993  18523.00  18936.80    136.00
       635   12.8812  6.867015  18991.00  19521.80    138.00
       636   12.8943  6.860053  19730.00  20326.00    140.00
       637   12.9075  6.853104  20907.00  21443.10    145.00
       638   12.9206  6.846169  22630.00  23019.00    150.00
       639   12.9337  6.839248  25529.00  25295.70    160.00
       640   12.9469  6.832341  29217.00  28688.80    171.00
       641   12.9600  6.825449  34048.00  33833.00    185.00
       642   12.9731  6.818570  41623.00  41683.40    204.00
       643   12.9863  6.811705  51847.00  52882.70    228.00
       644   12.9994  6.804854  66031.00  67012.20    257.00
       645   13.0125  6.798018  79563.00  81587.00    282.00
       646   13.0256  6.791194  90376.00  91668.50    301.00
       647   13.0388  6.784385  91869.00  92514.30    303.00
       648   13.0519  6.777589  84624.00  84352.70    291.00
       649   13.0650  6.770808  72029.00  70869.80    268.00
       650   13.0782  6.764040  56431.00  55652.60    238.00
       651   13.0913  6.757285  42789.00  42225.90    207.00
       652   13.1044  6.750544  33373.00  32545.60    183.00
       653   13.1176  6.743816  27228.00  26572.30    165.00
       654   13.1307  6.737102  23800.00  23327.30    154.00
       655   13.1438  6.730401  21863.00  21741.30    148.00
       656   13.1569  6.723713  20627.00  21027.80    144.00
       657   13.1701  6.717040  20360.00  20680.90    143.00
       658   13.1832  6.710379  19952.00  20391.40    141.00
       659   13.1963  6.703732  19761.00  20016.70    141.00
       660   13.2095  6.697098  19331.00  19562.40    139.00
       661   13.2226  6.690477  18940.00  19082.10    138.00
       662   13.2357  6.683870  18638.00  18633.00    137.00
       663   13.2489  6.677275  18137.00  18267.70    135.00
       664   13.2620  6.670693  18004.00  18001.70    134.00
       665   13.2751  6.664125  17923.00  17819.70    134.00
       666   13.2882  6.657569  17834.00  17696.30    134.00
       667   13.3014  6.651027  17603.00  17609.70    133.00
       668   13.3145  6.644498  17508.00  17545.00    132.00
       669   13.3276  6.637981  17843.00  17494.00    134.00
       670   13.3408  6.631477  17688.00  17452.60    133.00
       671   13.3539  6.624987  17433.00  17418.40    132.00
       672   13.3670  6.618508  17426.00  17390.00    132.00
       673   13.3802  6.612043  17395.00  17366.50    132.00
       674   13.3933  6.605590  17195.00  17347.00    131.00
       675   13.4064  6.599150  17320.00  17330.90    132.00
       676   13.4196  6.592722  17380.00  17317.70    132.00
       677   13.4327  6.586308  17236.00  17307.00    131.00
       678   13.4458  6.579906  17128.00  17298.50    131.00
       679   13.4589  6.573516  17097.00  17291.90    131.00
       680   13.4721  6.567139  17583.00  17287.00    133.00
       681   13.4852  6.560774  17235.00  17283.60    131.00
       682   13.4983  6.554422  17496.00  17281.40    132.00
       683   13.5115  6.548081  17144.00  17280.40    131.00
       684   13.5246  6.541754  17243.00  17280.50    131.00
       685   13.5377  6.535438  16991.00  17281.40    130.00
       686   13.5509  6.529135  17251.00  17283.20    131.00
       687   13.5640  6.522844  17186.00  17285.80    131.00
       688   13.5771  6.516566  16984.00  17188.50    130.00
       689   13.5902  6.510300  17224.00  17196.90    131.00
       690   13.6034  6.504045  17241.00  17205.20    131.00
       691   13.6165  6.497803  17607.00  17165.90    133.00
       692   13.6296  6.491573  17364.00  17177.30    132.00
       693   13.6428  6.485354  17662.00  17188.70    133.00
       694   13.6559  6.479148  17533.00  17200.20    132.00
       695   13.6690  6.472953  17320.00  17211.70    132.00
       696   13.6822  6.466771  17713.00  17223.20    133.00
       697   13.6953  6.460601  17301.00  17234.90    132.00
       698   13.7084  6.454442  17300.00  17246.50    132.00
       699   13.7215  6.448296  17209.00  17258.20    131.00
       700   13.7347  6.442160  17256.00  17268.00    131.00
       701   13.7478  6.436037  17261.00  17279.90    131.00
       702   13.7609  6.429925  17237.00  17290.80    131.00
       703   13.7741  6.423826  17255.00  17302.80    131.00
       704   13.7872  6.417737  17061.00  17359.30    131.00
       705   13.8003  6.411661  17040.00  17374.00    131.00
       706   13.8135  6.405596  16979.00  17388.80    130.00
       707   13.8266  6.399543  17328.00  17499.00    132.00
       708   13.8397  6.393500  17481.00  17520.00    132.00
       709   13.8529  6.387470  17178.00  17541.50    131.00
       710   13.8660  6.381451  17524.00  17563.80    132.00
       711   13.8791  6.375443  17400.00  17586.90    132.00
       712   13.8922  6.369447  17572.00  17610.90    133.00
       713   13.9054  6.363462  17688.00  17635.90    133.00
       714   13.9185  6.357488  17464.00  17662.00    132.00
       715   13.9316  6.351526  17575.00  17689.50    133.00
       716   13.9448  6.345575  17977.00  17718.50    134.00
       717   13.9579  6.339635  17747.00  17749.30    133.00
       718   13.9710  6.333706  17975.00  17782.10    134.00
       719   13.9842  6.327789  17754.00  17817.30    133.00
       720   13.9973  6.321883  17838.00  17855.20    134.00
       721   14.0104  6.315988  17817.00  17896.30    133.00
       722   14.0235  6.310103  17901.00  17941.10    134.00
       723   14.0367  6.304230  18161.00  17990.50    135.00
       724   14.0498  6.298368  17864.00  18045.20    134.00
       725   14.0629  6.292517  18273.00  18106.30    135.00
       726   14.0761  6.286676  18144.00  18175.40    135.00
       727   14.0892  6.280847  17916.00  18254.40    134.00
       728   14.1023  6.275029  18118.00  18346.20    135.00
       729   14.1155  6.269221  18327.00  18455.00    135.00
       730   14.1286  6.263425  18226.00  18587.10    135.00
       731   14.1417  6.257639  18355.00  18751.60    135.00
       732   14.1548  6.251864  18478.00  18962.20    136.00
       733   14.1680  6.246099  18674.00  19238.40    137.00
       734   14.1811  6.240345  18936.00  19608.40    138.00
       735   14.1942  6.234602  19694.00  20112.90    140.00
       736   14.2074  6.228869  20110.00  20812.70    142.00
       737   14.2205  6.223148  21386.00  21803.30    146.00
       738   14.2336  6.217437  23041.00  23235.80    152.00
       739   14.2468  6.211736  25460.00  25378.60    160.00
       740   14.2599  6.206046  29014.00  28652.90    170.00
       741   14.2730  6.200366  33428.00  33663.80    183.00
       742   14.2862  6.194697  40590.00  40993.80    201.00
       743   14.2993  6.189039  50094.00  50712.60    224.00
       744   14.3124  6.183390  60339.00  61677.90    246.00
       745   14.3255  6.177752  70032.00  71016.80    265.00
       746   14.3387  6.172124  74154.00  74915.20    272.00
       747   14.3518  6.166507  71556.00  71909.80    268.00
       748   14.3649  6.160900  64043.00  64138.80    253.00
       749   14.3781  6.155303  53986.00  53958.90    232.00
       750   14.3912  6.149717  43962.00  43426.20    210.00
       751   14.4043  6.144141  34919.00  34609.50    187.00
       752   14.4175  6.138575  28690.00  28391.10    169.00
       753   14.4306  6.133019  24807.00  24524.00    158.00
       754   14.4437  6.127473  22733.00  22318.10    151.00
       755   14.4568  6.121937  21455.00  21101.50    146.00
       756   14.4700  6.116412  20438.00  20404.10    143.00
       757   14.4831  6.110896  19993.00  19964.00    141.00
       758   14.4962  6.105390  19768.00  19657.60    141.00
       759   14.5094  6.099895  19306.00  19430.00    139.00
       760   14.5225  6.094409  19332.00  19255.20    139.00
       761   14.5356  6.088934  19212.00  19118.70    139.00
       762   14.5488  6.083468  18954.00  19011.40    138.00
       763   14.5619  6.078012  18918.00  18926.80    138.00
       764   14.5750  6.072566  18994.00  18860.50    138.00
       765   14.5881  6.067130  19071.00  18809.70    138.00
       766   14.6013  6.061703  18615.00  18772.40    136.00
       767   14.6144  6.056287  18633.00  18747.80    137.00
       768   14.6275  6.050880  18431.00  18735.90    136.00
       769   14.6407  6.045483  18739.00  18738.00    137.00
       770   14.6538  6.040095  18883.00  18757.00    137.00
       771   14.6669  6.034718  18707.00  18798.30    137.00
       772   14.6801  6.029350  18905.00  18872.10    137.00
       773   14.6932  6.023992  18691.00  18995.30    137.00
       774   14.7063  6.018642  19160.00  19193.00    138.00
       775   14.7195  6.013303  19460.00  19491.80    139.00
       776   14.7326  6.007973  19653.00  19900.90    140.00
       777   14.7457  6.002653  20041.00  20382.70    142.00
       778   14.7588  5.997342  20501.00  20826.70    143.00
       779   14.7720  5.992041  20688.00  21065.50    144.00
       780   14.7851  5.986749  20634.00  21000.40    144.00
       781   14.7982  5.981467  20200.00  20703.90    142.00
       782   14.8114  5.976193  20261.00  20285.00    142.00
       783   14.8245  5.970930  19718.00  19824.40    140.00
       784   14.8376  5.965675  19384.00  19414.20    139.00
       785   14.8508  5.960431  18965.00  19111.20    138.00
       786   14.8639  5.955194  18887.00  18917.30    137.00
       787   14.8770  5.949968  18583.00  18806.70    136.00
       788   14.8901  5.944751  18489.00  18748.20    136.00
       789   14.9033  5.939543  18570.00  18641.30    136.00
       790   14.9164  5.934344  18662.00  18631.40    137.00
       791   14.9295  5.929154  18553.00  18628.70    136.00
       792   14.9427  5.923974  18528.00  18592.40    136.00
       793   14.9558  5.918803  18332.00  18599.10    135.00
       794   14.9689  5.913641  18453.00  18607.70    136.00
       795   14.9821  5.908487  18792.00  18617.90    137.00
       796   14.9952  5.903343  18727.00  18629.20    137.00
       797   15.0083  5.898208  18713.00  18641.40    137.00
       798   15.0214  5.893082  18638.00  18654.30    137.00
       799   15.0346  5.887964  18526.00  18667.90    136.00
       800   15.0477  5.882856  18663.00  18682.00    137.00
       801   15.0608  5.877758  18809.00  18696.50    137.00
       802   15.0740  5.872667  18720.00  18711.50    137.00
       803   15.0871  5.867586  18784.00  18726.70    137.00
       804   15.1002  5.862513  18839.00  18742.20    137.00
       805   15.1134  5.857449  18863.00  18758.00    137.00
       806   15.1265  5.852394  19186.00  18774.00    139.00
       807   15.1396  5.847348  18977.00  18790.30    138.00
       808   15.1528  5.842311  18860.00  18806.70    137.00
       809   15.1659  5.837282  19159.00  18823.30    138.00
       810   15.1790  5.832262  18716.00  18840.10    137.00
       811   15.1921  5.827251  18832.00  18857.10    137.00
       812   15.2053  5.822248  19073.00  18874.20    138.00
       813   15.2184  5.817255  19163.00  18891.40    138.00
       814   15.2315  5.812270  19179.00  18908.90    138.00
       815   15.2447  5.807293  18941.00  18926.40    138.00
       816   15.2578  5.802325  19236.00  18944.10    139.00
       817   15.2709  5.797366  19032.00  18961.90    138.00
       818   15.2841  5.792414  19200.00  18979.90    139.00
       819   15.2972  5.787472  19403.00  18998.00    139.00
       820   15.3103  5.782538  19035.00  19016.20    138.00
       821   15.3234  5.777613  19237.00  19034.50    139.00
       822   15.3366  5.772696  18996.00  19049.30    138.00
       823   15.3497  5.767787  19105.00  19068.00    138.00
       824   15.3628  5.762887  19484.00  19086.90    140.00
       825   15.3760  5.757995  19349.00  19104.10    139.00
       826   15.3891  5.753112  19185.00  19127.70    139.00
       827   15.4022  5.748238  19012.00  19147.30    138.00
       828   15.4154  5.743371  19202.00  19166.90    139.00
       829   15.4285  5.738513  19198.00  19195.90    139.00
       830   15.4416  5.733663  19093.00  19216.30    138.00
       831   15.4547  5.728821  19298.00  19236.90    139.00
       832   15.4679  5.723988  19393.00  19257.60    139.00
       833   15.4810  5.719162  19207.00  19278.60    139.00
       834   15.4941  5.714345  19298.00  19299.70    139.00
       835   15.5073  5.709536  19450.00  19321.10    139.00
       836   15.5204  5.704735  19566.00  19342.60    140.00
       837   15.5335  5.699943  19414.00  19364.40    139.00
       838   15.5467  5.695158  19475.00  19386.40    140.00
       839   15.5598  5.690382  19498.00  19408.70    140.00
       840   15.5729  5.685613  19573.00  19431.30    140.00
       841   15.5860  5.680853  19745.00  19454.20    141.00
       842   15.5992  5.676101  19841.00  19477.40    141.00
       843   15.6123  5.671357  19832.00  19501.00    141.00
       844   15.6254  5.666621  19726.00  19525.10    140.00
       845   15.6386  5.661893  20043.00  19549.60    142.00
       846   15.6517  5.657172  20383.00  19574.60    143.00
       847   15.6648  5.652460  20196.00  19600.20    142.00
       848   15.6780  5.647756  20252.00  19626.60    142.00
       849   15.6911  5.643059  20421.00  19653.70    143.00
       850   15.7042  5.638371  21086.00  19681.80    145.00
       851   15.7174  5.633689  20693.00  19711.10    144.00
       852   15.7305  5.629017  21304.00  19741.80    146.00
       853   15.7436  5.624352  21289.00  19774.20    146.00
       854   15.7567  5.619695  21124.00  19809.10    145.00
       855   15.7699  5.615045  21258.00  19847.20    146.00
       856   15.7830  5.610402  21367.00  19889.70    146.00
       857   15.7961  5.605769  21382.00  19938.50    146.00
       858   15.8093  5.601143  20987.00  19996.50    145.00
       859   15.8224  5.596524  20851.00  20067.90    144.00
       860   15.8355  5.591913  20871.00  20159.20    144.00
       861   15.8487  5.587310  20981.00  20281.00    145.00
       862   15.8618  5.582715  20747.00  20451.20    144.00
       863   15.8749  5.578126  20877.00  20699.60    144.00
       864   15.8880  5.573546  21447.00  21071.60    146.00
       865   15.9012  5.568973  21814.00  21622.60    148.00
       866   15.9143  5.564408  22038.00  22399.00    148.00
       867   15.9274  5.559850  22431.00  23362.70    150.00
       868   15.9406  5.555300  23279.00  24373.50    153.00
       869   15.9537  5.550758  23619.00  25152.70    154.00
       870   15.9668  5.546223  23634.00  25366.50    154.00
       871   15.9800  5.541695  23389.00  25020.50    153.00
       872   15.9931  5.537175  23350.00  24348.10    153.00
       873   16.0062  5.532662  22643.00  23507.30    150.00
       874   16.0193  5.528157  22443.00  22628.00    150.00
       875   16.0325  5.523659  21656.00  21874.10    147.00
       876   16.0456  5.519168  21568.00  21329.90    147.00
       877   16.0587  5.514685  21190.00  20986.20    146.00
       878   16.0719  5.510210  21088.00  20792.10    145.00
       879   16.0850  5.505741  20969.00  20692.60    145.00
       880   16.0981  5.501279  20980.00  20646.10    145.00
       881   16.1113  5.496825  20942.00  20627.40    145.00
       882   16.1244  5.492379  20946.00  20623.60    145.00
       883   16.1375  5.487939  21318.00  20628.80    146.00
       884   16.1507  5.483508  21109.00  20640.10    145.00
       885   16.1638  5.479083  21263.00  20656.00    146.00
       886   16.1769  5.474665  21016.00  20675.70    145.00
       887   16.1900  5.470255  20990.00  20698.50    145.00
       888   16.2032  5.465851  20737.00  20724.10    144.00
       889   16.2163  5.461455  21043.00  20752.30    145.00
       890   16.2294  5.457067  21246.00  20783.10    146.00
       891   16.2426  5.452684  21065.00  20816.40    145.00
       892   16.2557  5.448310  21301.00  20852.60    146.00
       893   16.2688  5.443943  21474.00  20891.90    147.00
       894   16.2820  5.439582  21193.00  20967.00    146.00
       895   16.2951  5.435228  21530.00  21016.70    147.00
       896   16.3082  5.430882  21229.00  21072.80    146.00
       897   16.3213  5.426542  21685.00  21207.50    147.00
       898   16.3345  5.422210  21367.00  21288.80    146.00
       899   16.3476  5.417884  21718.00  21388.50    147.00
       900   16.3607  5.413565  21833.00  21515.40    148.00
       901   16.3739  5.409254  21963.00  21683.30    148.00
       902   16.3870  5.404948  22328.00  21915.90    149.00
       903   16.4001  5.400651  22639.00  22252.50    150.00
       904   16.4133  5.396360  23121.00  22755.50    152.00
       905   16.4264  5.392076  23661.00  23506.90    154.00
       906   16.4395  5.387799  24891.00  24581.50    158.00
       907   16.4526  5.383529  25769.00  25983.10    161.00
       908   16.4658  5.379266  26786.00  27560.70    164.00
       909   16.4789  5.375009  28317.00  28939.50    168.00
       910   16.4920  5.370759  28761.00  29615.70    170.00
       911   16.5052  5.366516  28495.00  29377.70    169.00
       912   16.5183  5.362280  27834.00  28524.70    167.00
       913   16.5314  5.358050  26619.00  27366.60    163.00
       914   16.5446  5.353827  25678.00  26042.60    160.00
       915   16.5577  5.349612  24399.00  24802.50    156.00
       916   16.5708  5.345403  23937.00  23864.30    155.00
       917   16.5840  5.341199  23321.00  23219.50    153.00
       918   16.5971  5.337004  22871.00  22849.90    151.00
       919   16.6102  5.332815  22834.00  22728.50    151.00
       920   16.6233  5.328631  22798.00  22669.80    151.00
       921   16.6365  5.324455  22895.00  22681.00    151.00
       922   16.6496  5.320286  23125.00  22737.20    152.00
       923   16.6627  5.316123  23008.00  22829.00    152.00
       924   16.6759  5.311967  22967.00  22956.60    152.00
       925   16.6890  5.307817  22767.00  23126.70    151.00
       926   16.7021  5.303674  23661.00  23352.60    154.00
       927   16.7153  5.299538  23775.00  23656.60    154.00
       928   16.7284  5.295407  24117.00  24073.50    155.00
       929   16.7415  5.291284  24658.00  24660.40    157.00
       930   16.7546  5.287167  25593.00  25512.60    160.00
       931   16.7678  5.283056  27046.00  26791.70    164.00
       932   16.7809  5.278952  29174.00  28756.80    171.00
       933   16.7940  5.274854  32519.00  31767.90    180.00
       934   16.8072  5.270763  36460.00  36188.00    191.00
       935   16.8203  5.266678  43161.00  42141.40    208.00
       936   16.8334  5.262599  49489.00  49140.80    222.00
       937   16.8466  5.258528  55840.00  55740.40    236.00
       938   16.8597  5.254462  59683.00  59664.10    244.00
       939   16.8728  5.250402  59559.00  59430.80    244.00
       940   16.8859  5.246349  56352.00  55986.60    237.00
       941   16.8991  5.242301  51651.00  50923.20    227.00
       942   16.9122  5.238261  45566.00  44965.90    213.00
       943   16.9253  5.234228  39158.00  38957.50    198.00
       944   16.9385  5.230199  34078.00  33942.30    185.00
       945   16.9516  5.226178  30544.00  30369.10    175.00
       946   16.9647  5.222163  28201.00  28129.20    168.00
       947   16.9779  5.218153  26633.00  26892.60    163.00
       948   16.9910  5.214150  26014.00  26331.00    161.00
       949   17.0041  5.210154  26071.00  26217.70    161.00
       950   17.0173  5.206163  25899.00  26512.60    161.00
       951   17.0304  5.202179  27037.00  27064.10    164.00
       952   17.0435  5.198201  27784.00  27956.10    167.00
       953   17.0566  5.194229  29008.00  29433.30    170.00
       954   17.0698  5.190263  30994.00  31121.30    176.00
       955   17.0829  5.186304  33489.00  33311.20    183.00
       956   17.0960  5.182349  36699.00  36300.90    192.00
       957   17.1092  5.178402  41132.00  40591.20    203.00
       958   17.1223  5.174460  45811.00  45749.00    214.00
       959   17.1354  5.170525  51074.00  51243.00    226.00
       960   17.1486  5.166595  54445.00  55322.40    233.00
       961   17.1617  5.162672  55320.00  56347.20    235.00
       962   17.1748  5.158754  54061.00  54248.20    233.00
       963   17.1879  5.154843  50754.00  50410.20    225.00
       964   17.2011  5.150938  47017.00  45694.40    217.00
       965   17.2142  5.147038  41902.00  40560.00    205.00
       966   17.2273  5.143145  37295.00  35847.30    193.00
       967   17.2405  5.139257  33745.00  32206.90    184.00
       968   17.2536  5.135376  30929.00  29744.10    176.00
       969   17.2667  5.131501  29317.00  28242.20    171.00
       970   17.2799  5.127631  28348.00  27401.10    168.00
       971   17.2930  5.123767  27371.00  26960.60    165.00
       972   17.3061  5.119910  26763.00  26746.00    164.00
       973   17.3192  5.116058  26388.00  26660.70    162.00
       974   17.3324  5.112211  26323.00  26658.20    162.00
       975   17.3455  5.108371  26525.00  26718.20    163.00
       976   17.3586  5.104537  26181.00  26832.10    162.00
       977   17.3718  5.100708  26517.00  26997.90    163.00
       978   17.3849  5.096885  26327.00  27251.70    162.00
       979   17.3980  5.093068  27047.00  27532.00    164.00
       980   17.4112  5.089257  26978.00  27881.00    164.00
       981   17.4243  5.085451  27385.00  28315.20    165.00
       982   17.4374  5.081652  27526.00  28938.30    166.00
       983   17.4506  5.077857  28182.00  29634.40    168.00
       984   17.4637  5.074069  29427.00  30481.50    172.00
       985   17.4768  5.070286  30815.00  31689.40    176.00
       986   17.4899  5.066510  32594.00  33347.10    181.00
       987   17.5031  5.062738  35587.00  35671.00    189.00
       988   17.5162  5.058973  39710.00  39128.30    199.00
       989   17.5293  5.055213  45617.00  44340.30    214.00
       990   17.5425  5.051459  53922.00  52241.80    232.00
       991   17.5556  5.047710  66091.00  63915.70    257.00
       992   17.5687  5.043968  82317.00  80197.20    287.00
       993   17.5819  5.040231 102055.00 100974.00    319.00
       994   17.5950  5.036499 123701.00 124355.00    352.00
       995   17.6081  5.032773 144554.00 146384.00    380.00
       996   17.6212  5.029052 162206.00 163442.00    403.00
       997   17.6344  5.025337 173226.00 175130.00    416.00
       998   17.6475  5.021627 179078.00 180761.00    423.00
       999   17.6606  5.017924 176064.00 177594.00    420.00
      1000   17.6738  5.014226 167417.00 166443.00    409.00
      1001   17.6869  5.010532 152406.00 150911.00    390.00
      1002   17.7000  5.006845 133655.00 131868.00    366.00
      1003   17.7132  5.003163 113463.00 110958.00    337.00
      1004   17.7263  4.999487  93554.00  91651.90    306.00
      1005   17.7394  4.995816  76929.00  75089.50    277.00
      1006   17.7525  4.992150  63189.00  61593.10    251.00
      1007   17.7657  4.988490  52272.00  51394.00    229.00
      1008   17.7788  4.984836  44759.00  44270.20    212.00
      1009   17.7919  4.981186  39368.00  39613.50    198.00
      1010   17.8051  4.977543  36332.00  36681.40    191.00
      1011   17.8182  4.973905  34566.00  34922.50    186.00
      1012   17.8313  4.970272  33490.00  33890.90    183.00
      1013   17.8445  4.966644  32723.00  33341.30    181.00
      1014   17.8576  4.963022  32618.00  33165.80    181.00
      1015   17.8707  4.959404  32782.00  33358.70    181.00
      1016   17.8838  4.955793  33940.00  34004.70    184.00
      1017   17.8970  4.952187  35196.00  35291.00    188.00
      1018   17.9101  4.948586  37701.00  37522.40    194.00
      1019   17.9232  4.944990  41713.00  41080.10    204.00
      1020   17.9364  4.941400  46882.00  46264.30    217.00
      1021   17.9495  4.937814  53916.00  52987.10    232.00
      1022   17.9626  4.934234  60698.00  60388.80    246.00
      1023   17.9758  4.930660  65895.00  66566.80    257.00
      1024   17.9889  4.927091  68013.00  69181.20    261.00
      1025   18.0020  4.923526  66694.00  67611.60    258.00
      1026   18.0152  4.919968  62654.00  63509.10    250.00
      1027   18.0283  4.916414  57713.00  58232.40    240.00
      1028   18.0414  4.912866  51610.00  52191.50    227.00
      1029   18.0545  4.909322  46139.00  46200.10    215.00
      1030   18.0677  4.905784  40888.00  41270.80    202.00
      1031   18.0808  4.902251  37809.00  37818.30    194.00
      1032   18.0939  4.898723  34825.00  35732.00    187.00
      1033   18.1071  4.895200  33611.00  34704.00    183.00
      1034   18.1202  4.891683  33085.00  34430.50    182.00
      1035   18.1333  4.888170  33079.00  34722.70    182.00
      1036   18.1465  4.884663  33624.00  35497.00    183.00
      1037   18.1596  4.881161  34452.00  36833.60    186.00
      1038   18.1727  4.877664  36581.00  38970.70    191.00
      1039   18.1858  4.874172  39858.00  42284.60    200.00
      1040   18.1990  4.870685  44721.00  47508.80    211.00
      1041   18.2121  4.867202  52929.00  55587.70    230.00
      1042   18.2252  4.863725  65190.00  68093.20    255.00
      1043   18.2384  4.860253  84323.00  85891.60    290.00
      1044   18.2515  4.856786 109471.00 108673.00    331.00
      1045   18.2646  4.853324 138295.00 133375.00    372.00
      1046   18.2778  4.849868 161263.00 154021.00    402.00
      1047   18.2909  4.846416 169629.00 162654.00    412.00
      1048   18.3040  4.842968 164103.00 157158.00    405.00
      1049   18.3171  4.839527 149164.00 143367.00    386.00
      1050   18.3303  4.836090 129796.00 125688.00    360.00
      1051   18.3434  4.832658 106887.00 105281.00    327.00
      1052   18.3565  4.829230  82715.00  84651.50    288.00
      1053   18.3697  4.825808  63252.00  67148.40    251.00
      1054   18.3828  4.822391  50377.00  54277.80    224.00
      1055   18.3959  4.818978  42184.00  45725.60    205.00
      1056   18.4091  4.815571  37880.00  40432.00    195.00
      1057   18.4222  4.812168  35372.00  37260.60    188.00
      1058   18.4353  4.808771  33733.00  35328.60    184.00
      1059   18.4485  4.805377  33227.00  34078.60    182.00
      1060   18.4616  4.801990  31954.00  33212.40    179.00
      1061   18.4747  4.798606  31891.00  32583.70    179.00
      1062   18.4878  4.795227  31687.00  32124.00    178.00
      1063   18.5010  4.791854  31558.00  31801.20    178.00
      1064   18.5141  4.788485  30988.00  31602.80    176.00
      1065   18.5272  4.785121  31085.00  31525.90    176.00
      1066   18.5404  4.781762  30815.00  31565.90    176.00
      1067   18.5535  4.778408  30565.00  31702.80    175.00
      1068   18.5666  4.775058  31033.00  31886.30    176.00
      1069   18.5798  4.771713  30804.00  32031.80    176.00
      1070   18.5929  4.768373  31113.00  31998.30    176.00
      1071   18.6060  4.765037  31195.00  31943.30    177.00
      1072   18.6191  4.761706  31413.00  31884.00    177.00
      1073   18.6323  4.758380  31805.00  31884.50    178.00
      1074   18.6454  4.755059  32717.00  31974.70    181.00
      1075   18.6585  4.751743  33388.00  32333.10    183.00
      1076   18.6717  4.748431  34583.00  33061.20    186.00
      1077   18.6848  4.745124  35672.00  34257.90    189.00
      1078   18.6979  4.741821  37217.00  35919.40    193.00
      1079   18.7111  4.738523  38807.00  37854.80    197.00
      1080   18.7242  4.735230  40259.00  39604.40    201.00
      1081   18.7373  4.731941  41503.00  40531.30    204.00
      1082   18.7504  4.728657  40772.00  40327.90    202.00
      1083   18.7636  4.725377  40087.00  39357.80    200.00
      1084   18.7767  4.722103  39292.00  38053.20    198.00
      1085   18.7898  4.718832  37333.00  36568.50    193.00
      1086   18.8030  4.715567  36234.00  34940.10    190.00
      1087   18.8161  4.712306  34662.00  33477.90    186.00
      1088   18.8292  4.709050  33907.00  32359.00    184.00
      1089   18.8424  4.705798  32958.00  31695.10    182.00
      1090   18.8555  4.702550  32001.00  31227.20    179.00
      1091   18.8686  4.699307  32089.00  30957.90    179.00
      1092   18.8818  4.696069  31515.00  30812.40    178.00
      1093   18.8949  4.692835  31661.00  30732.30    178.00
      1094   18.9080  4.689606  31288.00  30471.80    177.00
      1095   18.9211  4.686381  31244.00  30464.60    177.00
      1096   18.9343  4.683161  30882.00  30472.70    176.00
      1097   18.9474  4.679945  31593.00  30382.40    178.00
      1098   18.9605  4.676734  31280.00  30415.20    177.00
      1099   18.9737  4.673527  31297.00  30454.90    177.00
      1100   18.9868  4.670325  31648.00  30515.00    178.00
      1101   18.9999  4.667127  31460.00  30566.30    177.00
      1102   19.0131  4.663933  31408.00  30622.20    177.00
      1103   19.0262  4.660744  31557.00  30700.20    178.00
      1104   19.0393  4.657559  31037.00  30765.50    176.00
      1105   19.0524  4.654379  31177.00  30835.10    177.00
      1106   19.0656  4.651204  31067.00  30909.10    176.00
      1107   19.0787  4.648032  31015.00  30988.70    176.00
      1108   19.0918  4.644865  31189.00  31072.50    177.00
      1109   19.1050  4.641703  30923.00  31162.10    176.00
      1110   19.1181  4.638544  31396.00  31260.10    177.00
      1111   19.1312  4.635390  31340.00  31363.80    177.00
      1112   19.1444  4.632241  31977.00  31476.20    179.00
      1113   19.1575  4.629096  32387.00  31599.10    180.00
      1114   19.1706  4.625955  32138.00  31734.70    179.00
      1115   19.1837  4.622818  32362.00  31886.00    180.00
      1116   19.1969  4.619686  33115.00  32056.90    182.00
      1117   19.2100  4.616558  33260.00  32250.70    182.00
      1118   19.2231  4.613434  33278.00  32481.00    182.00
      1119   19.2363  4.610315  33945.00  32757.80    184.00
      1120   19.2494  4.607199  33868.00  33099.40    184.00
      1121   19.2625  4.604088  34266.00  33538.40    185.00
      1122   19.2757  4.600982  34319.00  34120.30    185.00
      1123   19.2888  4.597879  35269.00  34918.50    188.00
      1124   19.3019  4.594781  36038.00  36051.20    190.00
      1125   19.3151  4.591687  37281.00  37713.50    193.00
      1126   19.3282  4.588597  39912.00  40211.00    200.00
      1127   19.3413  4.585512  43408.00  43956.20    208.00
      1128   19.3544  4.582431  49079.00  49359.60    222.00
      1129   19.3676  4.579354  56216.00  56617.40    237.00
      1130   19.3807  4.576281  66328.00  65197.50    258.00
      1131   19.3938  4.573212  75002.00  73518.60    274.00
      1132   19.4070  4.570148  80588.00  78976.90    284.00
      1133   19.4201  4.567087  81808.00  79868.20    286.00
      1134   19.4332  4.564031  78580.00  77075.50    280.00
      1135   19.4464  4.560979  73217.00  72159.40    271.00
      1136   19.4595  4.557931  66916.00  66258.50    259.00
      1137   19.4726  4.554888  59546.00  59583.20    244.00
      1138   19.4857  4.551848  52930.00  53145.60    230.00
      1139   19.4989  4.548812  47273.00  48042.70    217.00
      1140   19.5120  4.545781  44666.00  44696.50    211.00
      1141   19.5251  4.542754  43352.00  43035.70    208.00
      1142   19.5383  4.539730  43484.00  42752.90    209.00
      1143   19.5514  4.536711  44084.00  43421.80    210.00
      1144   19.5645  4.533696  45380.00  44561.60    213.00
      1145   19.5777  4.530685  46477.00  45731.20    216.00
      1146   19.5908  4.527678  47123.00  46524.10    217.00
      1147   19.6039  4.524675  46825.00  46530.10    216.00
      1148   19.6170  4.521676  46388.00  45697.40    215.00
      1149   19.6302  4.518682  44912.00  44439.40    212.00
      1150   19.6433  4.515690  43342.00  43099.00    208.00
      1151   19.6564  4.512703  42143.00  41744.90    205.00
      1152   19.6696  4.509721  40472.00  40462.30    201.00
      1153   19.6827  4.506742  39709.00  39399.20    199.00
      1154   19.6958  4.503767  38740.00  38635.30    197.00
      1155   19.7090  4.500796  37966.00  38088.60    195.00
      1156   19.7221  4.497830  37579.00  37758.00    194.00
      1157   19.7352  4.494867  37315.00  37603.20    193.00
      1158   19.7483  4.491908  37077.00  37631.80    193.00
      1159   19.7615  4.488953  36175.00  37695.60    190.00
      1160   19.7746  4.486001  36640.00  37860.80    191.00
      1161   19.7877  4.483055  36292.00  38142.80    191.00
      1162   19.8009  4.480111  36463.00  38554.80    191.00
      1163   19.8140  4.477172  37207.00  39113.20    193.00
      1164   19.8271  4.474236  37652.00  39845.90    194.00
      1165   19.8403  4.471305  38308.00  40799.80    196.00
      1166   19.8534  4.468378  39462.00  42050.30    199.00
      1167   19.8665  4.465454  40681.00  43714.80    202.00
      1168   19.8797  4.462534  43401.00  45979.00    208.00
      1169   19.8928  4.459619  46627.00  49147.90    216.00
      1170   19.9059  4.456707  51359.00  53749.90    227.00
      1171   19.9190  4.453798  59005.00  60697.40    243.00
      1172   19.9322  4.450894  70084.00  71413.60    265.00
      1173   19.9453  4.447993  87428.00  87661.20    296.00
      1174   19.9584  4.445097 112515.00 110926.00    335.00
      1175   19.9716  4.442204 146388.00 141259.00    383.00
      1176   19.9847  4.439315 184363.00 175738.00    429.00
      1177   19.9978  4.436430 216148.00 206969.00    465.00
      1178   20.0110  4.433549 232160.00 224332.00    482.00
      1179   20.0241  4.430671 228507.00 222223.00    478.00
      1180   20.0372  4.427797 213719.00 206535.00    462.00
      1181   20.0503  4.424928 192134.00 185615.00    438.00
      1182   20.0635  4.422061 166085.00 161331.00    408.00
      1183   20.0766  4.419199 135668.00 134037.00    368.00
      1184   20.0897  4.416340 105574.00 107480.00    325.00
      1185   20.1029  4.413485  81949.00  85671.20    286.00
      1186   20.1160  4.410634  65623.00  69823.40    256.00
      1187   20.1291  4.407786  55264.00  59274.00    235.00
      1188   20.1423  4.404943  50051.00  52676.80    224.00
      1189   20.1554  4.402103  46083.00  48678.10    215.00
      1190   20.1685  4.399266  44194.00  46255.50    210.00
      1191   20.1816  4.396434  43005.00  44775.30    207.00
      1192   20.1948  4.393605  42558.00  43904.30    206.00
      1193   20.2079  4.390780  42725.00  43509.30    207.00
      1194   20.2210  4.387959  42843.00  43542.80    207.00
      1195   20.2342  4.385140  43336.00  44012.70    208.00
      1196   20.2473  4.382327  45896.00  45044.10    214.00
      1197   20.2604  4.379516  48277.00  46833.50    220.00
      1198   20.2736  4.376709  51664.00  49655.80    227.00
      1199   20.2867  4.373906  56107.00  53659.60    237.00
      1200   20.2998  4.371107  60646.00  58535.70    246.00
      1201   20.3130  4.368311  65182.00  63379.80    255.00
      1202   20.3261  4.365519  67812.00  66631.20    260.00
      1203   20.3392  4.362730  68507.00  67044.30    262.00
      1204   20.3523  4.359945  66752.00  64917.30    258.00
      1205   20.3655  4.357163  63922.00  61721.20    253.00
      1206   20.3786  4.354385  59710.00  58058.00    244.00
      1207   20.3917  4.351612  55587.00  53880.60    236.00
      1208   20.4049  4.348841  51365.00  49676.50    227.00
      1209   20.4180  4.346074  47339.00  45875.70    218.00
      1210   20.4311  4.343311  44261.00  42969.40    210.00
      1211   20.4443  4.340551  42241.00  40949.10    206.00
      1212   20.4574  4.337795  40899.00  39920.10    202.00
      1213   20.4705  4.335042  39720.00  39106.90    199.00
      1214   20.4836  4.332293  39227.00  38598.00    198.00
      1215   20.4968  4.329547  38713.00  38267.00    197.00
      1216   20.5099  4.326805  38190.00  38040.20    195.00
      1217   20.5230  4.324066  38643.00  37878.70    197.00
      1218   20.5362  4.321332  37957.00  37762.30    195.00
      1219   20.5493  4.318600  37983.00  37678.80    195.00
      1220   20.5624  4.315872  37852.00  37623.90    195.00
      1221   20.5756  4.313148  38068.00  37591.90    195.00
      1222   20.5887  4.310426  36938.00  37579.80    192.00
      1223   20.6018  4.307708  37610.00  37584.80    194.00
      1224   20.6149  4.304994  37660.00  37606.90    194.00
      1225   20.6281  4.302284  37659.00  37644.80    194.00
      1226   20.6412  4.299577  37696.00  37692.80    194.00
      1227   20.6543  4.296873  37595.00  37429.90    194.00
      1228   20.6675  4.294173  37578.00  37529.10    194.00
      1229   20.6806  4.291476  37486.00  37645.50    194.00
      1230   20.6937  4.288783  37222.00  37778.50    193.00
      1231   20.7069  4.286093  37438.00  37772.70    193.00
      1232   20.7200  4.283406  37388.00  37962.40    193.00
      1233   20.7331  4.280723  37639.00  38182.80    194.00
      1234   20.7463  4.278044  37481.00  38440.20    194.00
      1235   20.7594  4.275368  37701.00  38745.10    194.00
      1236   20.7725  4.272695  38167.00  39112.10    195.00
      1237   20.7856  4.270025  38871.00  39564.90    197.00
      1238   20.7988  4.267359  39210.00  40138.20    198.00
      1239   20.8119  4.264697  40145.00  40892.50    200.00
      1240   20.8250  4.262037  40799.00  41960.50    202.00
      1241   20.8382  4.259381  42631.00  43428.50    206.00
      1242   20.8513  4.256729  44961.00  45547.10    212.00
      1243   20.8644  4.254079  48887.00  48572.00    221.00
      1244   20.8776  4.251434  52331.00  52783.20    229.00
      1245   20.8907  4.248791  57124.00  58041.90    239.00
      1246   20.9038  4.246152  63501.00  64050.60    252.00
      1247   20.9169  4.243516  69972.00  69928.10    265.00
      1248   20.9301  4.240884  76041.00  74703.10    276.00
      1249   20.9432  4.238255  81839.00  78588.70    286.00
      1250   20.9563  4.235629  88280.00  83058.90    297.00
      1251   20.9695  4.233006  96752.00  90006.00    311.00
      1252   20.9826  4.230387 107362.00 100873.00    328.00
      1253   20.9957  4.227771 120116.00 116402.00    347.00
      1254   21.0089  4.225159 135250.00 135662.00    368.00
      1255   21.0220  4.222549 150015.00 155494.00    387.00
      1256   21.0351  4.219943 158799.00 169529.00    398.00
      1257   21.0482  4.217340 161006.00 171741.00    401.00
      1258   21.0614  4.214741 155850.00 163160.00    395.00
      1259   21.0745  4.212144 146706.00 149882.00    383.00
      1260   21.0876  4.209551 133099.00 135016.00    365.00
      1261   21.1008  4.206962 118678.00 118035.00    344.00
      1262   21.1139  4.204375 101743.00  99637.70    319.00
      1263   21.1270  4.201791  86528.00  82706.60    294.00
      1264   21.1402  4.199211  73443.00  69284.10    271.00
      1265   21.1533  4.196634  63893.00  59727.10    253.00
      1266   21.1664  4.194061  56282.00  53366.10    237.00
      1267   21.1796  4.191490  51752.00  49334.40    227.00
      1268   21.1927  4.188923  48269.00  46804.20    220.00
      1269   21.2058  4.186359  46041.00  45232.80    215.00
      1270   21.2189  4.183798  44546.00  44127.50    211.00
      1271   21.2321  4.181241  43214.00  43343.70    208.00
      1272   21.2452  4.178686  42788.00  42776.70    207.00
      1273   21.2583  4.176135  42819.00  42372.60    207.00
      1274   21.2715  4.173586  42767.00  42102.50    207.00
      1275   21.2846  4.171041  43160.00  41952.60    208.00
      1276   21.2977  4.168500  42926.00  41920.00    207.00
      1277   21.3109  4.165961  43067.00  42012.60    208.00
      1278   21.3240  4.163425  43318.00  42251.30    208.00
      1279   21.3371  4.160893  43898.00  42675.30    210.00
      1280   21.3502  4.158364  45003.00  43353.20    212.00
      1281   21.3634  4.155838  45704.00  44401.40    214.00
      1282   21.3765  4.153315  47410.00  46009.70    218.00
      1283   21.3896  4.150795  50093.00  48453.20    224.00
      1284   21.4028  4.148278  53529.00  52040.00    231.00
      1285   21.4159  4.145764  58107.00  56951.10    241.00
      1286   21.4290  4.143253  63415.00  63014.50    252.00
      1287   21.4422  4.140746  68631.00  69440.30    262.00
      1288   21.4553  4.138241  73070.00  74700.70    270.00
      1289   21.4684  4.135740  75428.00  77231.70    275.00
      1290   21.4815  4.133242  76492.00  77158.20    277.00
      1291   21.4947  4.130747  76763.00  76335.90    277.00
      1292   21.5078  4.128254  77663.00  76299.10    279.00
      1293   21.5209  4.125766  78893.00  77614.20    281.00
      1294   21.5341  4.123280  82688.00  80889.30    288.00
      1295   21.5472  4.120797  89084.00  87075.40    298.00
      1296   21.5603  4.118317  97306.00  96269.90    312.00
      1297   21.5735  4.115840 106427.00 106639.00    326.00
      1298   21.5866  4.113366 113387.00 114590.00    337.00
      1299   21.5997  4.110895 114175.00 116197.00    338.00
      1300   21.6128  4.108428 110678.00 111669.00    333.00
      1301   21.6260  4.105963 105185.00 104360.00    324.00
      1302   21.6391  4.103501  97804.00  96500.80    313.00
      1303   21.6522  4.101042  88550.00  87453.40    298.00
      1304   21.6654  4.098586  78671.00  77429.00    280.00
      1305   21.6785  4.096133  69012.00  67961.80    263.00
      1306   21.6916  4.093684  61553.00  60227.90    248.00
      1307   21.7048  4.091237  56146.00  55226.50    237.00
      1308   21.7179  4.088793  53474.00  52636.00    231.00
      1309   21.7310  4.086352  53266.00  52214.40    231.00
      1310   21.7442  4.083914  54522.00  53570.40    233.00
      1311   21.7573  4.081479  57112.00  56622.00    239.00
      1312   21.7704  4.079047  60608.00  60676.70    246.00
      1313   21.7835  4.076618  63320.00  64689.90    252.00
      1314   21.7967  4.074192  65213.00  67154.70    255.00
      1315   21.8098  4.071769  64656.00  67031.00    254.00
      1316   21.8229  4.069349  62720.00  64894.20    250.00
      1317   21.8361  4.066932  60762.00  62039.50    246.00
      1318   21.8492  4.064517  57722.00  58939.10    240.00
      1319   21.8623  4.062106  54270.00  55402.40    233.00
      1320   21.8755  4.059697  50647.00  51579.00    225.00
      1321   21.8886  4.057292  47358.00  48069.30    218.00
      1322   21.9017  4.054889  44776.00  45268.60    212.00
      1323   21.9148  4.052489  43593.00  43251.90    209.00
      1324   21.9280  4.050092  42180.00  41901.80    205.00
      1325   21.9411  4.047698  41046.00  41045.90    203.00
      1326   21.9542  4.045307  40580.00  40512.10    201.00
      1327   21.9674  4.042919  40031.00  40183.00    200.00
      1328   21.9805  4.040533  40073.00  39983.40    200.00
      1329   21.9936  4.038151  39786.00  39872.90    199.00
      1330   22.0068  4.035771  39670.00  39832.20    199.00
      1331   22.0199  4.033394  39576.00  39853.90    199.00
      1332   22.0330  4.031020  39952.00  39937.30    200.00
      1333   22.0461  4.028649  40196.00  40088.40    200.00
      1334   22.0593  4.026281  40576.00  40318.20    201.00
      1335   22.0724  4.023915  41505.00  40650.30    204.00
      1336   22.0855  4.021553  42026.00  41111.10    205.00
      1337   22.0987  4.019193  43232.00  41762.90    208.00
      1338   22.1118  4.016836  45052.00  42705.40    212.00
      1339   22.1249  4.014482  47019.00  44059.40    217.00
      1340   22.1381  4.012130  50048.00  46226.40    224.00
      1341   22.1512  4.009782  54462.00  49594.80    233.00
      1342   22.1643  4.007436  59923.00  54746.90    245.00
      1343   22.1775  4.005093  66836.00  62238.40    259.00
      1344   22.1906  4.002753  75140.00  72403.70    274.00
      1345   22.2037  4.000415  83777.00  84707.70    289.00
      1346   22.2168  3.998081  92139.00  97286.70    304.00
      1347   22.2300  3.995749  98002.00 106690.00    313.00
      1348   22.2431  3.993420 100013.00 109519.00    316.00
      1349   22.2562  3.991094  99042.00 105833.00    315.00
      1350   22.2694  3.988770  94807.00  99333.00    308.00
      1351   22.2825  3.986450  89715.00  92090.80    300.00
      1352   22.2956  3.984132  82451.00  83879.80    287.00
      1353   22.3088  3.981816  75238.00  74359.60    274.00
      1354   22.3219  3.979504  67019.00  64927.80    259.00
      1355   22.3350  3.977194  59739.00  56942.00    244.00
      1356   22.3481  3.974887  54554.00  50943.70    234.00
      1357   22.3613  3.972583  50382.00  46796.70    224.00
      1358   22.3744  3.970281  46600.00  44098.40    216.00
      1359   22.3875  3.967982  44362.00  42411.10    211.00
      1360   22.4007  3.965686  43109.00  41385.60    208.00
      1361   22.4138  3.963392  42308.00  40796.40    206.00
      1362   22.4269  3.961102  41423.00  40523.30    204.00
      1363   22.4401  3.958814  41354.00  40505.30    203.00
      1364   22.4532  3.956528  40417.00  40692.90    201.00
      1365   22.4663  3.954245  40988.00  40957.40    202.00
      1366   22.4794  3.951965  41161.00  41270.40    203.00
      1367   22.4926  3.949688  40974.00  41434.20    202.00
      1368   22.5057  3.947413  41123.00  41421.30    203.00
      1369   22.5188  3.945142  41016.00  41299.40    203.00
      1370   22.5320  3.942872  40808.00  41149.40    202.00
      1371   22.5451  3.940606  40434.00  40850.30    201.00
      1372   22.5582  3.938342  39889.00  40346.40    200.00
      1373   22.5714  3.936080  39511.00  39743.00    199.00
      1374   22.5845  3.933821  38949.00  39176.70    197.00
      1375   22.5976  3.931566  38410.00  38690.50    196.00
      1376   22.6108  3.929312  38456.00  38271.60    196.00
      1377   22.6239  3.927061  37497.00  37929.70    194.00
      1378   22.6370  3.924813  37363.00  37701.00    193.00
      1379   22.6501  3.922568  37626.00  37617.10    194.00
      1380   22.6633  3.920325  37510.00  37698.90    194.00
      1381   22.6764  3.918084  38107.00  37957.40    195.00
      1382   22.6895  3.915847  38748.00  38381.30    197.00
      1383   22.7027  3.913612  39902.00  38914.80    200.00
      1384   22.7158  3.911379  41144.00  39430.50    203.00
      1385   22.7289  3.909149  41310.00  39736.20    203.00
      1386   22.7421  3.906922  40874.00  39699.40    202.00
      1387   22.7552  3.904697  40775.00  39396.60    202.00
      1388   22.7683  3.902475  40102.00  39038.20    200.00
      1389   22.7814  3.900255  39703.00  38624.60    199.00
      1390   22.7946  3.898039  38537.00  38158.20    196.00
      1391   22.8077  3.895824  37699.00  37637.30    194.00
      1392   22.8208  3.893612  37225.00  37236.60    193.00
      1393   22.8340  3.891403  36629.00  36816.90    191.00
      1394   22.8471  3.889196  36000.00  36496.10    190.00
      1395   22.8602  3.886992  35857.00  36264.40    189.00
      1396   22.8734  3.884791  35607.00  36100.80    189.00
      1397   22.8865  3.882591  35406.00  35983.90    188.00
      1398   22.8996  3.880395  35687.00  35895.50    189.00
      1399   22.9127  3.878201  35592.00  35689.30    189.00
      1400   22.9259  3.876010  35931.00  35636.40    190.00
      1401   22.9390  3.873821  35633.00  35590.70    189.00
      1402   22.9521  3.871634  35448.00  35550.10    188.00
      1403   22.9653  3.869451  35562.00  35445.70    189.00
      1404   22.9784  3.867269  35900.00  35416.00    189.00
      1405   22.9915  3.865090  35911.00  35389.40    190.00
      1406   23.0047  3.862913  36035.00  35365.50    190.00
      1407   23.0178  3.860740  36083.00  35344.30    190.00
      1408   23.0309  3.858568  36006.00  35325.70    190.00
      1409   23.0441  3.856400  36365.00  35309.80    191.00
      1410   23.0572  3.854233  36082.00  35296.70    190.00
      1411   23.0703  3.852069  35545.00  35286.60    189.00
      1412   23.0834  3.849908  35718.00  35279.70    189.00
      1413   23.0966  3.847749  35350.00  35276.50    188.00
      1414   23.1097  3.845592  35353.00  35277.40    188.00
      1415   23.1228  3.843438  35076.00  35283.00    187.00
      1416   23.1360  3.841287  34676.00  35294.00    186.00
      1417   23.1491  3.839138  34585.00  35311.40    186.00
      1418   23.1622  3.836991  34854.00  35333.60    187.00
      1419   23.1754  3.834847  34713.00  35367.90    186.00
      1420   23.1885  3.832705  34901.00  35412.90    187.00
      1421   23.2016  3.830566  34793.00  35471.10    187.00
      1422   23.2147  3.828429  35034.00  35573.50    187.00
      1423   23.2279  3.826295  34841.00  35722.70    187.00
      1424   23.2410  3.824162  35240.00  35847.50    188.00
      1425   23.2541  3.822033  34696.00  36006.20    186.00
      1426   23.2673  3.819906  35485.00  36210.30    188.00
      1427   23.2804  3.817781  35738.00  36475.90    189.00
      1428   23.2935  3.815658  36261.00  36835.90    190.00
      1429   23.3067  3.813539  37233.00  37383.60    193.00
      1430   23.3198  3.811421  37900.00  38115.70    195.00
      1431   23.3329  3.809306  39839.00  39219.20    200.00
      1432   23.3460  3.807193  41639.00  40917.10    204.00
      1433   23.3592  3.805083  44882.00  43608.80    212.00
      1434   23.3723  3.802975  49014.00  47428.60    221.00
      1435   23.3854  3.800869  54215.00  52681.50    233.00
      1436   23.3986  3.798766  60518.00  59243.70    246.00
      1437   23.4117  3.796665  66649.00  66345.60    258.00
      1438   23.4248  3.794567  71301.00  72360.90    267.00
      1439   23.4380  3.792471  72847.00  75223.40    270.00
      1440   23.4511  3.790377  72956.00  74260.30    270.00
      1441   23.4642  3.788286  71271.00  71037.50    267.00
      1442   23.4773  3.786197  68255.00  67294.10    261.00
      1443   23.4905  3.784111  64472.00  63333.70    254.00
      1444   23.5036  3.782026  59524.00  58671.90    244.00
      1445   23.5167  3.779944  54275.00  53465.40    233.00
      1446   23.5299  3.777864  49617.00  48567.00    223.00
      1447   23.5430  3.775787  45467.00  44571.20    213.00
      1448   23.5561  3.773712  41885.00  41631.50    205.00
      1449   23.5693  3.771640  40098.00  39615.00    200.00
      1450   23.5824  3.769569  38080.00  38296.70    195.00
      1451   23.5955  3.767501  36898.00  37453.20    192.00
      1452   23.6087  3.765436  36191.00  36910.90    190.00
      1453   23.6218  3.763372  35475.00  36555.80    188.00
      1454   23.6349  3.761311  35341.00  36322.80    188.00
      1455   23.6480  3.759253  34672.00  36178.40    186.00
      1456   23.6612  3.757196  34848.00  36107.60    187.00
      1457   23.6743  3.755142  34399.00  36106.40    185.00
      1458   23.6874  3.753090  34363.00  36179.60    185.00
      1459   23.7006  3.751041  34336.00  36350.80    185.00
      1460   23.7137  3.748994  35025.00  36634.90    187.00
      1461   23.7268  3.746949  35405.00  37096.90    188.00
      1462   23.7400  3.744906  36127.00  37832.70    190.00
      1463   23.7531  3.742866  37495.00  39005.80    194.00
      1464   23.7662  3.740827  39291.00  40770.90    198.00
      1465   23.7793  3.738791  41427.00  43334.50    204.00
      1466   23.7925  3.736758  45295.00  46794.70    213.00
      1467   23.8056  3.734726  49313.00  51017.10    222.00
      1468   23.8187  3.732697  53359.00  55452.00    231.00
      1469   23.8319  3.730671  56394.00  59040.00    237.00
      1470   23.8450  3.728646  57485.00  60663.40    240.00
      1471   23.8581  3.726624  57957.00  60285.70    241.00
      1472   23.8713  3.724604  57574.00  59103.40    240.00
      1473   23.8844  3.722586  56912.00  58205.40    239.00
      1474   23.8975  3.720570  56768.00  57883.20    238.00
      1475   23.9106  3.718557  57168.00  58160.50    239.00
      1476   23.9238  3.716545  59328.00  59495.60    244.00
      1477   23.9369  3.714537  62494.00  62509.70    250.00
      1478   23.9500  3.712530  67154.00  67206.80    259.00
      1479   23.9632  3.710526  72677.00  72560.50    270.00
      1480   23.9763  3.708523  76101.00  76535.80    276.00
      1481   23.9894  3.706523  76512.00  77181.90    277.00
      1482   24.0026  3.704525  75076.00  74597.50    274.00
      1483   24.0157  3.702529  71384.00  70675.80    267.00
      1484   24.0288  3.700536  67624.00  66706.60    260.00
      1485   24.0420  3.698545  63593.00  62528.00    252.00
      1486   24.0551  3.696555  58319.00  57654.90    241.00
      1487   24.0682  3.694568  52425.00  52489.60    229.00
      1488   24.0813  3.692584  47610.00  47935.50    218.00
      1489   24.0945  3.690601  44519.00  44530.80    211.00
      1490   24.1076  3.688621  42459.00  42345.00    206.00
      1491   24.1207  3.686643  41138.00  41083.80    203.00
      1492   24.1339  3.684667  41127.00  40543.90    203.00
      1493   24.1470  3.682693  40975.00  40188.60    202.00
      1494   24.1601  3.680721  40015.00  39662.80    200.00
      1495   24.1733  3.678751  39485.00  38924.10    199.00
      1496   24.1864  3.676784  38720.00  38109.10    197.00
      1497   24.1995  3.674819  37929.00  37399.80    195.00
      1498   24.2126  3.672856  37103.00  36706.10    193.00
      1499   24.2258  3.670895  36065.00  35967.40    190.00
      1500   24.2389  3.668936  35254.00  35235.40    188.00
      1501   24.2520  3.666979  34180.00  34614.00    185.00
      1502   24.2652  3.665025  33974.00  34169.20    184.00
      1503   24.2783  3.663073  33290.00  33929.00    182.00
      1504   24.2914  3.661122  33624.00  33912.70    183.00
      1505   24.3046  3.659174  33735.00  34145.80    184.00
      1506   24.3177  3.657228  34345.00  34658.50    185.00
      1507   24.3308  3.655284  34976.00  35464.70    187.00
      1508   24.3439  3.653342  35899.00  36522.10    189.00
      1509   24.3571  3.651402  36849.00  37679.90    192.00
      1510   24.3702  3.649465  37803.00  38627.30    194.00
      1511   24.3833  3.647529  38021.00  39001.60    195.00
      1512   24.3965  3.645596  37698.00  38703.40    194.00
      1513   24.4096  3.643665  37514.00  38033.30    194.00
      1514   24.4227  3.641736  37241.00  37297.80    193.00
      1515   24.4359  3.639808  36633.00  36547.20    191.00
      1516   24.4490  3.637883  36063.00  35682.20    190.00
      1517   24.4621  3.635960  34832.00  34697.00    187.00
      1518   24.4753  3.634040  34027.00  33731.50    184.00
      1519   24.4884  3.632121  33096.00  32911.00    182.00
      1520   24.5015  3.630204  32420.00  32275.30    180.00
      1521   24.5146  3.628289  32245.00  31837.70    180.00
      1522   24.5278  3.626377  31176.00  31454.20    177.00
      1523   24.5409  3.624466  31278.00  31216.40    177.00
      1524   24.5540  3.622558  31041.00  31038.50    176.00
      1525   24.5672  3.620651  30413.00  30957.80    174.00
      1526   24.5803  3.618747  30232.00  30842.80    174.00
      1527   24.5934  3.616845  30490.00  30718.00    175.00
      1528   24.6066  3.614944  30039.00  30629.70    173.00
      1529   24.6197  3.613046  30110.00  30549.40    174.00
      1530   24.6328  3.611150  29721.00  30475.60    172.00
      1531   24.6459  3.609256  30302.00  30410.90    174.00
      1532   24.6591  3.607364  29665.00  30347.00    172.00
      1533   24.6722  3.605474  29889.00  30200.00    173.00
      1534   24.6853  3.603586  29749.00  30146.50    172.00
      1535   24.6985  3.601700  29750.00  30095.80    172.00
      1536   24.7116  3.599816  29332.00  30077.00    171.00
      1537   24.7247  3.597934  29560.00  30070.20    172.00
      1538   24.7379  3.596054  29544.00  29987.90    172.00
      1539   24.7510  3.594176  29293.00  29952.10    171.00
      1540   24.7641  3.592300  29280.00  29919.00    171.00
      1541   24.7772  3.590426  29240.00  29888.70    171.00
      1542   24.7904  3.588554  29205.00  29861.50    171.00
      1543   24.8035  3.586684  29324.00  29837.70    171.00
      1544   24.8166  3.584816  29455.00  29817.70    172.00
      1545   24.8298  3.582950  29064.00  29802.10    170.00
      1546   24.8429  3.581086  29172.00  29781.50    171.00
      1547   24.8560  3.579224  28968.00  29777.80    170.00
      1548   24.8692  3.577364  28840.00  29782.00    170.00
      1549   24.8823  3.575506  29064.00  29796.30    170.00
      1550   24.8954  3.573650  28878.00  29824.20    170.00
      1551   24.9086  3.571796  29126.00  29866.20    171.00
      1552   24.9217  3.569944  29207.00  29940.40    171.00
      1553   24.9348  3.568094  29487.00  30053.70    172.00
      1554   24.9479  3.566246  29461.00  30223.30    172.00
      1555   24.9611  3.564399  29859.00  30471.10    173.00
      1556   24.9742  3.562555  30199.00  30826.00    174.00
      1557   24.9873  3.560713  30754.00  31297.40    175.00
      1558   25.0005  3.558873  31186.00  31896.70    177.00
      1559   25.0136  3.557034  32013.00  32601.40    179.00
      1560   25.0267  3.555198  32834.00  33336.90    181.00
      1561   25.0399  3.553363  33598.00  33920.60    183.00
      1562   25.0530  3.551531  34074.00  34225.80    185.00
      1563   25.0661  3.549700  34270.00  34278.70    185.00
      1564   25.0792  3.547872  34631.00  34286.10    186.00
      1565   25.0924  3.546045  35996.00  34472.80    190.00
      1566   25.1055  3.544220  36512.00  34920.40    191.00
      1567   25.1186  3.542397  37559.00  35739.50    194.00
      1568   25.1318  3.540576  38392.00  37092.10    196.00
      1569   25.1449  3.538757  41058.00  39236.80    203.00
      1570   25.1580  3.536940  43247.00  42324.10    208.00
      1571   25.1712  3.535124  46722.00  46204.80    216.00
      1572   25.1843  3.533311  49297.00  50301.80    222.00
      1573   25.1974  3.531500  51123.00  53522.50    226.00
      1574   25.2105  3.529690  52354.00  54735.00    229.00
      1575   25.2237  3.527882  51573.00  53877.50    227.00
      1576   25.2368  3.526077  51427.00  52082.10    227.00
      1577   25.2499  3.524273  50571.00  50359.50    225.00
      1578   25.2631  3.522471  48902.00  48862.70    221.00
      1579   25.2762  3.520671  47630.00  47313.00    218.00
      1580   25.2893  3.518872  46578.00  45806.80    216.00
      1581   25.3025  3.517076  45999.00  44906.90    214.00
      1582   25.3156  3.515282  45922.00  45033.00    214.00
      1583   25.3287  3.513489  46554.00  46119.10    216.00
      1584   25.3418  3.511698  46889.00  47624.20    217.00
      1585   25.3550  3.509909  47209.00  48704.70    217.00
      1586   25.3681  3.508122  46964.00  48628.80    217.00
      1587   25.3812  3.506338  45980.00  47358.00    214.00
      1588   25.3944  3.504554  44191.00  45504.60    210.00
      1589   25.4075  3.502773  43063.00  43669.90    208.00
      1590   25.4206  3.500993  40951.00  41782.70    202.00
      1591   25.4338  3.499216  38863.00  39746.70    197.00
      1592   25.4469  3.497440  36517.00  37441.90    191.00
      1593   25.4600  3.495666  34679.00  35196.90    186.00
      1594   25.4732  3.493894  32323.00  33302.80    180.00
      1595   25.4863  3.492124  31644.00  31858.90    178.00
      1596   25.4994  3.490355  30365.00  30820.30    174.00
      1597   25.5125  3.488589  29373.00  30110.40    171.00
      1598   25.5257  3.486824  29261.00  29641.40    171.00
      1599   25.5388  3.485061  28963.00  29341.70    170.00
      1600   25.5519  3.483300  28695.00  29182.30    169.00
      1601   25.5651  3.481541  28385.00  29111.40    168.00
      1602   25.5782  3.479784  28828.00  29148.10    170.00
      1603   25.5913  3.478028  28874.00  29317.40    170.00
      1604   25.6045  3.476274  29357.00  29638.70    171.00
      1605   25.6176  3.474522  29848.00  30142.30    173.00
      1606   25.6307  3.472771  30414.00  30830.60    174.00
      1607   25.6438  3.471023  31775.00  31660.80    178.00
      1608   25.6570  3.469277  32279.00  32509.30    180.00
      1609   25.6701  3.467532  32896.00  33209.40    181.00
      1610   25.6832  3.465789  33619.00  33694.90    183.00
      1611   25.6964  3.464048  34105.00  34125.00    185.00
      1612   25.7095  3.462308  35651.00  34711.90    189.00
      1613   25.7226  3.460571  36520.00  35468.80    191.00
      1614   25.7358  3.458835  37225.00  36143.70    193.00
      1615   25.7489  3.457101  37353.00  36357.10    193.00
      1616   25.7620  3.455369  37299.00  35914.80    193.00
      1617   25.7751  3.453638  35794.00  35022.90    189.00
      1618   25.7883  3.451910  35300.00  34060.70    188.00
      1619   25.8014  3.450183  34559.00  33229.10    186.00
      1620   25.8145  3.448457  33792.00  32473.10    184.00
      1621   25.8277  3.446734  32205.00  31671.30    179.00
      1622   25.8408  3.445013  30757.00  30829.30    175.00
      1623   25.8539  3.443293  30265.00  30068.10    174.00
      1624   25.8671  3.441575  29136.00  29480.40    171.00
      1625   25.8802  3.439858  28654.00  29092.60    169.00
      1626   25.8933  3.438144  28459.00  28902.00    169.00
      1627   25.9065  3.436431  28388.00  28875.90    168.00
      1628   25.9196  3.434720  28957.00  28959.00    170.00
      1629   25.9327  3.433011  28961.00  29268.30    170.00
      1630   25.9458  3.431303  29811.00  29792.40    173.00
      1631   25.9590  3.429597  30932.00  30618.30    176.00
      1632   25.9721  3.427893  32857.00  31876.20    181.00
      1633   25.9852  3.426191  34952.00  33723.10    187.00
      1634   25.9984  3.424490  38219.00  36413.30    195.00
      1635   26.0115  3.422791  42210.00  40081.90    205.00
      1636   26.0246  3.421094  46700.00  44737.20    216.00
      1637   26.0378  3.419399  51458.00  50105.00    227.00
      1638   26.0509  3.417705  55175.00  55564.10    235.00
      1639   26.0640  3.416013  59087.00  60282.90    243.00
      1640   26.0771  3.414323  60472.00  63216.30    246.00
      1641   26.0903  3.412634  61726.00  63625.50    248.00
      1642   26.1034  3.410948  60359.00  61754.20    246.00
      1643   26.1165  3.409262  58598.00  58838.30    242.00
      1644   26.1297  3.407579  56285.00  55891.40    237.00
      1645   26.1428  3.405897  53681.00  53083.10    232.00
      1646   26.1559  3.404217  50996.00  50159.10    226.00
      1647   26.1691  3.402539  48019.00  47071.40    219.00
      1648   26.1822  3.400862  44997.00  44168.10    212.00
      1649   26.1953  3.399188  42612.00  41661.50    206.00
      1650   26.2084  3.397514  39927.00  39477.30    200.00
      1651   26.2216  3.395843  38577.00  37563.00    196.00
      1652   26.2347  3.394173  36445.00  35976.30    191.00
      1653   26.2478  3.392505  35228.00  34713.40    188.00
      1654   26.2610  3.390838  34057.00  33662.60    185.00
      1655   26.2741  3.389174  33112.00  32656.60    182.00
      1656   26.2872  3.387511  31950.00  31598.20    179.00
      1657   26.3004  3.385849  30649.00  30529.20    175.00
      1658   26.3135  3.384190  29734.00  29538.60    172.00
      1659   26.3266  3.382531  28588.00  28698.00    169.00
      1660   26.3398  3.380875  27725.00  28039.50    167.00
      1661   26.3529  3.379220  27623.00  27532.80    166.00
      1662   26.3660  3.377567  26994.00  27114.40    164.00
      1663   26.3791  3.375916  26318.00  26750.30    162.00
      1664   26.3923  3.374266  25955.00  26419.10    161.00
      1665   26.4054  3.372618  26090.00  26148.10    162.00
      1666   26.4185  3.370971  25911.00  25937.20    161.00
      1667   26.4317  3.369327  25927.00  25786.30    161.00
      1668   26.4448  3.367683  25821.00  25688.90    161.00
      1669   26.4579  3.366042  26005.00  25642.50    161.00
      1670   26.4711  3.364402  25982.00  25658.10    161.00
      1671   26.4842  3.362764  26304.00  25781.10    162.00
      1672   26.4973  3.361127  26813.00  26004.90    164.00
      1673   26.5104  3.359492  26785.00  26311.90    164.00
      1674   26.5236  3.357859  27891.00  26646.40    167.00
      1675   26.5367  3.356228  27855.00  26899.90    167.00
      1676   26.5498  3.354597  27311.00  26990.50    165.00
      1677   26.5630  3.352969  27573.00  26916.00    166.00
      1678   26.5761  3.351342  27689.00  26777.60    166.00
      1679   26.5892  3.349717  26973.00  26646.80    164.00
      1680   26.6024  3.348094  26802.00  26498.70    164.00
      1681   26.6155  3.346472  26544.00  26262.40    163.00
      1682   26.6286  3.344851  25921.00  25917.40    161.00
      1683   26.6417  3.343233  25752.00  25534.10    160.00
      1684   26.6549  3.341616  25102.00  25184.40    158.00
      1685   26.6680  3.340000  24560.00  24891.80    157.00
      1686   26.6811  3.338386  24233.00  24650.90    156.00
      1687   26.6943  3.336774  24292.00  24433.30    156.00
      1688   26.7074  3.335163  23904.00  24258.50    155.00
      1689   26.7205  3.333554  24241.00  24104.20    156.00
      1690   26.7337  3.331947  23803.00  23982.30    154.00
      1691   26.7468  3.330341  23794.00  23887.30    154.00
      1692   26.7599  3.328736  24096.00  23832.70    155.00
      1693   26.7731  3.327134  23648.00  23763.90    154.00
      1694   26.7862  3.325532  23784.00  23728.10    154.00
      1695   26.7993  3.323933  23997.00  23706.10    155.00
      1696   26.8124  3.322335  24147.00  23635.80    155.00
      1697   26.8256  3.320739  23952.00  23649.00    155.00
      1698   26.8387  3.319144  23748.00  23682.90    154.00
      1699   26.8518  3.317550  24553.00  23757.20    157.00
      1700   26.8650  3.315959  24289.00  23911.00    156.00
      1701   26.8781  3.314369  24176.00  24096.10    155.00
      1702   26.8912  3.312780  24930.00  24411.70    158.00
      1703   26.9044  3.311193  25396.00  24871.90    159.00
      1704   26.9175  3.309608  25620.00  25479.90    160.00
      1705   26.9306  3.308024  26606.00  26248.50    163.00
      1706   26.9437  3.306442  27227.00  27000.50    165.00
      1707   26.9569  3.304861  27517.00  27615.60    166.00
      1708   26.9700  3.303282  27547.00  27963.40    166.00
      1709   26.9831  3.301704  27936.00  28033.80    167.00
      1710   26.9963  3.300128  27911.00  27920.40    167.00
      1711   27.0094  3.298554  27480.00  27694.50    166.00
      1712   27.0225  3.296981  27381.00  27337.90    165.00
      1713   27.0357  3.295409  26468.00  26847.60    163.00
      1714   27.0488  3.293839  26489.00  26272.50    163.00
      1715   27.0619  3.292271  25977.00  25690.20    161.00
      1716   27.0750  3.290704  25338.00  25150.10    159.00
      1717   27.0882  3.289139  25039.00  24666.60    158.00
      1718   27.1013  3.287575  24352.00  24250.30    156.00
      1719   27.1144  3.286013  24290.00  23921.00    156.00
      1720   27.1276  3.284452  23880.00  23681.10    155.00
      1721   27.1407  3.282893  23407.00  23516.40    153.00
      1722   27.1538  3.281335  23668.00  23404.60    154.00
      1723   27.1670  3.279779  23494.00  23326.30    153.00
      1724   27.1801  3.278225  23257.00  23272.70    153.00
      1725   27.1932  3.276672  23268.00  23245.20    153.00
      1726   27.2064  3.275120  23255.00  23246.40    152.00
      1727   27.2195  3.273570  23261.00  23276.80    153.00
      1728   27.2326  3.272021  23332.00  23341.50    153.00
      1729   27.2457  3.270474  23224.00  23453.50    152.00
      1730   27.2589  3.268929  23605.00  23634.90    154.00
      1731   27.2720  3.267385  24228.00  23910.30    156.00
      1732   27.2851  3.265842  24378.00  24314.80    156.00
      1733   27.2983  3.264301  24862.00  24865.30    158.00
      1734   27.3114  3.262762  25556.00  25577.70    160.00
      1735   27.3245  3.261224  26059.00  26388.40    161.00
      1736   27.3377  3.259687  26907.00  27238.90    164.00
      1737   27.3508  3.258152  27838.00  28080.10    167.00
      1738   27.3639  3.256618  28769.00  28904.60    170.00
      1739   27.3770  3.255086  29737.00  29750.00    172.00
      1740   27.3902  3.253556  30805.00  30673.80    176.00
      1741   27.4033  3.252027  31627.00  31512.10    178.00
      1742   27.4164  3.250499  31637.00  32041.30    178.00
      1743   27.4296  3.248973  32115.00  32058.60    179.00
      1744   27.4427  3.247448  31370.00  31680.10    177.00
      1745   27.4558  3.245925  31274.00  31253.10    177.00
      1746   27.4690  3.244403  31561.00  31030.00    178.00
      1747   27.4821  3.242882  31670.00  31027.80    178.00
      1748   27.4952  3.241364  31527.00  31137.30    178.00
      1749   27.5083  3.239846  32292.00  31355.70    180.00
      1750   27.5215  3.238331  32705.00  31905.00    181.00
      1751   27.5346  3.236816  34344.00  33097.00    185.00
      1752   27.5477  3.235303  36082.00  35116.50    190.00
      1753   27.5609  3.233792  37987.00  37884.90    195.00
      1754   27.5740  3.232282  40100.00  40962.70    200.00
      1755   27.5871  3.230773  41809.00  43507.00    204.00
      1756   27.6003  3.229266  42235.00  44543.70    206.00
      1757   27.6134  3.227760  41965.00  43764.80    205.00
      1758   27.6265  3.226256  41421.00  41918.60    204.00
      1759   27.6396  3.224753  40049.00  39971.70    200.00
      1760   27.6528  3.223252  38359.00  38271.80    196.00
      1761   27.6659  3.221752  37124.00  36546.20    193.00
      1762   27.6790  3.220253  35106.00  34412.90    187.00
      1763   27.6922  3.218756  33117.00  31945.80    182.00
      1764   27.7053  3.217261  30304.00  29542.60    174.00
      1765   27.7184  3.215766  28628.00  27513.50    169.00
      1766   27.7316  3.214274  27105.00  25976.40    165.00
      1767   27.7447  3.212782  25830.00  24831.60    161.00
      1768   27.7578  3.211292  24698.00  24031.40    157.00
      1769   27.7710  3.209804  24171.00  23510.50    155.00
      1770   27.7841  3.208317  23686.00  23133.50    154.00
      1771   27.7972  3.206831  23166.00  22870.00    152.00
      1772   27.8103  3.205347  22634.00  22681.80    150.00
      1773   27.8235  3.203864  22398.00  22547.30    150.00
      1774   27.8366  3.202383  22519.00  22460.00    150.00
      1775   27.8497  3.200903  22159.00  22415.20    149.00
      1776   27.8629  3.199424  22220.00  22417.10    149.00
      1777   27.8760  3.197947  22356.00  22463.30    150.00
      1778   27.8891  3.196471  21990.00  22560.10    148.00
      1779   27.9023  3.194997  22122.00  22708.20    149.00
      1780   27.9154  3.193524  22403.00  22904.60    150.00
      1781   27.9285  3.192052  22581.00  23144.10    150.00
      1782   27.9416  3.190582  22801.00  23425.40    151.00
      1783   27.9548  3.189113  23371.00  23797.40    153.00
      1784   27.9679  3.187646  23544.00  24357.40    153.00
      1785   27.9810  3.186180  24766.00  25217.70    157.00
      1786   27.9942  3.184715  25912.00  26461.80    161.00
      1787   28.0073  3.183252  27749.00  28107.60    167.00
      1788   28.0204  3.181790  29790.00  30062.60    173.00
      1789   28.0336  3.180330  31669.00  32054.40    178.00
      1790   28.0467  3.178871  33046.00  33582.90    182.00
      1791   28.0598  3.177413  33163.00  34114.80    182.00
      1792   28.0729  3.175957  33104.00  33591.00    182.00
      1793   28.0861  3.174502  32434.00  32528.20    180.00
      1794   28.0992  3.173048  31649.00  31470.00    178.00
      1795   28.1123  3.171596  30830.00  30546.30    176.00
      1796   28.1255  3.170145  29894.00  29568.20    173.00
      1797   28.1386  3.168696  28503.00  28325.30    169.00
      1798   28.1517  3.167248  27062.00  26894.90    165.00
      1799   28.1649  3.165801  25824.00  25503.50    161.00
      1800   28.1780  3.164356  24399.00  24355.10    156.00
      1801   28.1911  3.162912  23454.00  23504.70    153.00
      1802   28.2043  3.161469  22788.00  22882.90    151.00
      1803   28.2174  3.160028  22472.00  22534.30    150.00
      1804   28.2305  3.158588  22113.00  22269.10    149.00
      1805   28.2436  3.157149  21869.00  22119.70    148.00
      1806   28.2568  3.155712  21791.00  22057.80    148.00
      1807   28.2699  3.154276  21676.00  22066.30    147.00
      1808   28.2830  3.152841  22028.00  22144.80    148.00
      1809   28.2962  3.151408  22259.00  22364.80    149.00
      1810   28.3093  3.149976  22446.00  22642.80    150.00
      1811   28.3224  3.148546  23045.00  23080.30    152.00
      1812   28.3356  3.147117  23627.00  23748.50    154.00
      1813   28.3487  3.145689  24918.00  24679.60    158.00
      1814   28.3618  3.144263  25973.00  26049.50    161.00
      1815   28.3749  3.142837  27576.00  27855.00    166.00
      1816   28.3881  3.141414  29669.00  30036.00    172.00
      1817   28.4012  3.139991  31479.00  32389.40    177.00
      1818   28.4143  3.138570  34265.00  34561.10    185.00
      1819   28.4275  3.137150  36275.00  36300.20    190.00
      1820   28.4406  3.135732  37333.00  37324.90    193.00
      1821   28.4537  3.134315  37249.00  37412.80    193.00
      1822   28.4669  3.132899  36756.00  36613.90    192.00
      1823   28.4800  3.131484  36186.00  35339.50    190.00
      1824   28.4931  3.130071  35223.00  33979.30    188.00
      1825   28.5062  3.128659  34128.00  32679.80    185.00
      1826   28.5194  3.127249  32806.00  31342.60    181.00
      1827   28.5325  3.125839  31215.00  29843.80    177.00
      1828   28.5456  3.124431  29463.00  28251.20    172.00
      1829   28.5588  3.123024  28015.00  26786.10    167.00
      1830   28.5719  3.121619  26489.00  25621.70    163.00
      1831   28.5850  3.120215  25945.00  24746.10    161.00
      1832   28.5982  3.118812  25140.00  24093.40    159.00
      1833   28.6113  3.117411  24102.00  23574.60    155.00
      1834   28.6244  3.116011  23750.00  23135.20    154.00
      1835   28.6376  3.114612  23076.00  22786.00    152.00
      1836   28.6507  3.113214  22698.00  22530.40    151.00
      1837   28.6638  3.111818  22334.00  22349.60    149.00
      1838   28.6769  3.110423  22390.00  22214.90    150.00
      1839   28.6901  3.109030  21946.00  22116.40    148.00
      1840   28.7032  3.107637  21977.00  22062.30    148.00
      1841   28.7163  3.106246  21979.00  22076.10    148.00
      1842   28.7295  3.104856  21710.00  22176.10    147.00
      1843   28.7426  3.103468  22402.00  22380.40    150.00
      1844   28.7557  3.102081  22868.00  22711.30    151.00
      1845   28.7689  3.100695  23473.00  23198.70    153.00
      1846   28.7820  3.099310  24490.00  23884.40    156.00
      1847   28.7951  3.097926  25500.00  24818.70    160.00
      1848   28.8082  3.096544  27083.00  26033.40    165.00
      1849   28.8214  3.095163  28692.00  27664.20    169.00
      1850   28.8345  3.093784  30713.00  29737.60    175.00
      1851   28.8476  3.092406  33250.00  32290.50    182.00
      1852   28.8608  3.091028  35656.00  35291.30    189.00
      1853   28.8739  3.089653  38514.00  38587.30    196.00
      1854   28.8870  3.088278  41319.00  41837.30    203.00
      1855   28.9002  3.086905  43475.00  44567.50    209.00
      1856   28.9133  3.085533  46006.00  46522.40    214.00
      1857   28.9264  3.084162  47728.00  48079.20    218.00
      1858   28.9395  3.082793  49721.00  49827.20    223.00
      1859   28.9527  3.081424  51222.00  51763.10    226.00
      1860   28.9658  3.080058  51746.00  53036.80    227.00
      1861   28.9789  3.078692  51222.00  52521.80    226.00
      1862   28.9921  3.077327  48745.00  50014.50    221.00
      1863   29.0052  3.075964  46399.00  46564.10    215.00
      1864   29.0183  3.074603  43938.00  43344.40    210.00
      1865   29.0315  3.073242  41802.00  40770.80    204.00
      1866   29.0446  3.071882  39130.00  38545.70    198.00
      1867   29.0577  3.070524  36455.00  36227.60    191.00
      1868   29.0709  3.069167  34157.00  33763.80    185.00
      1869   29.0840  3.067811  31755.00  31429.00    178.00
      1870   29.0971  3.066457  29415.00  29414.50    172.00
      1871   29.1102  3.065103  27827.00  27743.10    167.00
      1872   29.1234  3.063751  26870.00  26381.70    164.00
      1873   29.1365  3.062400  25340.00  25322.40    159.00
      1874   29.1496  3.061051  24845.00  24586.90    158.00
      1875   29.1628  3.059702  24381.00  24137.90    156.00
      1876   29.1759  3.058355  24487.00  23900.50    156.00
      1877   29.1890  3.057010  24239.00  23874.30    156.00
      1878   29.2022  3.055665  24117.00  24060.80    155.00
      1879   29.2153  3.054322  24568.00  24426.20    157.00
      1880   29.2284  3.052979  24756.00  25012.10    157.00
      1881   29.2415  3.051638  25171.00  25648.30    159.00
      1882   29.2547  3.050299  25739.00  26133.10    160.00
      1883   29.2678  3.048960  25911.00  26282.70    161.00
      1884   29.2809  3.047623  25772.00  26118.20    161.00
      1885   29.2941  3.046287  25575.00  25817.20    160.00
      1886   29.3072  3.044951  25689.00  25483.90    160.00
      1887   29.3203  3.043618  25501.00  25159.10    160.00
      1888   29.3335  3.042285  25335.00  24817.80    159.00
      1889   29.3466  3.040954  25059.00  24418.20    158.00
      1890   29.3597  3.039624  24399.00  23948.30    156.00
      1891   29.3728  3.038295  24182.00  23406.10    156.00
      1892   29.3860  3.036967  23177.00  22799.50    152.00
      1893   29.3991  3.035640  22691.00  22196.40    151.00
      1894   29.4122  3.034315  22152.00  21681.20    149.00
      1895   29.4254  3.032991  21348.00  21291.10    146.00
      1896   29.4385  3.031668  21492.00  21006.40    147.00
      1897   29.4516  3.030347  21385.00  20787.70    146.00
      1898   29.4648  3.029026  20784.00  20611.30    144.00
      1899   29.4779  3.027707  20607.00  20495.50    144.00
      1900   29.4910  3.026389  20590.00  20475.10    143.00
      1901   29.5041  3.025072  21083.00  20578.50    145.00
      1902   29.5173  3.023756  21023.00  20826.40    145.00
      1903   29.5304  3.022441  21254.00  21220.20    146.00
      1904   29.5435  3.021128  21879.00  21730.00    148.00
      1905   29.5567  3.019815  22101.00  22273.40    149.00
      1906   29.5698  3.018505  22591.00  22705.40    150.00
      1907   29.5829  3.017195  22981.00  22878.60    152.00
      1908   29.5961  3.015886  22665.00  22773.10    151.00
      1909   29.6092  3.014579  22506.00  22535.20    150.00
      1910   29.6223  3.013272  22446.00  22324.60    150.00
      1911   29.6355  3.011967  22417.00  22171.80    150.00
      1912   29.6486  3.010663  21923.00  22036.50    148.00
      1913   29.6617  3.009360  21864.00  21836.00    148.00
      1914   29.6748  3.008058  21453.00  21531.70    146.00
      1915   29.6880  3.006758  21450.00  21284.20    146.00
      1916   29.7011  3.005458  21401.00  21178.10    146.00
      1917   29.7142  3.004160  21608.00  21237.40    147.00
      1918   29.7274  3.002863  22149.00  21531.50    149.00
      1919   29.7405  3.001567  22792.00  22024.40    151.00
      1920   29.7536  3.000273  23239.00  22877.70    152.00
      1921   29.7668  2.998979  24508.00  24015.60    157.00
      1922   29.7799  2.997687  26020.00  25364.30    161.00
      1923   29.7930  2.996396  26823.00  26741.70    164.00
      1924   29.8061  2.995105  27409.00  27882.80    166.00
      1925   29.8193  2.993816  28434.00  28578.10    169.00
      1926   29.8324  2.992529  28678.00  28980.00    169.00
      1927   29.8455  2.991242  29444.00  29379.00    172.00
      1928   29.8587  2.989956  30060.00  29986.60    173.00
      1929   29.8718  2.988672  30483.00  30681.60    175.00
      1930   29.8849  2.987389  30336.00  31077.90    174.00
      1931   29.8981  2.986107  30084.00  30801.10    173.00
      1932   29.9112  2.984826  29514.00  29886.20    172.00
      1933   29.9243  2.983546  29057.00  28722.00    170.00
      1934   29.9374  2.982267  27825.00  27609.40    167.00
      1935   29.9506  2.980990  26951.00  26604.50    164.00
      1936   29.9637  2.979713  26147.00  25620.20    162.00
      1937   29.9768  2.978438  24682.00  24574.10    157.00
      1938   29.9900  2.977164  23908.00  23498.00    155.00
      1939   30.0031  2.975891  23250.00  22501.80    152.00
      1940   30.0162  2.974619  21989.00  21621.60    148.00
      1941   30.0294  2.973348  21110.00  20858.60    145.00
      1942   30.0425  2.972079  20404.00  20232.90    143.00
      1943   30.0556  2.970810  19957.00  19735.50    141.00
      1944   30.0688  2.969543  19686.00  19356.20    140.00
      1945   30.0819  2.968277  19358.00  19085.80    139.00
      1946   30.0950  2.967011  18917.00  18901.60    138.00
      1947   30.1081  2.965747  18816.00  18782.90    137.00
      1948   30.1213  2.964484  18702.00  18730.00    137.00
      1949   30.1344  2.963223  18624.00  18729.20    136.00
      1950   30.1475  2.961962  18344.00  18766.50    135.00
      1951   30.1607  2.960702  18046.00  18837.70    134.00
      1952   30.1738  2.959444  18118.00  18913.10    135.00
      1953   30.1869  2.958187  18278.00  18960.40    135.00
      1954   30.2001  2.956930  18056.00  18958.10    134.00
      1955   30.2132  2.955675  18331.00  18916.90    135.00
      1956   30.2263  2.954421  18338.00  18870.60    135.00
      1957   30.2394  2.953168  18060.00  18851.40    134.00
      1958   30.2526  2.951916  18326.00  18868.00    135.00
      1959   30.2657  2.950665  18432.00  18918.00    136.00
      1960   30.2788  2.949416  18702.00  19008.50    137.00
      1961   30.2920  2.948168  19135.00  19170.50    138.00
      1962   30.3051  2.946920  19038.00  19455.40    138.00
      1963   30.3182  2.945674  19920.00  19919.00    141.00
      1964   30.3314  2.944428  20890.00  20606.30    145.00
      1965   30.3445  2.943184  21872.00  21531.60    148.00
      1966   30.3576  2.941941  22930.00  22644.60    151.00
      1967   30.3707  2.940699  24194.00  23818.60    156.00
      1968   30.3839  2.939458  24958.00  24769.70    158.00
      1969   30.3970  2.938218  25376.00  25186.20    159.00
      1970   30.4101  2.936980  25495.00  24983.10    160.00
      1971   30.4233  2.935742  25079.00  24418.40    158.00
      1972   30.4364  2.934505  24536.00  23819.70    157.00
      1973   30.4495  2.933270  24625.00  23354.40    157.00
      1974   30.4627  2.932035  23691.00  22958.70    154.00
      1975   30.4758  2.930802  23196.00  22478.30    152.00
      1976   30.4889  2.929570  22461.00  21844.40    150.00
      1977   30.5021  2.928339  21861.00  21153.80    148.00
      1978   30.5152  2.927109  20817.00  20498.60    144.00
      1979   30.5283  2.925879  20095.00  19948.50    142.00
      1980   30.5414  2.924651  19641.00  19512.50    140.00
      1981   30.5546  2.923424  19575.00  19193.70    140.00
      1982   30.5677  2.922199  19147.00  19009.00    138.00
      1983   30.5808  2.920974  18903.00  18904.20    137.00
      1984   30.5940  2.919750  18784.00  18861.30    137.00
      1985   30.6071  2.918528  18911.00  18888.70    138.00
      1986   30.6202  2.917306  19119.00  18979.10    138.00
      1987   30.6334  2.916085  19738.00  19166.40    140.00
      1988   30.6465  2.914866  19462.00  19481.00    140.00
      1989   30.6596  2.913647  20134.00  19918.80    142.00
      1990   30.6727  2.912430  20527.00  20407.40    143.00
      1991   30.6859  2.911214  20749.00  20876.50    144.00
      1992   30.6990  2.909999  20955.00  21139.90    145.00
      1993   30.7121  2.908785  20541.00  21090.70    143.00
      1994   30.7253  2.907571  20545.00  20789.90    143.00
      1995   30.7384  2.906359  20597.00  20417.70    144.00
      1996   30.7515  2.905149  20370.00  20086.80    143.00
      1997   30.7647  2.903939  20170.00  19825.70    142.00
      1998   30.7778  2.902730  19581.00  19558.10    140.00
      1999   30.7909  2.901521  19312.00  19211.50    139.00
      2000   30.8040  2.900315  18773.00  18794.20    137.00
      2001   30.8172  2.899109  18355.00  18375.10    135.00
      2002   30.8303  2.897904  18152.00  18007.20    135.00
      2003   30.8434  2.896700  17751.00  17712.70    133.00
      2004   30.8566  2.895498  17609.00  17489.10    133.00
      2005   30.8697  2.894296  17076.00  17326.50    131.00
      2006   30.8828  2.893095  17230.00  17211.60    131.00
      2007   30.8960  2.891896  17014.00  17132.20    130.00
      2008   30.9091  2.890697  16912.00  17078.60    130.00
      2009   30.9222  2.889499  16876.00  17045.40    130.00
      2010   30.9354  2.888303  16872.00  17024.80    130.00
      2011   30.9485  2.887107  16958.00  17014.60    130.00
      2012   30.9616  2.885913  16947.00  17012.80    130.00
      2013   30.9747  2.884720  16657.00  17018.80    129.00
      2014   30.9879  2.883527  16905.00  17039.40    130.00
      2015   31.0010  2.882336  16914.00  17073.50    130.00
      2016   31.0141  2.881146  16967.00  17118.30    130.00
      2017   31.0273  2.879956  16811.00  17163.80    130.00
      2018   31.0404  2.878768  16801.00  17196.30    130.00
      2019   31.0535  2.877581  16920.00  17208.70    130.00
      2020   31.0667  2.876395  17142.00  17212.70    131.00
      2021   31.0798  2.875209  17036.00  17227.50    131.00
      2022   31.0929  2.874025  16763.00  17268.10    129.00
      2023   31.1060  2.872842  17013.00  17344.50    130.00
      2024   31.1192  2.871659  17180.00  17463.00    131.00
      2025   31.1323  2.870478  16975.00  17632.90    130.00
      2026   31.1454  2.869298  17227.00  17871.60    131.00
      2027   31.1586  2.868119  17532.00  18199.40    132.00
      2028   31.1717  2.866940  17933.00  18628.70    134.00
      2029   31.1848  2.865763  18268.00  19134.30    135.00
      2030   31.1980  2.864587  18605.00  19726.40    136.00
      2031   31.2111  2.863412  19729.00  20359.60    140.00
      2032   31.2242  2.862238  20585.00  21056.70    143.00
      2033   31.2373  2.861065  21869.00  21858.30    148.00
      2034   31.2505  2.859892  22768.00  22725.60    151.00
      2035   31.2636  2.858721  23754.00  23472.90    154.00
      2036   31.2767  2.857551  24081.00  23810.40    155.00
      2037   31.2899  2.856382  23858.00  23594.10    154.00
      2038   31.3030  2.855214  23173.00  22983.80    152.00
      2039   31.3161  2.854046  22661.00  22285.60    151.00
      2040   31.3293  2.852880  22347.00  21717.00    149.00
      2041   31.3424  2.851715  21918.00  21236.20    148.00
      2042   31.3555  2.850551  21302.00  20742.20    146.00
      2043   31.3686  2.849388  20309.00  20135.70    143.00
      2044   31.3818  2.848225  19684.00  19447.00    140.00
      2045   31.3949  2.847064  19065.00  18783.30    138.00
      2046   31.4080  2.845904  18489.00  18230.80    136.00
      2047   31.4212  2.844744  18061.00  17817.70    134.00
      2048   31.4343  2.843586  17844.00  17540.80    134.00
      2049   31.4474  2.842429  17033.00  17379.80    131.00
      2050   31.4606  2.841272  17308.00  17303.80    132.00
      2051   31.4737  2.840117  17248.00  17272.10    131.00
      2052   31.4868  2.838963  17015.00  17241.70    130.00
      2053   31.5000  2.837809  17194.00  17166.50    131.00
      2054   31.5131  2.836657  17021.00  17072.30    130.00
      2055   31.5262  2.835505  17133.00  16973.10    131.00
      2056   31.5393  2.834355  16973.00  16897.00    130.00
      2057   31.5525  2.833205  16756.00  16850.70    129.00
      2058   31.5656  2.832057  16898.00  16824.60    130.00
      2059   31.5787  2.830909  16727.00  16802.70    129.00
      2060   31.5919  2.829762  16543.00  16785.10    129.00
      2061   31.6050  2.828617  16665.00  16771.80    129.00
      2062   31.6181  2.827472  16728.00  16757.10    129.00
      2063   31.6313  2.826328  16472.00  16724.00    128.00
      2064   31.6444  2.825185  16475.00  16663.50    128.00
      2065   31.6575  2.824044  16378.00  16581.90    128.00
      2066   31.6706  2.822902  16448.00  16504.00    128.00
      2067   31.6838  2.821763  16344.00  16449.00    128.00
      2068   31.6969  2.820624  16270.00  16411.50    128.00
      2069   31.7100  2.819486  16028.00  16378.20    127.00
      2070   31.7232  2.818348  16162.00  16343.10    127.00
      2071   31.7363  2.817213  16127.00  16307.50    127.00
      2072   31.7494  2.816077  15941.00  16279.50    126.00
      2073   31.7626  2.814943  16073.00  16264.60    127.00
      2074   31.7757  2.813810  15931.00  16273.50    126.00
      2075   31.7888  2.812678  15944.00  16275.30    126.00
      2076   31.8019  2.811546  15970.00  16269.70    126.00
      2077   31.8151  2.810416  16121.00  16264.80    127.00
      2078   31.8282  2.809286  15847.00  16270.10    126.00
      2079   31.8413  2.808158  16206.00  16291.50    127.00
      2080   31.8545  2.807031  16304.00  16331.70    128.00
      2081   31.8676  2.805904  16283.00  16387.20    128.00
      2082   31.8807  2.804778  16679.00  16468.70    129.00
      2083   31.8939  2.803653  16587.00  16567.00    129.00
      2084   31.9070  2.802530  17100.00  16713.30    131.00
      2085   31.9201  2.801407  17133.00  16927.70    131.00
      2086   31.9333  2.800285  17674.00  17237.20    133.00
      2087   31.9464  2.799164  18257.00  17665.80    135.00
      2088   31.9595  2.798044  18683.00  18232.10    137.00
      2089   31.9726  2.796925  19276.00  18941.70    139.00
      2090   31.9858  2.795807  19915.00  19786.30    141.00
      2091   31.9989  2.794689  20682.00  20753.50    144.00
      2092   32.0120  2.793573  20981.00  21803.80    145.00
      2093   32.0252  2.792457  21738.00  22815.30    147.00
      2094   32.0383  2.791343  22435.00  23524.00    150.00
      2095   32.0514  2.790229  22404.00  23678.70    150.00
      2096   32.0646  2.789117  22328.00  23285.40    149.00
      2097   32.0777  2.788005  21782.00  22604.90    148.00
      2098   32.0908  2.786894  21576.00  21958.10    147.00
      2099   32.1039  2.785784  21114.00  21450.90    145.00
      2100   32.1171  2.784676  20625.00  21016.70    144.00
      2101   32.1302  2.783567  20441.00  20510.60    143.00
      2102   32.1433  2.782460  19461.00  19868.70    140.00
      2103   32.1565  2.781354  18909.00  19164.20    138.00
      2104   32.1696  2.780249  18613.00  18539.60    136.00
      2105   32.1827  2.779145  18111.00  18060.60    135.00
      2106   32.1959  2.778041  17565.00  17739.20    133.00
      2107   32.2090  2.776939  17466.00  17547.70    132.00
      2108   32.2221  2.775837  17283.00  17442.30    131.00
      2109   32.2352  2.774736  16895.00  17382.20    130.00
      2110   32.2484  2.773637  17060.00  17343.70    131.00
      2111   32.2615  2.772537  16934.00  17324.90    130.00
      2112   32.2746  2.771440  16722.00  17332.30    129.00
      2113   32.2878  2.770343  17248.00  17355.40    131.00
      2114   32.3009  2.769247  16874.00  17364.10    130.00
      2115   32.3140  2.768151  16897.00  17348.20    130.00
      2116   32.3272  2.767057  16985.00  17322.00    130.00
      2117   32.3403  2.765963  16943.00  17329.00    130.00
      2118   32.3534  2.764871  16940.00  17403.90    130.00
      2119   32.3666  2.763779  17549.00  17556.20    132.00
      2120   32.3797  2.762688  17526.00  17766.70    132.00
      2121   32.3928  2.761598  17404.00  17991.40    132.00
      2122   32.4059  2.760509  17724.00  18189.20    133.00
      2123   32.4191  2.759421  18034.00  18353.60    134.00
      2124   32.4322  2.758334  18172.00  18539.90    135.00
      2125   32.4453  2.757248  18683.00  18830.10    137.00
      2126   32.4585  2.756162  19099.00  19271.00    138.00
      2127   32.4716  2.755078  19535.00  19824.30    140.00
      2128   32.4847  2.753994  19850.00  20359.70    141.00
      2129   32.4979  2.752911  20182.00  20692.90    142.00
      2130   32.5110  2.751830  20250.00  20719.90    142.00
      2131   32.5241  2.750749  20204.00  20528.40    142.00
      2132   32.5372  2.749668  20154.00  20337.30    142.00
      2133   32.5504  2.748589  20325.00  20310.40    143.00
      2134   32.5635  2.747511  20594.00  20476.60    144.00
      2135   32.5766  2.746433  20853.00  20733.60    144.00
      2136   32.5898  2.745357  20693.00  20897.80    144.00
      2137   32.6029  2.744282  20602.00  20809.90    144.00
      2138   32.6160  2.743207  20630.00  20426.90    144.00
      2139   32.6292  2.742133  20003.00  19857.10    141.00
      2140   32.6423  2.741060  19391.00  19253.60    139.00
      2141   32.6554  2.739988  19106.00  18724.70    138.00
      2142   32.6685  2.738916  18637.00  18294.70    137.00
      2143   32.6817  2.737846  18253.00  17924.30    135.00
      2144   32.6948  2.736776  18067.00  17547.60    134.00
      2145   32.7079  2.735708  17039.00  17135.00    131.00
      2146   32.7211  2.734640  16902.00  16708.80    130.00
      2147   32.7342  2.733573  16487.00  16310.90    128.00
      2148   32.7473  2.732507  16066.00  15958.30    127.00
      2149   32.7605  2.731441  15936.00  15668.00    126.00
      2150   32.7736  2.730377  15681.00  15439.20    125.00
      2151   32.7867  2.729314  15569.00  15263.60    125.00
      2152   32.7999  2.728251  15146.00  15127.50    123.00
      2153   32.8130  2.727190  14915.00  15026.20    122.00
      2154   32.8261  2.726129  14892.00  14946.50    122.00
      2155   32.8392  2.725069  15030.00  14883.00    123.00
      2156   32.8524  2.724010  14903.00  14831.20    122.00
      2157   32.8655  2.722951  15039.00  14770.80    123.00
      2158   32.8786  2.721894  15041.00  14735.10    123.00
      2159   32.8918  2.720837  15186.00  14709.10    123.00
      2160   32.9049  2.719781  14876.00  14687.40    122.00
      2161   32.9180  2.718726  14594.00  14671.80    121.00
      2162   32.9312  2.717672  14960.00  14661.90    122.00
      2163   32.9443  2.716619  14878.00  14648.70    122.00
      2164   32.9574  2.715567  14738.00  14650.30    121.00
      2165   32.9705  2.714515  14547.00  14658.60    121.00
      2166   32.9837  2.713465  14864.00  14676.90    122.00
      2167   32.9968  2.712415  14820.00  14709.00    122.00
      2168   33.0099  2.711366  15089.00  14757.30    123.00
      2169   33.0231  2.710318  14938.00  14820.70    122.00
      2170   33.0362  2.709271  15168.00  14891.60    123.00
      2171   33.0493  2.708225  14977.00  14961.70    122.00
      2172   33.0625  2.707179  15177.00  15022.50    123.00
      2173   33.0756  2.706134  14966.00  15081.00    122.00
      2174   33.0887  2.705091  14950.00  15141.70    122.00
      2175   33.1018  2.704047  14974.00  15197.40    122.00
      2176   33.1150  2.703005  14847.00  15223.40    122.00
      2177   33.1281  2.701964  14961.00  15202.40    122.00
      2178   33.1412  2.700923  14625.00  15135.70    121.00
      2179   33.1544  2.699884  14706.00  15050.30    121.00
      2180   33.1675  2.698845  14826.00  14971.60    122.00
      2181   33.1806  2.697807  14705.00  14910.70    121.00
      2182   33.1938  2.696770  14594.00  14863.50    121.00
      2183   33.2069  2.695734  14706.00  14818.60    121.00
      2184   33.2200  2.694698  14561.00  14776.10    121.00
      2185   33.2332  2.693663  14682.00  14742.80    121.00
      2186   33.2463  2.692630  14556.00  14742.90    121.00
      2187   33.2594  2.691597  14747.00  14785.60    121.00
      2188   33.2725  2.690564  14885.00  14878.80    122.00
      2189   33.2857  2.689533  14687.00  15020.80    121.00
      2190   33.2988  2.688503  14727.00  15202.00    121.00
      2191   33.3119  2.687473  15052.00  15392.50    123.00
      2192   33.3251  2.686444  14996.00  15538.30    122.00
      2193   33.3382  2.685416  15042.00  15609.20    123.00
      2194   33.3513  2.684388  15030.00  15590.60    123.00
      2195   33.3645  2.683362  14902.00  15523.90    122.00
      2196   33.3776  2.682337  15183.00  15475.70    123.00
      2197   33.3907  2.681312  15202.00  15483.90    123.00
      2198   33.4038  2.680288  15578.00  15549.50    125.00
      2199   33.4170  2.679265  15612.00  15659.50    125.00
      2200   33.4301  2.678242  15893.00  15781.30    126.00
      2201   33.4432  2.677221  15967.00  15917.70    126.00
      2202   33.4564  2.676200  15852.00  16037.60    126.00
      2203   33.4695  2.675180  15735.00  16101.00    125.00
      2204   33.4826  2.674161  16089.00  16055.80    127.00
      2205   33.4958  2.673143  16098.00  15903.10    127.00
      2206   33.5089  2.672125  15788.00  15701.40    126.00
      2207   33.5220  2.671109  15765.00  15526.80    126.00
      2208   33.5351  2.670093  15667.00  15405.20    125.00
      2209   33.5483  2.669078  15586.00  15324.50    125.00
      2210   33.5614  2.668064  15591.00  15251.10    125.00
      2211   33.5745  2.667050  15372.00  15157.70    124.00
      2212   33.5877  2.666038  15241.00  15050.50    123.00
      2213   33.6008  2.665026  15360.00  14954.70    124.00
      2214   33.6139  2.664015  15369.00  14881.20    124.00
      2215   33.6271  2.663005  14955.00  14819.50    122.00
      2216   33.6402  2.661995  14904.00  14745.30    122.00
      2217   33.6533  2.660987  14937.00  14645.80    122.00
      2218   33.6665  2.659979  15000.00  14535.40    122.00
      2219   33.6796  2.658972  14707.00  14431.60    121.00
      2220   33.6927  2.657966  14576.00  14350.70    121.00
      2221   33.7058  2.656960  14472.00  14289.90    120.00
      2222   33.7190  2.655956  14302.00  14233.50    120.00
      2223   33.7321  2.654952  14362.00  14169.60    120.00
      2224   33.7452  2.653949  14200.00  14095.30    119.00
      2225   33.7584  2.652947  14255.00  14019.50    119.00
      2226   33.7715  2.651945  14365.00  13952.90    120.00
      2227   33.7846  2.650945  14227.00  13901.50    119.00
      2228   33.7978  2.649945  14164.00  13880.50    119.00
      2229   33.8109  2.648946  14012.00  13862.40    118.00
      2230   33.8240  2.647948  14144.00  13856.50    119.00
      2231   33.8371  2.646950  13967.00  13856.50    118.00
      2232   33.8503  2.645953  13769.00  13855.20    117.00
      2233   33.8634  2.644957  14044.00  13845.70    119.00
      2234   33.8765  2.643962  13883.00  13822.60    118.00
      2235   33.8897  2.642968  13976.00  13795.20    118.00
      2236   33.9028  2.641974  14035.00  13771.20    118.00
      2237   33.9159  2.640981  13732.00  13753.30    117.00
      2238   33.9291  2.639990  13850.00  13740.40    118.00
      2239   33.9422  2.638998  13931.00  13729.10    118.00
      2240   33.9553  2.638007  13561.00  13722.60    116.00
      2241   33.9684  2.637018  13878.00  13712.10    118.00
      2242   33.9816  2.636029  13816.00  13712.30    118.00
      2243   33.9947  2.635041  13968.00  13720.70    118.00
      2244   34.0078  2.634053  14072.00  13746.00    119.00
      2245   34.0210  2.633067  13929.00  13792.90    118.00
      2246   34.0341  2.632081  13978.00  13864.60    118.00
      2247   34.0472  2.631096  14097.00  13965.00    119.00
      2248   34.0604  2.630112  14181.00  14091.20    119.00
      2249   34.0735  2.629128  14205.00  14242.90    119.00
      2250   34.0866  2.628146  14233.00  14376.90    119.00
      2251   34.0998  2.627164  14481.00  14485.60    120.00
      2252   34.1129  2.626183  14473.00  14527.50    120.00
      2253   34.1260  2.625202  14567.00  14532.40    121.00
      2254   34.1391  2.624223  14484.00  14537.10    120.00
      2255   34.1523  2.623244  14342.00  14565.70    120.00
      2256   34.1654  2.622266  14352.00  14614.20    120.00
      2257   34.1785  2.621288  14484.00  14657.70    120.00
      2258   34.1917  2.620312  14467.00  14641.30    120.00
      2259   34.2048  2.619336  14345.00  14557.50    120.00
      2260   34.2179  2.618361  14528.00  14435.70    121.00
      2261   34.2311  2.617387  14486.00  14312.30    120.00
      2262   34.2442  2.616413  14029.00  14212.40    118.00
      2263   34.2573  2.615440  14459.00  14140.40    120.00
      2264   34.2704  2.614468  14263.00  14089.60    119.00
      2265   34.2836  2.613497  14438.00  14045.90    120.00
      2266   34.2967  2.612526  14384.00  14007.30    120.00
      2267   34.3098  2.611557  14230.00  13974.90    119.00
      2268   34.3230  2.610587  14393.00  13969.00    120.00
      2269   34.3361  2.609619  14312.00  13991.50    120.00
      2270   34.3492  2.608652  14342.00  14046.50    120.00
      2271   34.3624  2.607685  14307.00  14137.20    120.00
      2272   34.3755  2.606719  14584.00  14263.70    121.00
      2273   34.3886  2.605754  14568.00  14420.40    121.00
      2274   34.4017  2.604789  14829.00  14579.20    122.00
      2275   34.4149  2.603826  15118.00  14723.00    123.00
      2276   34.4280  2.602862  14936.00  14850.30    122.00
      2277   34.4411  2.601900  15163.00  14946.60    123.00
      2278   34.4543  2.600939  15489.00  15054.10    124.00
      2279   34.4674  2.599978  15748.00  15211.30    125.00
      2280   34.4805  2.599018  15845.00  15451.70    126.00
      2281   34.4937  2.598058  15911.00  15793.60    126.00
      2282   34.5068  2.597100  16220.00  16214.40    127.00
      2283   34.5199  2.596142  17034.00  16674.90    131.00
      2284   34.5331  2.595185  17000.00  17093.60    130.00
      2285   34.5462  2.594229  17260.00  17361.40    131.00
      2286   34.5593  2.593273  17303.00  17418.90    132.00
      2287   34.5724  2.592318  17246.00  17284.90    131.00
      2288   34.5856  2.591364  17008.00  17088.50    130.00
      2289   34.5987  2.590411  17029.00  16928.50    130.00
      2290   34.6118  2.589458  16972.00  16841.90    130.00
      2291   34.6250  2.588506  17027.00  16816.70    130.00
      2292   34.6381  2.587555  17253.00  16817.80    131.00
      2293   34.6512  2.586605  17037.00  16828.70    131.00
      2294   34.6644  2.585655  16913.00  16856.00    130.00
      2295   34.6775  2.584706  17041.00  16931.80    131.00
      2296   34.6906  2.583758  17254.00  17044.10    131.00
      2297   34.7037  2.582810  16977.00  17132.30    130.00
      2298   34.7169  2.581863  17251.00  17136.70    131.00
      2299   34.7300  2.580917  17072.00  17070.00    131.00
      2300   34.7431  2.579972  17213.00  17027.00    131.00
      2301   34.7563  2.579027  17623.00  17116.90    133.00
      2302   34.7694  2.578083  17698.00  17404.20    133.00
      2303   34.7825  2.577140  18143.00  17894.20    135.00
      2304   34.7957  2.576198  18658.00  18537.50    137.00
      2305   34.8088  2.575256  19480.00  19238.90    140.00
      2306   34.8219  2.574315  19643.00  19882.80    140.00
      2307   34.8350  2.573375  19830.00  20349.80    141.00
      2308   34.8482  2.572435  20328.00  20558.90    143.00
      2309   34.8613  2.571497  20515.00  20513.90    143.00
      2310   34.8744  2.570559  20362.00  20318.20    143.00
      2311   34.8876  2.569621  20412.00  20137.80    143.00
      2312   34.9007  2.568685  20527.00  20090.50    143.00
      2313   34.9138  2.567749  20372.00  20176.00    143.00
      2314   34.9270  2.566813  20060.00  20276.30    142.00
      2315   34.9401  2.565879  20034.00  20231.00    142.00
      2316   34.9532  2.564945  19419.00  19936.20    139.00
      2317   34.9663  2.564012  19171.00  19424.50    138.00
      2318   34.9795  2.563079  18427.00  18796.30    136.00
      2319   34.9926  2.562148  17900.00  18187.20    134.00
      2320   35.0057  2.561216  17510.00  17640.40    132.00
      2321   35.0189  2.560286  17284.00  17186.60    131.00
      2322   35.0320  2.559357  17039.00  16806.70    131.00
      2323   35.0451  2.558428  16301.00  16471.10    128.00
      2324   35.0583  2.557500  16080.00  16186.30    127.00
      2325   35.0714  2.556572  15678.00  15952.10    125.00
      2326   35.0845  2.555645  15548.00  15799.70    125.00
      2327   35.0977  2.554720  15360.00  15742.70    124.00
      2328   35.1108  2.553794  15474.00  15801.80    124.00
      2329   35.1239  2.552870  15551.00  15977.60    125.00
      2330   35.1370  2.551946  15651.00  16247.80    125.00
      2331   35.1502  2.551023  15976.00  16568.40    126.00
      2332   35.1633  2.550100  15866.00  16894.20    126.00
      2333   35.1764  2.549178  16264.00  17183.60    128.00
      2334   35.1896  2.548257  16234.00  17363.00    127.00
      2335   35.2027  2.547337  16344.00  17402.00    128.00
      2336   35.2158  2.546417  16352.00  17340.40    128.00
      2337   35.2290  2.545498  16066.00  17270.60    127.00
      2338   35.2421  2.544580  16291.00  17242.90    128.00
      2339   35.2552  2.543662  16610.00  17286.00    129.00
      2340   35.2683  2.542745  16302.00  17392.60    128.00
      2341   35.2815  2.541829  16671.00  17530.80    129.00
      2342   35.2946  2.540913  17044.00  17648.00    131.00
      2343   35.3077  2.539999  16825.00  17692.50    130.00
      2344   35.3209  2.539085  17238.00  17610.40    131.00
      2345   35.3340  2.538171  16654.00  17388.10    129.00
      2346   35.3471  2.537258  16799.00  17095.30    130.00
      2347   35.3603  2.536346  16619.00  16845.00    129.00
      2348   35.3734  2.535435  16650.00  16710.80    129.00
      2349   35.3865  2.534524  16648.00  16690.50    129.00
      2350   35.3996  2.533614  16929.00  16707.10    130.00
      2351   35.4128  2.532705  16396.00  16644.30    128.00
      2352   35.4259  2.531796  16200.00  16426.00    127.00
      2353   35.4390  2.530888  16049.00  16070.20    127.00
      2354   35.4522  2.529981  15838.00  15671.80    126.00
      2355   35.4653  2.529074  15653.00  15316.30    125.00
      2356   35.4784  2.528168  15403.00  15034.00    124.00
      2357   35.4916  2.527263  15052.00  14813.10    123.00
      2358   35.5047  2.526359  14964.00  14623.30    122.00
      2359   35.5178  2.525455  14538.00  14438.30    121.00
      2360   35.5309  2.524552  14615.00  14252.30    121.00
      2361   35.5441  2.523649  14263.00  14083.80    119.00
      2362   35.5572  2.522747  14578.00  13956.90    121.00
      2363   35.5703  2.521846  14380.00  13871.20    120.00
      2364   35.5835  2.520946  14072.00  13846.40    119.00
      2365   35.5966  2.520046  14143.00  13879.40    119.00
      2366   35.6097  2.519147  14360.00  13981.90    120.00
      2367   35.6229  2.518248  14399.00  14126.20    120.00
      2368   35.6360  2.517350  14492.00  14306.50    120.00
      2369   35.6491  2.516453  14848.00  14503.80    122.00
      2370   35.6623  2.515557  15162.00  14696.20    123.00
      2371   35.6754  2.514661  15356.00  14906.40    124.00
      2372   35.6885  2.513766  15258.00  15168.30    124.00
      2373   35.7016  2.512872  15806.00  15542.20    126.00
      2374   35.7148  2.511978  16574.00  16033.90    129.00
      2375   35.7279  2.511085  16828.00  16614.30    130.00
      2376   35.7410  2.510192  17004.00  17202.80    130.00
      2377   35.7542  2.509301  17367.00  17667.70    132.00
      2378   35.7673  2.508410  17716.00  17919.50    133.00
      2379   35.7804  2.507519  18090.00  17977.70    134.00
      2380   35.7936  2.506629  18105.00  17963.30    135.00
      2381   35.8067  2.505740  18308.00  17952.10    135.00
      2382   35.8198  2.504852  18388.00  17959.40    136.00
      2383   35.8329  2.503964  18455.00  17906.30    136.00
      2384   35.8461  2.503077  18384.00  17742.30    136.00
      2385   35.8592  2.502191  18247.00  17462.00    135.00
      2386   35.8723  2.501305  17877.00  17130.40    134.00
      2387   35.8855  2.500420  17587.00  16839.60    133.00
      2388   35.8986  2.499536  17424.00  16650.60    132.00
      2389   35.9117  2.498652  17335.00  16569.60    132.00
      2390   35.9249  2.497769  16933.00  16548.30    130.00
      2391   35.9380  2.496886  16847.00  16534.30    130.00
      2392   35.9511  2.496004  16369.00  16481.50    128.00
      2393   35.9642  2.495123  16425.00  16385.70    128.00
      2394   35.9774  2.494242  15992.00  16270.30    126.00
      2395   35.9905  2.493362  15778.00  16148.00    126.00
      2396   36.0036  2.492483  15564.00  15996.50    125.00
      2397   36.0168  2.491605  15429.00  15792.10    124.00
      2398   36.0299  2.490727  14984.00  15550.20    122.00
      2399   36.0430  2.489850  15053.00  15299.00    123.00
      2400   36.0562  2.488973  14891.00  15059.80    122.00
      2401   36.0693  2.488097  14736.00  14867.90    121.00
      2402   36.0824  2.487222  14393.00  14717.90    120.00
      2403   36.0956  2.486347  14479.00  14591.80    120.00
      2404   36.1087  2.485473  14447.00  14466.70    120.00
      2405   36.1218  2.484600  14341.00  14335.00    120.00
      2406   36.1349  2.483727  14021.00  14193.70    118.00
      2407   36.1481  2.482855  14079.00  14027.30    119.00
      2408   36.1612  2.481983  13873.00  13847.60    118.00
      2409   36.1743  2.481113  13808.00  13672.20    118.00
      2410   36.1875  2.480243  13785.00  13518.90    117.00
      2411   36.2006  2.479373  13882.00  13414.10    118.00
      2412   36.2137  2.478504  13712.00  13347.90    117.00
      2413   36.2269  2.477636  13644.00  13309.40    117.00
      2414   36.2400  2.476768  13768.00  13276.50    117.00
      2415   36.2531  2.475901  13578.00  13247.80    117.00
      2416   36.2662  2.475035  13725.00  13238.30    117.00
      2417   36.2794  2.474170  13725.00  13262.50    117.00
      2418   36.2925  2.473305  13553.00  13340.40    116.00
      2419   36.3056  2.472440  14084.00  13497.50    119.00
      2420   36.3188  2.471576  14092.00  13742.90    119.00
      2421   36.3319  2.470713  14468.00  14083.10    120.00
      2422   36.3450  2.469851  14651.00  14510.60    121.00
      2423   36.3582  2.468989  14921.00  14992.10    122.00
      2424   36.3713  2.468128  15492.00  15453.10    124.00
      2425   36.3844  2.467268  15697.00  15781.50    125.00
      2426   36.3975  2.466407  15755.00  15895.40    126.00
      2427   36.4107  2.465548  15770.00  15802.30    126.00
      2428   36.4238  2.464689  15698.00  15592.50    125.00
      2429   36.4369  2.463831  15551.00  15359.50    125.00
      2430   36.4501  2.462974  15215.00  15156.90    123.00
      2431   36.4632  2.462117  15224.00  14992.20    123.00
      2432   36.4763  2.461261  15092.00  14833.40    123.00
      2433   36.4895  2.460406  14816.00  14631.10    122.00
      2434   36.5026  2.459551  14352.00  14371.50    120.00
      2435   36.5157  2.458696  14302.00  14079.80    120.00
      2436   36.5289  2.457843  13821.00  13787.10    118.00
      2437   36.5420  2.456990  13764.00  13522.60    117.00
      2438   36.5551  2.456137  13311.00  13300.80    115.00
      2439   36.5682  2.455286  13541.00  13127.90    116.00
      2440   36.5814  2.454434  13214.00  12998.50    115.00
      2441   36.5945  2.453583  13084.00  12898.50    114.00
      2442   36.6076  2.452734  13115.00  12814.80    115.00
      2443   36.6208  2.451885  12853.00  12739.50    113.00
      2444   36.6339  2.451036  12730.00  12668.90    113.00
      2445   36.6470  2.450188  12402.00  12627.00    111.00
      2446   36.6602  2.449340  12686.00  12610.50    113.00
      2447   36.6733  2.448493  12519.00  12612.90    112.00
      2448   36.6864  2.447647  12630.00  12629.60    112.00
      2449   36.6995  2.446802  12653.00  12645.60    112.00
      2450   36.7127  2.445956  12441.00  12658.40    112.00
      2451   36.7258  2.445112  12722.00  12648.40    113.00
      2452   36.7389  2.444269  12507.00  12623.90    112.00
      2453   36.7521  2.443426  12558.00  12587.40    112.00
      2454   36.7652  2.442583  12647.00  12555.40    112.00
      2455   36.7783  2.441741  12576.00  12536.30    112.00
      2456   36.7915  2.440900  12481.00  12533.10    112.00
      2457   36.8046  2.440059  12736.00  12545.80    113.00
      2458   36.8177  2.439219  12632.00  12565.90    112.00
      2459   36.8308  2.438380  12985.00  12587.20    114.00
      2460   36.8440  2.437541  12921.00  12616.80    114.00
      2461   36.8571  2.436703  13177.00  12652.90    115.00
      2462   36.8702  2.435865  12999.00  12694.80    114.00
      2463   36.8834  2.435028  13119.00  12740.50    115.00
      2464   36.8965  2.434191  13148.00  12780.30    115.00
      2465   36.9096  2.433356  13281.00  12825.90    115.00
      2466   36.9228  2.432520  13020.00  12861.30    114.00
      2467   36.9359  2.431686  13367.00  12912.30    116.00
      2468   36.9490  2.430852  13198.00  12991.80    115.00
      2469   36.9622  2.430018  13472.00  13113.40    116.00
      2470   36.9753  2.429186  13458.00  13277.10    116.00
      2471   36.9884  2.428354  13788.00  13475.00    117.00
      2472   37.0015  2.427522  13860.00  13683.80    118.00
      2473   37.0147  2.426691  13915.00  13871.60    118.00
      2474   37.0278  2.425861  14017.00  14012.80    118.00
      2475   37.0409  2.425031  14176.00  14103.80    119.00
      2476   37.0541  2.424202  14205.00  14135.00    119.00
      2477   37.0672  2.423373  14030.00  14098.60    118.00
      2478   37.0803  2.422545  13771.00  13996.70    117.00
      2479   37.0935  2.421718  13854.00  13863.80    118.00
      2480   37.1066  2.420891  13784.00  13733.80    117.00
      2481   37.1197  2.420065  13776.00  13618.90    117.00
      2482   37.1328  2.419239  13551.00  13519.10    116.00
      2483   37.1460  2.418414  13459.00  13420.10    116.00
      2484   37.1591  2.417590  13321.00  13302.30    115.00
      2485   37.1722  2.416766  13298.00  13161.80    115.00
      2486   37.1854  2.415943  12983.00  13009.50    114.00
      2487   37.1985  2.415120  12847.00  12886.00    113.00
      2488   37.2116  2.414298  12830.00  12791.40    113.00
      2489   37.2248  2.413477  12997.00  12748.40    114.00
      2490   37.2379  2.412656  13109.00  12733.30    114.00
      2491   37.2510  2.411836  12807.00  12737.80    113.00
      2492   37.2641  2.411016  12831.00  12740.30    113.00
      2493   37.2773  2.410197  12807.00  12716.10    113.00
      2494   37.2904  2.409378  12866.00  12679.00    113.00
      2495   37.3035  2.408560  12931.00  12637.10    114.00
      2496   37.3167  2.407743  12652.00  12608.00    112.00
      2497   37.3298  2.406926  12907.00  12607.40    114.00
      2498   37.3429  2.406110  12968.00  12639.10    114.00
      2499   37.3561  2.405295  12986.00  12699.30    114.00
      2500   37.3692  2.404480  13280.00  12774.60    115.00
      2501   37.3823  2.403665  13124.00  12861.40    115.00
      2502   37.3955  2.402851  13156.00  12945.70    115.00
      2503   37.4086  2.402038  13285.00  13017.30    115.00
      2504   37.4217  2.401226  13188.00  13068.50    115.00
      2505   37.4348  2.400414  13255.00  13103.00    115.00
      2506   37.4480  2.399602  13703.00  13124.60    117.00
      2507   37.4611  2.398791  13138.00  13131.10    115.00
      2508   37.4742  2.397981  13243.00  13123.10    115.00
      2509   37.4874  2.397171  13280.00  13110.60    115.00
      2510   37.5005  2.396362  13188.00  13108.40    115.00
      2511   37.5136  2.395553  13151.00  13123.30    115.00
      2512   37.5268  2.394745  13171.00  13150.10    115.00
      2513   37.5399  2.393938  13202.00  13183.00    115.00
      2514   37.5530  2.393131  13022.00  13201.70    114.00
      2515   37.5661  2.392325  13292.00  13197.80    115.00
      2516   37.5793  2.391519  13157.00  13185.60    115.00
      2517   37.5924  2.390714  13184.00  13199.30    115.00
      2518   37.6055  2.389909  13268.00  13273.30    115.00
      2519   37.6187  2.389105  13539.00  13430.90    116.00
      2520   37.6318  2.388302  13561.00  13686.30    116.00
      2521   37.6449  2.387499  14252.00  14041.00    119.00
      2522   37.6581  2.386697  14861.00  14476.80    122.00
      2523   37.6712  2.385895  15441.00  14964.30    124.00
      2524   37.6843  2.385094  15736.00  15447.00    125.00
      2525   37.6974  2.384293  15710.00  15839.50    125.00
      2526   37.7106  2.383493  16058.00  16051.80    127.00
      2527   37.7237  2.382694  15730.00  16052.30    125.00
      2528   37.7368  2.381895  15579.00  15888.30    125.00
      2529   37.7500  2.381097  15463.00  15669.00    124.00
      2530   37.7631  2.380299  15795.00  15476.90    126.00
      2531   37.7762  2.379502  15346.00  15346.00    124.00
      2532   37.7894  2.378705  15383.00  15269.60    124.00
      2533   37.8025  2.377909  15355.00  15218.10    124.00
      2534   37.8156  2.377114  15599.00  15145.70    125.00
      2535   37.8288  2.376319  15320.00  15049.50    124.00
      2536   37.8419  2.375524  15070.00  14948.30    123.00
      2537   37.8550  2.374731  15005.00  14852.80    122.00
      2538   37.8681  2.373937  15039.00  14749.60    123.00
      2539   37.8813  2.373145  14770.00  14625.10    122.00
      2540   37.8944  2.372353  14640.00  14498.10    121.00
      2541   37.9075  2.371561  14517.00  14415.50    120.00
      2542   37.9207  2.370770  14542.00  14435.60    121.00
      2543   37.9338  2.369980  14771.00  14589.10    122.00
      2544   37.9469  2.369190  15130.00  14880.10    123.00
      2545   37.9601  2.368400  15151.00  15278.60    123.00
      2546   37.9732  2.367612  15509.00  15737.40    125.00
      2547   37.9863  2.366823  15894.00  16178.60    126.00
      2548   37.9994  2.366036  15938.00  16519.60    126.00
      2549   38.0126  2.365249  16062.00  16688.90    127.00
      2550   38.0257  2.364462  15917.00  16639.90    126.00
      2551   38.0388  2.363676  15519.00  16390.70    125.00
      2552   38.0520  2.362891  15311.00  16021.10    124.00
      2553   38.0651  2.362106  15262.00  15645.10    124.00
      2554   38.0782  2.361322  15011.00  15331.00    123.00
      2555   38.0914  2.360538  15138.00  15084.80    123.00
      2556   38.1045  2.359755  14453.00  14866.70    120.00
      2557   38.1176  2.358972  14358.00  14636.00    120.00
      2558   38.1307  2.358190  14155.00  14343.10    119.00
      2559   38.1439  2.357408  14024.00  14002.60    118.00
      2560   38.1570  2.356627  13474.00  13652.70    116.00
      2561   38.1701  2.355847  13106.00  13336.20    114.00
      2562   38.1833  2.355067  12909.00  13085.10    114.00
      2563   38.1964  2.354287  12871.00  12889.10    113.00
      2564   38.2095  2.353508  12849.00  12741.40    113.00
      2565   38.2227  2.352730  12696.00  12627.70    113.00
      2566   38.2358  2.351953  12707.00  12541.00    113.00
      2567   38.2489  2.351175  12442.00  12485.40    112.00
      2568   38.2621  2.350399  12361.00  12465.40    111.00
      2569   38.2752  2.349622  12419.00  12483.90    111.00
      2570   38.2883  2.348847  12495.00  12539.60    112.00
      2571   38.3014  2.348072  12501.00  12617.20    112.00
      2572   38.3146  2.347297  12481.00  12697.90    112.00
      2573   38.3277  2.346523  12374.00  12762.70    111.00
      2574   38.3408  2.345750  12453.00  12792.20    112.00
      2575   38.3540  2.344977  12520.00  12777.90    112.00
      2576   38.3671  2.344205  12244.00  12727.30    111.00
      2577   38.3802  2.343433  12224.00  12669.40    111.00
      2578   38.3934  2.342662  12434.00  12629.00    112.00
      2579   38.4065  2.341891  12518.00  12618.20    112.00
      2580   38.4196  2.341121  12295.00  12640.40    111.00
      2581   38.4327  2.340352  12432.00  12681.70    111.00
      2582   38.4459  2.339582  12573.00  12717.70    112.00
      2583   38.4590  2.338814  12653.00  12739.10    112.00
      2584   38.4721  2.338046  12592.00  12755.30    112.00
      2585   38.4853  2.337278  12910.00  12785.00    114.00
      2586   38.4984  2.336511  12782.00  12843.00    113.00
      2587   38.5115  2.335745  12918.00  12933.10    114.00
      2588   38.5247  2.334979  12913.00  13033.90    114.00
      2589   38.5378  2.334214  12895.00  13121.80    114.00
      2590   38.5509  2.333449  13070.00  13187.90    114.00
      2591   38.5640  2.332685  13081.00  13239.30    114.00
      2592   38.5772  2.331921  13144.00  13298.50    115.00
      2593   38.5903  2.331158  13110.00  13365.90    114.00
      2594   38.6034  2.330395  13276.00  13413.60    115.00
      2595   38.6166  2.329633  13160.00  13394.40    115.00
      2596   38.6297  2.328871  13201.00  13307.50    115.00
      2597   38.6428  2.328110  13147.00  13162.80    115.00
      2598   38.6560  2.327350  12982.00  13002.90    114.00
      2599   38.6691  2.326590  12977.00  12861.40    114.00
      2600   38.6822  2.325830  12860.00  12751.30    113.00
      2601   38.6953  2.325071  12599.00  12668.90    112.00
      2602   38.7085  2.324312  12864.00  12594.80    113.00
      2603   38.7216  2.323554  12460.00  12504.80    112.00
      2604   38.7347  2.322797  12568.00  12404.20    112.00
      2605   38.7479  2.322040  12386.00  12301.20    111.00
      2606   38.7610  2.321284  12400.00  12211.40    111.00
      2607   38.7741  2.320528  12277.00  12148.00    111.00
      2608   38.7873  2.319772  12294.00  12114.90    111.00
      2609   38.8004  2.319018  12313.00  12120.50    111.00
      2610   38.8135  2.318263  12477.00  12168.30    112.00
      2611   38.8267  2.317510  12638.00  12262.50    112.00
      2612   38.8398  2.316756  12566.00  12409.70    112.00
      2613   38.8529  2.316004  13150.00  12618.50    115.00
      2614   38.8660  2.315251  13111.00  12897.00    115.00
      2615   38.8792  2.314500  13578.00  13245.30    117.00
      2616   38.8923  2.313749  13851.00  13652.30    118.00
      2617   38.9054  2.312998  13841.00  14077.10    118.00
      2618   38.9186  2.312248  14057.00  14440.90    119.00
      2619   38.9317  2.311498  14410.00  14680.30    120.00
      2620   38.9448  2.310749  14506.00  14762.40    120.00
      2621   38.9580  2.310001  14452.00  14760.60    120.00
      2622   38.9711  2.309253  14574.00  14748.00    121.00
      2623   38.9842  2.308505  14339.00  14758.10    120.00
      2624   38.9973  2.307758  14291.00  14772.60    120.00
      2625   39.0105  2.307011  14339.00  14740.90    120.00
      2626   39.0236  2.306265  14262.00  14633.80    119.00
      2627   39.0367  2.305520  14032.00  14445.00    118.00
      2628   39.0499  2.304775  13952.00  14215.20    118.00
      2629   39.0630  2.304030  13753.00  13987.90    117.00
      2630   39.0761  2.303287  13796.00  13793.80    117.00
      2631   39.0893  2.302543  13289.00  13631.40    115.00
      2632   39.1024  2.301800  13417.00  13473.90    116.00
      2633   39.1155  2.301058  13216.00  13307.20    115.00
      2634   39.1286  2.300316  13092.00  13144.10    114.00
      2635   39.1418  2.299574  13074.00  13017.30    114.00
      2636   39.1549  2.298833  13204.00  12952.40    115.00
      2637   39.1680  2.298093  13023.00  12961.90    114.00
      2638   39.1812  2.297353  13352.00  13043.20    116.00
      2639   39.1943  2.296614  13438.00  13185.30    116.00
      2640   39.2074  2.295875  13614.00  13370.50    117.00
      2641   39.2206  2.295136  13743.00  13575.60    117.00
      2642   39.2337  2.294399  13991.00  13768.70    118.00
      2643   39.2468  2.293661  14177.00  13913.60    119.00
      2644   39.2600  2.292924  14213.00  13979.40    119.00
      2645   39.2731  2.292188  14083.00  13971.80    119.00
      2646   39.2862  2.291452  14287.00  13930.40    120.00
      2647   39.2993  2.290717  14024.00  13905.00    118.00
      2648   39.3125  2.289982  14104.00  13908.50    119.00
      2649   39.3256  2.289248  13977.00  13937.50    118.00
      2650   39.3387  2.288514  13782.00  13969.80    117.00
      2651   39.3519  2.287780  14005.00  13980.00    118.00
      2652   39.3650  2.287047  13769.00  13948.60    117.00
      2653   39.3781  2.286315  13570.00  13878.60    116.00
      2654   39.3913  2.285583  13787.00  13792.30    117.00
      2655   39.4044  2.284852  13625.00  13712.10    117.00
      2656   39.4175  2.284121  13515.00  13652.70    116.00
      2657   39.4306  2.283391  13605.00  13625.40    117.00
      2658   39.4438  2.282661  13506.00  13641.60    116.00
      2659   39.4569  2.281931  13562.00  13684.90    116.00
      2660   39.4700  2.281203  13220.00  13727.10    115.00
      2661   39.4832  2.280474  13330.00  13714.20    115.00
      2662   39.4963  2.279746  13116.00  13608.40    115.00
      2663   39.5094  2.279019  13157.00  13416.90    115.00
      2664   39.5226  2.278292  13157.00  13183.20    115.00
      2665   39.5357  2.277566  12854.00  12957.00    113.00
      2666   39.5488  2.276840  12895.00  12776.20    114.00
      2667   39.5619  2.276114  12942.00  12641.20    114.00
      2668   39.5751  2.275389  12392.00  12536.10    111.00
      2669   39.5882  2.274665  12537.00  12430.50    112.00
      2670   39.6013  2.273941  12246.00  12303.60    111.00
      2671   39.6145  2.273218  12200.00  12160.70    110.00
      2672   39.6276  2.272495  12269.00  12016.20    111.00
      2673   39.6407  2.271772  11795.00  11884.90    109.00
      2674   39.6539  2.271050  11891.00  11782.50    109.00
      2675   39.6670  2.270329  11672.00  11710.40    108.00
      2676   39.6801  2.269608  11766.00  11668.10    108.00
      2677   39.6932  2.268887  11451.00  11656.50    107.00
      2678   39.7064  2.268167  11606.00  11663.90    108.00
      2679   39.7195  2.267448  11498.00  11688.70    107.00
      2680   39.7326  2.266729  11356.00  11722.90    107.00
      2681   39.7458  2.266010  11532.00  11761.90    107.00
      2682   39.7589  2.265292  11457.00  11801.20    107.00
      2683   39.7720  2.264574  11574.00  11836.70    108.00
      2684   39.7852  2.263857  11486.00  11865.10    107.00
      2685   39.7983  2.263140  11522.00  11878.80    107.00
      2686   39.8114  2.262424  11590.00  11872.20    108.00
      2687   39.8246  2.261708  11646.00  11855.70    108.00
      2688   39.8377  2.260993  11453.00  11829.70    107.00
      2689   39.8508  2.260279  11409.00  11811.00    107.00
      2690   39.8639  2.259564  11488.00  11799.00    107.00
      2691   39.8771  2.258851  11480.00  11808.40    107.00
      2692   39.8902  2.258137  11462.00  11827.30    107.00
      2693   39.9033  2.257425  11465.00  11846.30    107.00
      2694   39.9165  2.256712  11515.00  11854.70    107.00
      2695   39.9296  2.256001  11501.00  11843.80    107.00
      2696   39.9427  2.255289  11664.00  11826.90    108.00
      2697   39.9559  2.254578  11618.00  11809.10    108.00
      2698   39.9690  2.253868  11415.00  11807.20    107.00
      2699   39.9821  2.253158  11619.00  11819.00    108.00
      2700   39.9952  2.252449  11671.00  11838.50    108.00
      2701   40.0084  2.251740  11698.00  11860.10    108.00
      2702   40.0215  2.251031  11568.00  11883.90    108.00
      2703   40.0346  2.250323  11715.00  11914.90    108.00
      2704   40.0478  2.249616  11922.00  11970.70    109.00
      2705   40.0609  2.248909  11866.00  12059.40    109.00
      2706   40.0740  2.248202  11953.00  12184.10    109.00
      2707   40.0872  2.247496  12000.00  12337.40    110.00
      2708   40.1003  2.246790  12304.00  12498.10    111.00
      2709   40.1134  2.246085  12321.00  12634.90    111.00
      2710   40.1265  2.245380  12515.00  12714.30    112.00
      2711   40.1397  2.244676  12082.00  12717.20    110.00
      2712   40.1528  2.243973  12246.00  12653.90    111.00
      2713   40.1659  2.243269  12019.00  12563.10    110.00
      2714   40.1791  2.242567  12106.00  12484.20    110.00
      2715   40.1922  2.241864  12047.00  12442.60    110.00
      2716   40.2053  2.241162  12052.00  12451.20    110.00
      2717   40.2185  2.240461  12149.00  12494.60    110.00
      2718   40.2316  2.239760  12281.00  12552.10    111.00
      2719   40.2447  2.239059  12582.00  12601.70    112.00
      2720   40.2579  2.238359  12571.00  12628.30    112.00
      2721   40.2710  2.237660  12327.00  12619.00    111.00
      2722   40.2841  2.236961  12383.00  12567.60    111.00
      2723   40.2972  2.236262  12266.00  12473.80    111.00
      2724   40.3104  2.235564  11988.00  12365.80    109.00
      2725   40.3235  2.234866  12180.00  12270.10    110.00
      2726   40.3366  2.234169  11910.00  12212.70    109.00
      2727   40.3498  2.233472  11851.00  12208.10    109.00
      2728   40.3629  2.232776  12102.00  12247.90    110.00
      2729   40.3760  2.232080  12225.00  12325.20    111.00
      2730   40.3892  2.231385  12363.00  12427.70    111.00
      2731   40.4023  2.230690  12231.00  12546.40    111.00
      2732   40.4154  2.229996  12603.00  12681.80    112.00
      2733   40.4285  2.229302  12545.00  12819.20    112.00
      2734   40.4417  2.228608  12786.00  12948.70    113.00
      2735   40.4548  2.227915  12615.00  13042.70    112.00
      2736   40.4679  2.227222  12670.00  13099.00    113.00
      2737   40.4811  2.226530  12828.00  13138.40    113.00
      2738   40.4942  2.225839  12898.00  13190.20    114.00
      2739   40.5073  2.225148  12861.00  13260.30    113.00
      2740   40.5205  2.224457  12728.00  13332.20    113.00
      2741   40.5336  2.223767  12732.00  13375.30    113.00
      2742   40.5467  2.223077  12790.00  13377.20    113.00
      2743   40.5598  2.222387  12768.00  13347.10    113.00
      2744   40.5730  2.221698  12629.00  13306.20    112.00
      2745   40.5861  2.221010  13042.00  13289.30    114.00
      2746   40.5992  2.220322  12912.00  13317.60    114.00
      2747   40.6124  2.219634  13051.00  13387.40    114.00
      2748   40.6255  2.218947  13148.00  13468.20    115.00
      2749   40.6386  2.218261  13162.00  13517.30    115.00
      2750   40.6518  2.217575  12946.00  13502.20    114.00
      2751   40.6649  2.216889  12932.00  13405.10    114.00
      2752   40.6780  2.216203  12820.00  13235.40    113.00
      2753   40.6912  2.215519  12654.00  13024.20    112.00
      2754   40.7043  2.214834  12581.00  12813.10    112.00
      2755   40.7174  2.214150  12508.00  12633.30    112.00
      2756   40.7305  2.213467  12314.00  12491.70    111.00
      2757   40.7437  2.212784  12210.00  12376.70    110.00
      2758   40.7568  2.212101  12432.00  12276.60    111.00
      2759   40.7699  2.211419  11995.00  12164.00    110.00
      2760   40.7831  2.210738  11953.00  12036.20    109.00
      2761   40.7962  2.210056  11939.00  11891.80    109.00
      2762   40.8093  2.209376  11735.00  11747.50    108.00
      2763   40.8225  2.208695  11699.00  11618.50    108.00
      2764   40.8356  2.208015  11485.00  11509.60    107.00
      2765   40.8487  2.207336  11326.00  11422.60    106.00
      2766   40.8618  2.206657  11277.00  11356.40    106.00
      2767   40.8750  2.205978  11411.00  11306.60    107.00
      2768   40.8881  2.205300  11438.00  11272.00    107.00
      2769   40.9012  2.204623  11241.00  11250.00    106.00
      2770   40.9144  2.203945  11227.00  11239.80    106.00
      2771   40.9275  2.203269  11168.00  11251.60    106.00
      2772   40.9406  2.202592  11337.00  11264.30    106.00
      2773   40.9538  2.201916  11243.00  11302.60    106.00
      2774   40.9669  2.201241  11370.00  11336.60    107.00
      2775   40.9800  2.200566  11363.00  11373.80    107.00
      2776   40.9931  2.199891  11432.00  11410.10    107.00
      2777   41.0063  2.199217  11452.00  11437.40    107.00
      2778   41.0194  2.198544  11634.00  11451.50    108.00
      2779   41.0325  2.197870  11602.00  11455.60    108.00
      2780   41.0457  2.197198  11499.00  11461.00    107.00
      2781   41.0588  2.196526  11541.00  11474.40    107.00
      2782   41.0719  2.195853  11829.00  11510.90    109.00
      2783   41.0851  2.195182  11974.00  11564.40    109.00
      2784   41.0982  2.194511  11780.00  11647.00    109.00
      2785   41.1113  2.193841  12137.00  11756.40    110.00
      2786   41.1245  2.193171  12091.00  11893.70    110.00
      2787   41.1376  2.192501  12770.00  12061.50    113.00
      2788   41.1507  2.191831  12986.00  12259.00    114.00
      2789   41.1638  2.191163  13106.00  12478.00    114.00
      2790   41.1770  2.190494  13422.00  12696.70    116.00
      2791   41.1901  2.189826  13407.00  12876.40    116.00
      2792   41.2032  2.189159  13517.00  12982.40    116.00
      2793   41.2164  2.188492  13801.00  12998.40    117.00
      2794   41.2295  2.187825  13787.00  12953.50    117.00
      2795   41.2426  2.187159  13456.00  12895.80    116.00
      2796   41.2558  2.186493  13387.00  12846.70    116.00
      2797   41.2689  2.185828  13311.00  12813.70    115.00
      2798   41.2820  2.185163  13224.00  12793.30    115.00
      2799   41.2951  2.184498  13356.00  12774.20    116.00
      2800   41.3083  2.183835  13114.00  12745.30    115.00
      2801   41.3214  2.183171  12927.00  12698.90    114.00
      2802   41.3345  2.182508  13048.00  12639.50    114.00
      2803   41.3477  2.181845  12776.00  12576.30    113.00
      2804   41.3608  2.181182  12621.00  12518.90    112.00
      2805   41.3739  2.180521  12250.00  12468.30    111.00
      2806   41.3871  2.179859  12273.00  12427.60    111.00
      2807   41.4002  2.179198  12074.00  12381.70    110.00
      2808   41.4133  2.178537  11887.00  12328.90    109.00
      2809   41.4264  2.177877  11963.00  12263.70    109.00
      2810   41.4396  2.177217  11789.00  12190.00    109.00
      2811   41.4527  2.176558  11926.00  12120.90    109.00
      2812   41.4658  2.175899  11918.00  12066.80    109.00
      2813   41.4790  2.175241  11905.00  12033.30    109.00
      2814   41.4921  2.174583  11836.00  12029.90    109.00
      2815   41.5052  2.173925  11809.00  12052.80    109.00
      2816   41.5184  2.173268  11852.00  12097.40    109.00
      2817   41.5315  2.172611  11956.00  12162.50    109.00
      2818   41.5446  2.171955  12077.00  12253.20    110.00
      2819   41.5578  2.171299  12194.00  12377.10    110.00
      2820   41.5709  2.170644  12210.00  12538.50    110.00
      2821   41.5840  2.169989  12296.00  12728.40    111.00
      2822   41.5971  2.169334  12600.00  12921.90    112.00
      2823   41.6103  2.168680  12744.00  13091.70    113.00
      2824   41.6234  2.168026  12851.00  13206.80    113.00
      2825   41.6365  2.167373  13045.00  13267.70    114.00
      2826   41.6497  2.166720  13130.00  13284.70    115.00
      2827   41.6628  2.166067  12856.00  13288.50    113.00
      2828   41.6759  2.165415  13041.00  13319.80    114.00
      2829   41.6891  2.164764  13256.00  13414.00    115.00
      2830   41.7022  2.164112  13697.00  13592.40    117.00
      2831   41.7153  2.163461  13939.00  13859.90    118.00
      2832   41.7284  2.162811  14375.00  14224.10    120.00
      2833   41.7416  2.162161  15171.00  14671.30    123.00
      2834   41.7547  2.161511  15446.00  15206.90    124.00
      2835   41.7678  2.160862  16580.00  15810.00    129.00
      2836   41.7810  2.160214  17316.00  16432.90    132.00
      2837   41.7941  2.159565  17851.00  16986.70    134.00
      2838   41.8072  2.158917  17816.00  17352.90    133.00
      2839   41.8204  2.158270  17834.00  17434.40    134.00
      2840   41.8335  2.157623  17774.00  17236.60    133.00
      2841   41.8466  2.156976  17513.00  16883.20    132.00
      2842   41.8597  2.156330  17265.00  16529.30    131.00
      2843   41.8729  2.155684  17384.00  16278.30    132.00
      2844   41.8860  2.155039  17241.00  16151.20    131.00
      2845   41.8991  2.154394  17252.00  16101.50    131.00
      2846   41.9123  2.153749  17070.00  16040.00    131.00
      2847   41.9254  2.153105  16770.00  15872.10    129.00
      2848   41.9385  2.152461  16295.00  15550.60    128.00
      2849   41.9517  2.151818  15679.00  15109.00    125.00
      2850   41.9648  2.151175  15032.00  14636.30    123.00
      2851   41.9779  2.150532  14754.00  14205.20    121.00
      2852   41.9911  2.149890  14456.00  13861.40    120.00
      2853   42.0042  2.149249  14143.00  13610.40    119.00
      2854   42.0173  2.148607  13983.00  13442.90    118.00
      2855   42.0304  2.147967  13550.00  13340.40    116.00
      2856   42.0436  2.147326  13569.00  13280.20    116.00
      2857   42.0567  2.146686  13527.00  13240.30    116.00
      2858   42.0698  2.146046  13227.00  13205.30    115.00
      2859   42.0830  2.145407  13729.00  13166.90    117.00
      2860   42.0961  2.144768  13273.00  13121.20    115.00
      2861   42.1092  2.144130  13093.00  13057.40    114.00
      2862   42.1224  2.143492  12992.00  12971.90    114.00
      2863   42.1355  2.142854  13021.00  12877.80    114.00
      2864   42.1486  2.142217  12765.00  12794.70    113.00
      2865   42.1617  2.141581  12883.00  12734.00    114.00
      2866   42.1749  2.140944  12993.00  12698.40    114.00
      2867   42.1880  2.140308  12963.00  12697.30    114.00
      2868   42.2011  2.139673  12986.00  12721.70    114.00
      2869   42.2143  2.139037  12855.00  12760.90    113.00
      2870   42.2274  2.138402  12945.00  12788.50    114.00
      2871   42.2405  2.137768  12852.00  12784.60    113.00
      2872   42.2537  2.137134  12586.00  12733.10    112.00
      2873   42.2668  2.136501  12605.00  12634.20    112.00
      2874   42.2799  2.135868  12595.00  12507.70    112.00
      2875   42.2930  2.135235  12421.00  12390.90    111.00
      2876   42.3062  2.134603  12145.00  12304.90    110.00
      2877   42.3193  2.133971  12154.00  12257.30    110.00
      2878   42.3324  2.133339  12206.00  12243.30    110.00
      2879   42.3456  2.132708  12117.00  12243.10    110.00
      2880   42.3587  2.132077  12173.00  12234.70    110.00
      2881   42.3718  2.131447  12157.00  12192.50    110.00
      2882   42.3850  2.130817  11903.00  12116.00    109.00
      2883   42.3981  2.130188  11729.00  12023.40    108.00
      2884   42.4112  2.129558  11847.00  11934.40    109.00
      2885   42.4244  2.128930  11813.00  11864.10    109.00
      2886   42.4375  2.128301  11680.00  11816.00    108.00
      2887   42.4506  2.127673  11735.00  11791.20    108.00
      2888   42.4637  2.127046  11514.00  11787.70    107.00
      2889   42.4769  2.126419  11726.00  11802.50    108.00
      2890   42.4900  2.125792  12030.00  11835.80    110.00
      2891   42.5031  2.125166  11994.00  11891.70    110.00
      2892   42.5163  2.124540  12111.00  11977.80    110.00
      2893   42.5294  2.123914  12379.00  12097.40    111.00
      2894   42.5425  2.123289  12697.00  12247.10    113.00
      2895   42.5557  2.122664  12749.00  12413.70    113.00
      2896   42.5688  2.122040  13206.00  12573.70    115.00
      2897   42.5819  2.121416  12909.00  12691.90    114.00
      2898   42.5950  2.120793  12868.00  12745.00    113.00
      2899   42.6082  2.120169  12893.00  12720.10    114.00
      2900   42.6213  2.119547  13136.00  12636.40    115.00
      2901   42.6344  2.118924  13024.00  12532.30    114.00
      2902   42.6476  2.118302  12991.00  12437.30    114.00
      2903   42.6607  2.117681  12777.00  12369.60    113.00
      2904   42.6738  2.117059  12753.00  12320.30    113.00
      2905   42.6870  2.116439  12532.00  12283.10    112.00
      2906   42.7001  2.115818  12672.00  12241.00    113.00
      2907   42.7132  2.115198  12372.00  12183.90    111.00
      2908   42.7263  2.114579  12374.00  12113.80    111.00
      2909   42.7395  2.113959  12270.00  12037.40    111.00
      2910   42.7526  2.113341  12401.00  11974.50    111.00
      2911   42.7657  2.112722  12206.00  11934.30    110.00
      2912   42.7789  2.112104  12211.00  11926.10    111.00
      2913   42.7920  2.111486  12151.00  11933.80    110.00
      2914   42.8051  2.110869  12179.00  11976.00    110.00
      2915   42.8183  2.110252  11989.00  12025.50    109.00
      2916   42.8314  2.109636  12316.00  12062.20    111.00
      2917   42.8445  2.109020  12294.00  12071.40    111.00
      2918   42.8576  2.108404  12342.00  12054.60    111.00
      2919   42.8708  2.107788  12318.00  12030.50    111.00
      2920   42.8839  2.107173  12232.00  12022.00    111.00
      2921   42.8970  2.106559  12247.00  12044.40    111.00
      2922   42.9102  2.105945  12455.00  12093.50    112.00
      2923   42.9233  2.105331  12423.00  12182.40    111.00
      2924   42.9364  2.104717  12493.00  12285.20    112.00
      2925   42.9496  2.104104  12442.00  12378.30    112.00
      2926   42.9627  2.103492  12272.00  12436.70    111.00
      2927   42.9758  2.102879  12382.00  12445.90    111.00
      2928   42.9890  2.102268  12427.00  12411.80    111.00
      2929   43.0021  2.101656  12596.00  12358.30    112.00
      2930   43.0152  2.101045  12784.00  12314.30    113.00
      2931   43.0283  2.100434  12607.00  12302.60    112.00
      2932   43.0415  2.099824  12591.00  12329.10    112.00
      2933   43.0546  2.099214  12873.00  12387.60    113.00
      2934   43.0677  2.098604  12478.00  12460.90    112.00
      2935   43.0809  2.097995  12694.00  12522.80    113.00
      2936   43.0940  2.097386  12800.00  12547.70    113.00
      2937   43.1071  2.096778  12551.00  12540.20    112.00
      2938   43.1203  2.096170  12580.00  12511.60    112.00
      2939   43.1334  2.095562  12655.00  12470.50    112.00
      2940   43.1465  2.094955  12330.00  12425.50    111.00
      2941   43.1596  2.094348  12374.00  12382.20    111.00
      2942   43.1728  2.093741  12444.00  12350.30    112.00
      2943   43.1859  2.093135  12486.00  12336.20    112.00
      2944   43.1990  2.092529  12646.00  12339.60    112.00
      2945   43.2122  2.091924  12408.00  12356.20    111.00
      2946   43.2253  2.091319  12367.00  12372.00    111.00
      2947   43.2384  2.090714  12507.00  12371.50    112.00
      2948   43.2516  2.090110  12298.00  12347.50    111.00
      2949   43.2647  2.089506  12108.00  12297.50    110.00
      2950   43.2778  2.088902  12091.00  12233.40    110.00
      2951   43.2909  2.088299  12086.00  12168.40    110.00
      2952   43.3041  2.087697  11930.00  12108.80    109.00
      2953   43.3172  2.087094  11972.00  12054.60    109.00
      2954   43.3303  2.086492  11962.00  12004.30    109.00
      2955   43.3435  2.085891  11913.00  11957.10    109.00
      2956   43.3566  2.085289  11721.00  11912.40    108.00
      2957   43.3697  2.084688  12087.00  11873.50    110.00
      2958   43.3829  2.084088  11971.00  11843.20    109.00
      2959   43.3960  2.083488  11882.00  11826.70    109.00
      2960   43.4091  2.082888  11940.00  11826.10    109.00
      2961   43.4222  2.082289  12262.00  11839.70    111.00
      2962   43.4354  2.081689  12168.00  11864.90    110.00
      2963   43.4485  2.081091  12208.00  11901.60    110.00
      2964   43.4616  2.080492  12358.00  11955.80    111.00
      2965   43.4748  2.079894  12271.00  12025.90    111.00
      2966   43.4879  2.079297  12528.00  12128.40    112.00
      2967   43.5010  2.078700  12868.00  12252.00    113.00
      2968   43.5142  2.078103  12662.00  12398.30    113.00
      2969   43.5273  2.077506  12753.00  12551.10    113.00
      2970   43.5404  2.076910  12823.00  12698.60    113.00
      2971   43.5536  2.076315  13095.00  12828.90    114.00
      2972   43.5667  2.075719  13101.00  12946.50    114.00
      2973   43.5798  2.075124  12929.00  13049.50    114.00
      2974   43.5929  2.074530  12958.00  13119.80    114.00
      2975   43.6061  2.073936  12945.00  13142.50    114.00
      2976   43.6192  2.073342  13202.00  13108.80    115.00
      2977   43.6323  2.072748  12839.00  13028.90    113.00
      2978   43.6455  2.072155  12752.00  12935.20    113.00
      2979   43.6586  2.071562  12827.00  12852.00    113.00
      2980   43.6717  2.070970  12780.00  12795.10    113.00
      2981   43.6849  2.070378  12824.00  12766.80    113.00
      2982   43.6980  2.069786  12583.00  12752.60    112.00
      2983   43.7111  2.069195  12465.00  12734.40    112.00
      2984   43.7242  2.068604  12282.00  12682.40    111.00
      2985   43.7374  2.068013  12180.00  12584.80    110.00
      2986   43.7505  2.067423  12324.00  12455.10    111.00
      2987   43.7636  2.066833  11882.00  12319.60    109.00
      2988   43.7768  2.066244  12135.00  12203.10    110.00
      2989   43.7899  2.065655  11998.00  12117.50    110.00
      2990   43.8030  2.065066  11883.00  12062.90    109.00
      2991   43.8162  2.064478  11794.00  12034.20    109.00
      2992   43.8293  2.063890  11917.00  12022.70    109.00
      2993   43.8424  2.063302  12143.00  12022.70    110.00
      2994   43.8555  2.062715  12110.00  12031.60    110.00
      2995   43.8687  2.062128  12056.00  12052.80    110.00
      2996   43.8818  2.061541  12157.00  12089.10    110.00
      2997   43.8949  2.060955  12068.00  12139.90    110.00
      2998   43.9081  2.060369  12285.00  12189.10    111.00
      2999   43.9212  2.059784  12106.00  12225.40    110.00
      3000   43.9343  2.059198  12170.00  12241.60    110.00
      3001   43.9475  2.058614  12407.00  12239.70    111.00
      3002   43.9606  2.058029  12263.00  12228.60    111.00
      3003   43.9737  2.057445  12284.00  12214.20    111.00
      3004   43.9869  2.056862  12403.00  12203.90    111.00
      3005   44.0000  2.056278  12452.00  12204.20    112.00
      3006   44.0131  2.055695  12322.00  12213.90    111.00
      3007   44.0262  2.055112  12145.00  12237.80    110.00
      3008   44.0394  2.054530  12458.00  12271.30    112.00
      3009   44.0525  2.053948  12298.00  12315.90    111.00
      3010   44.0656  2.053367  12353.00  12369.30    111.00
      3011   44.0788  2.052785  12402.00  12420.40    111.00
      3012   44.0919  2.052205  12547.00  12449.10    112.00
      3013   44.1050  2.051624  12641.00  12439.80    112.00
      3014   44.1182  2.051044  12398.00  12384.70    111.00
      3015   44.1313  2.050464  12236.00  12297.40    111.00
      3016   44.1444  2.049885  12454.00  12202.30    112.00
      3017   44.1575  2.049306  12393.00  12122.40    111.00
      3018   44.1707  2.048727  12188.00  12071.10    110.00
      3019   44.1838  2.048149  12214.00  12046.20    111.00
      3020   44.1969  2.047570  12247.00  12042.10    111.00
      3021   44.2101  2.046993  12208.00  12048.40    110.00
      3022   44.2232  2.046416  12365.00  12055.80    111.00
      3023   44.2363  2.045839  12425.00  12054.70    111.00
      3024   44.2495  2.045262  12150.00  12052.80    110.00
      3025   44.2626  2.044686  12317.00  12067.00    111.00
      3026   44.2757  2.044110  12295.00  12109.70    111.00
      3027   44.2888  2.043534  12548.00  12191.70    112.00
      3028   44.3020  2.042959  12440.00  12321.30    112.00
      3029   44.3151  2.042384  12740.00  12501.50    113.00
      3030   44.3282  2.041810  12667.00  12732.60    113.00
      3031   44.3414  2.041236  12880.00  12999.30    113.00
      3032   44.3545  2.040662  13282.00  13272.90    115.00
      3033   44.3676  2.040088  13209.00  13507.20    115.00
      3034   44.3808  2.039515  13340.00  13656.10    115.00
      3035   44.3939  2.038943  13390.00  13703.50    116.00
      3036   44.4070  2.038370  13758.00  13674.10    117.00
      3037   44.4202  2.037798  13495.00  13610.60    116.00
      3038   44.4333  2.037226  13695.00  13560.80    117.00
      3039   44.4464  2.036655  13706.00  13554.00    117.00
      3040   44.4595  2.036084  13923.00  13601.40    118.00
      3041   44.4727  2.035513  13913.00  13694.30    118.00
      3042   44.4858  2.034943  13912.00  13810.70    118.00
      3043   44.4989  2.034373  13960.00  13915.00    118.00
      3044   44.5121  2.033803  14100.00  13976.60    119.00
      3045   44.5252  2.033234  14141.00  13984.50    119.00
      3046   44.5383  2.032665  14053.00  13948.90    119.00
      3047   44.5515  2.032097  13708.00  13889.30    117.00
      3048   44.5646  2.031528  13595.00  13809.40    117.00
      3049   44.5777  2.030960  13700.00  13708.10    117.00
      3050   44.5908  2.030393  13889.00  13591.00    118.00
      3051   44.6040  2.029826  13490.00  13461.20    116.00
      3052   44.6171  2.029259  13457.00  13339.80    116.00
      3053   44.6302  2.028692  13383.00  13248.20    116.00
      3054   44.6434  2.028126  13402.00  13177.30    116.00
      3055   44.6565  2.027560  13013.00  13124.10    114.00
      3056   44.6696  2.026995  13101.00  13081.30    114.00
      3057   44.6828  2.026430  12814.00  13042.70    113.00
      3058   44.6959  2.025865  12979.00  12996.30    114.00
      3059   44.7090  2.025300  12620.00  12932.00    112.00
      3060   44.7221  2.024736  13004.00  12854.90    114.00
      3061   44.7353  2.024173  12503.00  12772.50    112.00
      3062   44.7484  2.023609  12591.00  12700.40    112.00
      3063   44.7615  2.023046  12575.00  12646.90    112.00
      3064   44.7747  2.022483  12573.00  12611.30    112.00
      3065   44.7878  2.021921  12430.00  12585.90    111.00
      3066   44.8009  2.021358  12439.00  12564.60    112.00
      3067   44.8141  2.020797  12205.00  12540.00    110.00
      3068   44.8272  2.020235  12489.00  12521.20    112.00
      3069   44.8403  2.019674  12472.00  12518.60    112.00
      3070   44.8535  2.019114  12457.00  12538.60    112.00
      3071   44.8666  2.018553  12578.00  12590.80    112.00
      3072   44.8797  2.017993  12430.00  12660.20    111.00
      3073   44.8928  2.017433  12460.00  12725.40    112.00
      3074   44.9060  2.016874  12500.00  12769.60    112.00
      3075   44.9191  2.016315  12281.00  12773.30    111.00
      3076   44.9322  2.015756  12680.00  12729.90    113.00
      3077   44.9454  2.015198  12164.00  12655.90    110.00
      3078   44.9585  2.014640  12297.00  12569.20    111.00
      3079   44.9716  2.014082  12506.00  12492.50    112.00
      3080   44.9848  2.013525  12100.00  12440.20    110.00
      3081   44.9979  2.012968  12215.00  12418.30    111.00
      3082   45.0110  2.012411  12211.00  12417.30    111.00
      3083   45.0241  2.011855  12276.00  12429.70    111.00
      3084   45.0373  2.011299  12123.00  12446.90    110.00
      3085   45.0504  2.010743  12085.00  12463.60    110.00
      3086   45.0635  2.010187  12315.00  12483.40    111.00
      3087   45.0767  2.009632  12182.00  12513.10    110.00
      3088   45.0898  2.009078  12175.00  12551.80    110.00
      3089   45.1029  2.008523  12202.00  12589.50    110.00
      3090   45.1161  2.007969  12179.00  12615.70    110.00
      3091   45.1292  2.007416  12368.00  12614.60    111.00
      3092   45.1423  2.006862  12321.00  12587.70    111.00
      3093   45.1554  2.006309  12198.00  12546.00    110.00
      3094   45.1686  2.005756  12181.00  12511.70    110.00
      3095   45.1817  2.005204  12251.00  12503.80    111.00
      3096   45.1948  2.004652  12492.00  12529.90    112.00
      3097   45.2080  2.004100  12476.00  12591.00    112.00
      3098   45.2211  2.003549  12398.00  12679.90    111.00
      3099   45.2342  2.002998  12646.00  12784.70    112.00
      3100   45.2474  2.002447  12580.00  12893.90    112.00
      3101   45.2605  2.001897  12808.00  13006.80    113.00
      3102   45.2736  2.001347  13024.00  13126.00    114.00
      3103   45.2868  2.000797  13174.00  13254.50    115.00
      3104   45.2999  2.000247  13354.00  13386.10    116.00
      3105   45.3130  1.999698  13463.00  13507.50    116.00
      3106   45.3261  1.999150  13864.00  13604.60    118.00
      3107   45.3393  1.998601  13747.00  13667.50    117.00
      3108   45.3524  1.998053  13899.00  13694.90    118.00
      3109   45.3655  1.997505  13922.00  13695.60    118.00
      3110   45.3787  1.996958  13674.00  13688.90    117.00
      3111   45.3918  1.996411  13951.00  13699.70    118.00
      3112   45.4049  1.995864  13924.00  13745.00    118.00
      3113   45.4181  1.995317  14059.00  13846.30    119.00
      3114   45.4312  1.994771  13962.00  13993.70    118.00
      3115   45.4443  1.994225  14294.00  14167.90    120.00
      3116   45.4574  1.993680  14106.00  14341.50    119.00
      3117   45.4706  1.993135  14135.00  14481.00    119.00
      3118   45.4837  1.992590  14359.00  14564.00    120.00
      3119   45.4968  1.992045  14271.00  14580.40    119.00
      3120   45.5100  1.991501  14115.00  14536.30    119.00
      3121   45.5231  1.990957  14241.00  14450.50    119.00
      3122   45.5362  1.990414  14100.00  14354.60    119.00
      3123   45.5494  1.989871  13961.00  14262.80    118.00
      3124   45.5625  1.989328  13841.00  14188.60    118.00
      3125   45.5756  1.988785  13925.00  14132.50    118.00
      3126   45.5887  1.988243  14087.00  14088.80    119.00
      3127   45.6019  1.987701  13917.00  14044.70    118.00
      3128   45.6150  1.987159  14152.00  13987.90    119.00
      3129   45.6281  1.986618  13811.00  13920.20    118.00
      3130   45.6413  1.986077  13812.00  13853.10    118.00
      3131   45.6544  1.985536  13781.00  13807.50    117.00
      3132   45.6675  1.984996  13753.00  13798.90    117.00
      3133   45.6807  1.984456  13933.00  13836.70    118.00
      3134   45.6938  1.983916  14310.00  13919.40    120.00
      3135   45.7069  1.983377  14451.00  14037.80    120.00
      3136   45.7201  1.982838  14648.00  14181.80    121.00
      3137   45.7332  1.982299  14875.00  14347.50    122.00
      3138   45.7463  1.981760  15122.00  14542.50    123.00
      3139   45.7594  1.981222  15263.00  14764.70    124.00
      3140   45.7726  1.980685  15244.00  14991.90    123.00
      3141   45.7857  1.980147  15251.00  15174.00    123.00
      3142   45.7988  1.979610  15381.00  15259.90    124.00
      3143   45.8120  1.979073  15516.00  15230.40    125.00
      3144   45.8251  1.978536  15667.00  15112.80    125.00
      3145   45.8382  1.978000  15289.00  14957.90    124.00
      3146   45.8514  1.977464  15288.00  14819.20    124.00
      3147   45.8645  1.976929  15158.00  14730.80    123.00
      3148   45.8776  1.976394  15192.00  14691.50    123.00
      3149   45.8907  1.975859  15117.00  14693.80    123.00
      3150   45.9039  1.975324  15185.00  14708.30    123.00
      3151   45.9170  1.974790  15144.00  14702.90    123.00
      3152   45.9301  1.974256  14884.00  14664.20    122.00
      3153   45.9433  1.973722  15081.00  14603.90    123.00
      3154   45.9564  1.973189  14582.00  14553.40    121.00
      3155   45.9695  1.972656  14442.00  14528.10    120.00
      3156   45.9827  1.972123  14466.00  14518.10    120.00
      3157   45.9958  1.971591  14179.00  14486.10    119.00
      3158   46.0089  1.971058  14056.00  14395.90    119.00
      3159   46.0220  1.970527  13922.00  14234.00    118.00
      3160   46.0352  1.969995  13649.00  14015.20    117.00
      3161   46.0483  1.969464  13615.00  13774.40    117.00
      3162   46.0614  1.968933  13311.00  13548.50    115.00
      3163   46.0746  1.968403  13219.00  13365.40    115.00
      3164   46.0877  1.967872  12877.00  13228.60    113.00
      3165   46.1008  1.967342  12966.00  13124.50    114.00
      3166   46.1140  1.966813  12786.00  13026.70    113.00
      3167   46.1271  1.966283  12388.00  12911.70    111.00
      3168   46.1402  1.965754  12182.00  12767.80    110.00
      3169   46.1534  1.965226  12270.00  12600.30    111.00
      3170   46.1665  1.964697  12261.00  12423.30    111.00
      3171   46.1796  1.964169  12238.00  12257.40    111.00
      3172   46.1927  1.963642  11873.00  12110.90    109.00
      3173   46.2059  1.963114  11817.00  11985.20    109.00
      3174   46.2190  1.962587  11879.00  11875.60    109.00
      3175   46.2321  1.962060  11477.00  11776.60    107.00
      3176   46.2453  1.961534  11667.00  11686.80    108.00
      3177   46.2584  1.961007  11523.00  11607.30    107.00
      3178   46.2715  1.960482  11409.00  11536.30    107.00
      3179   46.2847  1.959956  11465.00  11477.90    107.00
      3180   46.2978  1.959431  11201.00  11433.40    106.00
      3181   46.3109  1.958906  11556.00  11400.10    107.00
      3182   46.3240  1.958381  11336.00  11374.10    106.00
      3183   46.3372  1.957857  11481.00  11352.90    107.00
      3184   46.3503  1.957333  11432.00  11334.90    107.00
      3185   46.3634  1.956809  11488.00  11319.60    107.00
      3186   46.3766  1.956285  11009.00  11304.00    105.00
      3187   46.3897  1.955762  11174.00  11287.80    106.00
      3188   46.4028  1.955239  11378.00  11270.80    107.00
      3189   46.4160  1.954717  11115.00  11250.00    105.00
      3190   46.4291  1.954195  11189.00  11229.00    106.00
      3191   46.4422  1.953673  11057.00  11207.30    105.00
      3192   46.4553  1.953151  11059.00  11187.00    105.00
      3193   46.4685  1.952630  11050.00  11169.00    105.00
      3194   46.4816  1.952109  10916.00  11155.00    104.00
      3195   46.4947  1.951588  10962.00  11143.60    105.00
      3196   46.5079  1.951068  11121.00  11133.70    105.00
      3197   46.5210  1.950548  10915.00  11127.30    104.00
      3198   46.5341  1.950028  11135.00  11120.90    106.00
      3199   46.5473  1.949508  11096.00  11113.00    105.00
      3200   46.5604  1.948989  11105.00  11110.00    105.00
      3201   46.5735  1.948470  11089.00  11112.00    105.00
      3202   46.5866  1.947952  11129.00  11114.30    105.00
      3203   46.5998  1.947433  11091.00  11123.00    105.00
      3204   46.6129  1.946915  11179.00  11136.10    106.00
      3205   46.6260  1.946398  10963.00  11156.80    105.00
      3206   46.6392  1.945880  11237.00  11183.70    106.00
      3207   46.6523  1.945363  11396.00  11221.40    107.00
      3208   46.6654  1.944846  11305.00  11267.60    106.00
      3209   46.6786  1.944330  11281.00  11331.30    106.00
      3210   46.6917  1.943814  11481.00  11411.30    107.00
      3211   46.7048  1.943298  11552.00  11511.40    107.00
      3212   46.7180  1.942782  11773.00  11634.40    109.00
      3213   46.7311  1.942267  11915.00  11774.00    109.00
      3214   46.7442  1.941752  12192.00  11924.70    110.00
      3215   46.7573  1.941237  12089.00  12075.10    110.00
      3216   46.7705  1.940723  12336.00  12211.90    111.00
      3217   46.7836  1.940209  12578.00  12326.80    112.00
      3218   46.7967  1.939695  12423.00  12405.10    111.00
      3219   46.8099  1.939181  12606.00  12439.70    112.00
      3220   46.8230  1.938668  12716.00  12438.70    113.00
      3221   46.8361  1.938155  12640.00  12419.40    112.00
      3222   46.8493  1.937643  12790.00  12399.90    113.00
      3223   46.8624  1.937130  12562.00  12394.10    112.00
      3224   46.8755  1.936619  12444.00  12386.40    112.00
      3225   46.8886  1.936107  12485.00  12366.00    112.00
      3226   46.9018  1.935595  12547.00  12330.80    112.00
      3227   46.9149  1.935084  12297.00  12280.00    111.00
      3228   46.9280  1.934573  12465.00  12219.90    112.00
      3229   46.9412  1.934063  12137.00  12157.20    110.00
      3230   46.9543  1.933553  12207.00  12102.40    110.00
      3231   46.9674  1.933043  12375.00  12066.10    111.00
      3232   46.9806  1.932533  12260.00  12053.70    111.00
      3233   46.9937  1.932024  12351.00  12063.00    111.00
      3234   47.0068  1.931515  12090.00  12084.60    110.00
      3235   47.0199  1.931006  12228.00  12110.40    111.00
      3236   47.0331  1.930497  12099.00  12139.80    110.00
      3237   47.0462  1.929989  12348.00  12173.30    111.00
      3238   47.0593  1.929481  12097.00  12216.60    110.00
      3239   47.0725  1.928974  12067.00  12259.00    110.00
      3240   47.0856  1.928466  12129.00  12292.10    110.00
      3241   47.0987  1.927959  12219.00  12308.10    111.00
      3242   47.1119  1.927453  11970.00  12307.90    109.00
      3243   47.1250  1.926946  12280.00  12301.00    111.00
      3244   47.1381  1.926440  12103.00  12300.80    110.00
      3245   47.1512  1.925934  11965.00  12316.60    109.00
      3246   47.1644  1.925429  12012.00  12348.70    110.00
      3247   47.1775  1.924923  11848.00  12387.90    109.00
      3248   47.1906  1.924418  11893.00  12418.00    109.00
      3249   47.2038  1.923914  11882.00  12424.70    109.00
      3250   47.2169  1.923409  11623.00  12405.30    108.00
      3251   47.2300  1.922905  11924.00  12370.90    109.00
      3252   47.2432  1.922401  12082.00  12340.60    110.00
      3253   47.2563  1.921898  11812.00  12332.10    109.00
      3254   47.2694  1.921395  11821.00  12353.20    109.00
      3255   47.2826  1.920892  11875.00  12401.70    109.00
      3256   47.2957  1.920389  11801.00  12462.20    109.00
      3257   47.3088  1.919887  11867.00  12511.80    109.00
      3258   47.3219  1.919384  11595.00  12529.50    108.00
      3259   47.3351  1.918883  11707.00  12506.50    108.00
      3260   47.3482  1.918381  12005.00  12448.30    110.00
      3261   47.3613  1.917880  11811.00  12373.10    109.00
      3262   47.3745  1.917379  11896.00  12299.40    109.00
      3263   47.3876  1.916878  12000.00  12248.90    110.00
      3264   47.4007  1.916378  11978.00  12234.70    109.00
      3265   47.4139  1.915878  12034.00  12259.50    110.00
      3266   47.4270  1.915378  12174.00  12318.10    110.00
      3267   47.4401  1.914879  12143.00  12399.90    110.00
      3268   47.4532  1.914379  12417.00  12496.50    111.00
      3269   47.4664  1.913881  12714.00  12595.20    113.00
      3270   47.4795  1.913382  12903.00  12695.80    114.00
      3271   47.4926  1.912884  12969.00  12802.60    114.00
      3272   47.5058  1.912385  13201.00  12905.80    115.00
      3273   47.5189  1.911888  13345.00  13000.40    116.00
      3274   47.5320  1.911390  13382.00  13073.30    116.00
      3275   47.5452  1.910893  13590.00  13112.80    117.00
      3276   47.5583  1.910396  13508.00  13114.50    116.00
      3277   47.5714  1.909899  13484.00  13086.90    116.00
      3278   47.5845  1.909403  13533.00  13048.00    116.00
      3279   47.5977  1.908907  13469.00  13016.40    116.00
      3280   47.6108  1.908411  13367.00  13004.10    116.00
      3281   47.6239  1.907915  13440.00  13012.50    116.00
      3282   47.6371  1.907420  13316.00  13030.10    115.00
      3283   47.6502  1.906925  13224.00  13034.30    115.00
      3284   47.6633  1.906431  13240.00  12999.40    115.00
      3285   47.6765  1.905936  12953.00  12910.20    114.00
      3286   47.6896  1.905442  12925.00  12771.40    114.00
      3287   47.7027  1.904948  12575.00  12605.30    112.00
      3288   47.7159  1.904455  12653.00  12441.20    112.00
      3289   47.7290  1.903961  12401.00  12301.50    111.00
      3290   47.7421  1.903468  12467.00  12198.50    112.00
      3291   47.7552  1.902976  12045.00  12134.00    110.00
      3292   47.7684  1.902483  12056.00  12101.40    110.00
      3293   47.7815  1.901991  12149.00  12088.20    110.00
      3294   47.7946  1.901499  11928.00  12074.60    109.00
      3295   47.8078  1.901008  11753.00  12043.00    108.00
      3296   47.8209  1.900516  11733.00  11984.70    108.00
      3297   47.8340  1.900025  11643.00  11905.60    108.00
      3298   47.8472  1.899534  11665.00  11819.00    108.00
      3299   47.8603  1.899044  11685.00  11744.50    108.00
      3300   47.8734  1.898554  11543.00  11692.40    107.00
      3301   47.8865  1.898064  11431.00  11674.80    107.00
      3302   47.8997  1.897574  11634.00  11686.00    108.00
      3303   47.9128  1.897085  11460.00  11714.50    107.00
      3304   47.9259  1.896596  11584.00  11743.80    108.00
      3305   47.9391  1.896107  11453.00  11752.90    107.00
      3306   47.9522  1.895618  11290.00  11732.50    106.00
      3307   47.9653  1.895130  11455.00  11688.80    107.00
      3308   47.9785  1.894642  11450.00  11629.30    107.00
      3309   47.9916  1.894155  11368.00  11563.10    107.00
      3310   48.0047  1.893667  11260.00  11494.20    106.00
      3311   48.0178  1.893180  11402.00  11427.90    107.00
      3312   48.0310  1.892693  11135.00  11365.00    106.00
      3313   48.0441  1.892206  11234.00  11307.30    106.00
      3314   48.0572  1.891720  11133.00  11253.20    106.00
      3315   48.0704  1.891234  11048.00  11204.10    105.00
      3316   48.0835  1.890748  10956.00  11153.10    105.00
      3317   48.0966  1.890263  11074.00  11105.80    105.00
      3318   48.1098  1.889778  10748.00  11062.70    104.00
      3319   48.1229  1.889292  11112.00  11021.70    105.00
      3320   48.1360  1.888808  10960.00  10985.90    105.00
      3321   48.1492  1.888323  11043.00  10947.70    105.00
      3322   48.1623  1.887839  11009.00  10912.90    105.00
      3323   48.1754  1.887355  10870.00  10884.90    104.00
      3324   48.1885  1.886872  10965.00  10864.90    105.00
      3325   48.2017  1.886389  10819.00  10853.10    104.00
      3326   48.2148  1.885906  10949.00  10848.30    105.00
      3327   48.2279  1.885423  10767.00  10848.30    104.00
      3328   48.2411  1.884940  11072.00  10861.00    105.00
      3329   48.2542  1.884458  10937.00  10877.00    105.00
      3330   48.2673  1.883976  11022.00  10901.00    105.00
      3331   48.2805  1.883494  10890.00  10935.20    104.00
      3332   48.2936  1.883013  11136.00  10976.40    106.00
      3333   48.3067  1.882532  10918.00  11019.60    104.00
      3334   48.3198  1.882051  10954.00  11061.30    105.00
      3335   48.3330  1.881570  11027.00  11100.20    105.00
      3336   48.3461  1.881090  11015.00  11142.60    105.00
      3337   48.3592  1.880610  11189.00  11197.50    106.00
      3338   48.3724  1.880130  11212.00  11272.90    106.00
      3339   48.3855  1.879650  11348.00  11370.80    107.00
      3340   48.3986  1.879171  11227.00  11491.10    106.00
      3341   48.4118  1.878692  11405.00  11624.00    107.00
      3342   48.4249  1.878213  11277.00  11752.00    106.00
      3343   48.4380  1.877735  11362.00  11853.10    107.00
      3344   48.4511  1.877257  11404.00  11903.00    107.00
      3345   48.4643  1.876779  11352.00  11886.70    107.00
      3346   48.4774  1.876301  11407.00  11809.80    107.00
      3347   48.4905  1.875824  11361.00  11699.00    107.00
      3348   48.5037  1.875347  11258.00  11583.00    106.00
      3349   48.5168  1.874870  11334.00  11483.30    106.00
      3350   48.5299  1.874393  11211.00  11410.20    106.00
      3351   48.5431  1.873917  11215.00  11360.80    106.00
      3352   48.5562  1.873441  11165.00  11328.60    106.00
      3353   48.5693  1.872965  11118.00  11302.10    105.00
      3354   48.5825  1.872490  11018.00  11265.30    105.00
      3355   48.5956  1.872015  11048.00  11208.40    105.00
      3356   48.6087  1.871539  11073.00  11136.90    105.00
      3357   48.6218  1.871065  10901.00  11059.50    104.00
      3358   48.6350  1.870590  10992.00  10985.90    105.00
      3359   48.6481  1.870116  11103.00  10931.40    105.00
      3360   48.6612  1.869642  10857.00  10896.90    104.00
      3361   48.6744  1.869169  11086.00  10885.40    105.00
      3362   48.6875  1.868695  10851.00  10896.00    104.00
      3363   48.7006  1.868222  10898.00  10928.00    104.00
      3364   48.7138  1.867749  11094.00  10975.90    105.00
      3365   48.7269  1.867277  10913.00  11031.10    104.00
      3366   48.7400  1.866804  11030.00  11083.00    105.00
      3367   48.7531  1.866332  11081.00  11116.60    105.00
      3368   48.7663  1.865860  11256.00  11128.00    106.00
      3369   48.7794  1.865389  11111.00  11122.80    105.00
      3370   48.7925  1.864917  10977.00  11110.00    105.00
      3371   48.8057  1.864446  11085.00  11100.20    105.00
      3372   48.8188  1.863976  11156.00  11102.30    106.00
      3373   48.8319  1.863505  11053.00  11120.70    105.00
      3374   48.8451  1.863035  11040.00  11155.70    105.00
      3375   48.8582  1.862565  11037.00  11204.30    105.00
      3376   48.8713  1.862095  11062.00  11257.50    105.00
      3377   48.8844  1.861626  11353.00  11306.40    107.00
      3378   48.8976  1.861157  11221.00  11345.40    106.00
      3379   48.9107  1.860688  11095.00  11376.20    105.00
      3380   48.9238  1.860219  11278.00  11406.90    106.00
      3381   48.9370  1.859751  11096.00  11441.40    105.00
      3382   48.9501  1.859282  11183.00  11479.00    106.00
      3383   48.9632  1.858814  11188.00  11516.60    106.00
      3384   48.9764  1.858347  11216.00  11554.70    106.00
      3385   48.9895  1.857880  11540.00  11594.80    107.00
      3386   49.0026  1.857412  11481.00  11641.60    107.00
      3387   49.0158  1.856946  11479.00  11700.40    107.00
      3388   49.0289  1.856479  11822.00  11771.90    109.00
      3389   49.0420  1.856013  11827.00  11860.80    109.00
      3390   49.0551  1.855547  11925.00  11968.60    109.00
      3391   49.0683  1.855081  12300.00  12092.00    111.00
      3392   49.0814  1.854615  12434.00  12217.50    112.00
      3393   49.0945  1.854150  12557.00  12326.30    112.00
      3394   49.1077  1.853685  12457.00  12391.50    112.00
      3395   49.1208  1.853220  12522.00  12409.00    112.00
      3396   49.1339  1.852756  12509.00  12395.90    112.00
      3397   49.1471  1.852291  12466.00  12383.20    112.00
      3398   49.1602  1.851827  12538.00  12389.60    112.00
      3399   49.1733  1.851364  12616.00  12421.80    112.00
      3400   49.1864  1.850900  12631.00  12470.60    112.00
      3401   49.1996  1.850437  12759.00  12509.80    113.00
      3402   49.2127  1.849974  12575.00  12510.00    112.00
      3403   49.2258  1.849511  12414.00  12450.10    111.00
      3404   49.2390  1.849049  12320.00  12328.60    111.00
      3405   49.2521  1.848586  12374.00  12161.10    111.00
      3406   49.2652  1.848124  12123.00  11978.60    110.00
      3407   49.2784  1.847663  11972.00  11808.30    109.00
      3408   49.2915  1.847201  12063.00  11666.00    110.00
      3409   49.3046  1.846740  11860.00  11553.90    109.00
      3410   49.3177  1.846279  11273.00  11465.90    106.00
      3411   49.3309  1.845818  11522.00  11387.50    107.00
      3412   49.3440  1.845358  11226.00  11306.10    106.00
      3413   49.3571  1.844898  11209.00  11215.00    106.00
      3414   49.3703  1.844438  11287.00  11118.00    106.00
      3415   49.3834  1.843978  11176.00  11020.70    106.00
      3416   49.3965  1.843519  11088.00  10932.50    105.00
      3417   49.4097  1.843060  10797.00  10857.50    104.00
      3418   49.4228  1.842601  10826.00  10794.70    104.00
      3419   49.4359  1.842142  10768.00  10746.60    104.00
      3420   49.4491  1.841684  10772.00  10706.90    104.00
      3421   49.4622  1.841225  10846.00  10678.20    104.00
      3422   49.4753  1.840767  10683.00  10661.40    103.00
      3423   49.4884  1.840310  10714.00  10657.00    104.00
      3424   49.5016  1.839852  10960.00  10664.20    105.00
      3425   49.5147  1.839395  10722.00  10678.70    104.00
      3426   49.5278  1.838938  10909.00  10695.10    104.00
      3427   49.5410  1.838482  10776.00  10706.30    104.00
      3428   49.5541  1.838025  10853.00  10702.90    104.00
      3429   49.5672  1.837569  10837.00  10683.70    104.00
      3430   49.5804  1.837113  10818.00  10661.20    104.00
      3431   49.5935  1.836658  10588.00  10636.80    103.00
      3432   49.6066  1.836202  11043.00  10615.10    105.00
      3433   49.6197  1.835747  10614.00  10597.70    103.00
      3434   49.6329  1.835292  10720.00  10581.20    104.00
      3435   49.6460  1.834837  10825.00  10565.30    104.00
      3436   49.6591  1.834383  10623.00  10547.70    103.00
      3437   49.6723  1.833929  10669.00  10527.70    103.00
      3438   49.6854  1.833475  10587.00  10503.70    103.00
      3439   49.6985  1.833021  10501.00  10481.50    102.00
      3440   49.7117  1.832568  10638.00  10463.50    103.00
      3441   49.7248  1.832115  10361.00  10450.80    102.00
      3442   49.7379  1.831662  10491.00  10445.10    102.00
      3443   49.7510  1.831209  10384.00  10445.50    102.00
      3444   49.7642  1.830757  10716.00  10449.00    104.00
      3445   49.7773  1.830305  10342.00  10454.40    102.00
      3446   49.7904  1.829853  10241.00  10462.30    101.00
      3447   49.8036  1.829401  10433.00  10474.70    102.00
      3448   49.8167  1.828950  10409.00  10494.20    102.00
      3449   49.8298  1.828498  10618.00  10522.30    103.00
      3450   49.8430  1.828047  10404.00  10557.40    102.00
      3451   49.8561  1.827597  10649.00  10599.30    103.00
      3452   49.8692  1.827146  10490.00  10648.20    102.00
      3453   49.8824  1.826696  10583.00  10705.80    103.00
      3454   49.8955  1.826246  10839.00  10771.80    104.00
      3455   49.9086  1.825796  10859.00  10842.70    104.00
      3456   49.9217  1.825347  10771.00  10920.30    104.00
      3457   49.9349  1.824898  10725.00  11004.40    104.00
      3458   49.9480  1.824449  10865.00  11091.30    104.00
      3459   49.9611  1.824000  10946.00  11172.10    105.00
      3460   49.9743  1.823552  10984.00  11233.30    105.00
      3461   49.9874  1.823103  11048.00  11267.10    105.00
      3462   50.0005  1.822656  10892.00  11276.60    104.00
      3463   50.0137  1.822208  10927.00  11277.00    105.00
      3464   50.0268  1.821760  11256.00  11284.40    106.00
      3465   50.0399  1.821313  11133.00  11311.30    106.00
      3466   50.0530  1.820866  11214.00  11362.90    106.00
      3467   50.0662  1.820419  11446.00  11436.50    107.00
      3468   50.0793  1.819973  11344.00  11525.60    107.00
      3469   50.0924  1.819526  11542.00  11616.90    107.00
      3470   50.1056  1.819080  11364.00  11697.00    107.00
      3471   50.1187  1.818635  11604.00  11753.80    108.00
      3472   50.1318  1.818189  11521.00  11772.10    107.00
      3473   50.1450  1.817744  11425.00  11746.20    107.00
      3474   50.1581  1.817299  11752.00  11682.60    108.00
      3475   50.1712  1.816854  11624.00  11598.50    108.00
      3476   50.1843  1.816409  11546.00  11514.40    107.00
      3477   50.1975  1.815965  11477.00  11443.60    107.00
      3478   50.2106  1.815521  11458.00  11389.70    107.00
      3479   50.2237  1.815077  11519.00  11344.00    107.00
      3480   50.2369  1.814633  11513.00  11304.20    107.00
      3481   50.2500  1.814190  11435.00  11262.50    107.00
      3482   50.2631  1.813747  11279.00  11218.90    106.00
      3483   50.2763  1.813304  11426.00  11164.80    107.00
      3484   50.2894  1.812861  11098.00  11106.30    105.00
      3485   50.3025  1.812419  11420.00  11048.40    107.00
      3486   50.3156  1.811977  11336.00  11000.30    106.00
      3487   50.3288  1.811535  11187.00  10965.40    106.00
      3488   50.3419  1.811093  11237.00  10947.10    106.00
      3489   50.3550  1.810651  11279.00  10939.90    106.00
      3490   50.3682  1.810210  11212.00  10938.80    106.00
      3491   50.3813  1.809769  11161.00  10937.50    106.00
      3492   50.3944  1.809328  11056.00  10933.50    105.00
      3493   50.4076  1.808888  11137.00  10926.60    106.00
      3494   50.4207  1.808448  11282.00  10915.70    106.00
      3495   50.4338  1.808008  11178.00  10900.50    106.00
      3496   50.4470  1.807568  11336.00  10885.60    106.00
      3497   50.4601  1.807128  11245.00  10877.90    106.00
      3498   50.4732  1.806689  11128.00  10887.20    105.00
      3499   50.4863  1.806250  11402.00  10916.20    107.00
      3500   50.4995  1.805811  11458.00  10961.10    107.00
      3501   50.5126  1.805372  11444.00  11013.10    107.00
      3502   50.5257  1.804934  11509.00  11057.50    107.00
      3503   50.5389  1.804496  11251.00  11081.60    106.00
      3504   50.5520  1.804058  11617.00  11079.30    108.00
      3505   50.5651  1.803620  11497.00  11054.70    107.00
      3506   50.5783  1.803183  11628.00  11019.30    108.00
      3507   50.5914  1.802746  11833.00  10983.50    109.00
      3508   50.6045  1.802309  11706.00  10954.20    108.00
      3509   50.6176  1.801872  11297.00  10931.20    106.00
      3510   50.6308  1.801436  11481.00  10911.40    107.00
      3511   50.6439  1.800999  11505.00  10892.20    107.00
      3512   50.6570  1.800563  11341.00  10869.60    106.00
      3513   50.6702  1.800128  11224.00  10840.60    106.00
      3514   50.6833  1.799692  11257.00  10806.30    106.00
      3515   50.6964  1.799257  11093.00  10764.00    105.00
      3516   50.7096  1.798822  11241.00  10717.00    106.00
      3517   50.7227  1.798387  10918.00  10666.90    104.00
      3518   50.7358  1.797952  10984.00  10616.50    105.00
      3519   50.7489  1.797518  10900.00  10565.80    104.00
      3520   50.7621  1.797084  10915.00  10517.20    104.00
      3521   50.7752  1.796650  10886.00  10472.40    104.00
      3522   50.7883  1.796216  10699.00  10435.90    103.00
      3523   50.8015  1.795783  10855.00  10409.30    104.00
      3524   50.8146  1.795349  10825.00  10394.90    104.00
      3525   50.8277  1.794916  10736.00  10391.60    104.00
      3526   50.8409  1.794484  10633.00  10396.50    103.00
      3527   50.8540  1.794051  10813.00  10405.50    104.00
      3528   50.8671  1.793619  10748.00  10414.30    104.00
      3529   50.8803  1.793187  10812.00  10417.50    104.00
      3530   50.8934  1.792755  10750.00  10410.80    104.00
      3531   50.9065  1.792323  10730.00  10392.80    104.00
      3532   50.9196  1.791892  10679.00  10368.20    103.00
      3533   50.9328  1.791461  10847.00  10343.40    104.00
      3534   50.9459  1.791030  10887.00  10324.10    104.00
      3535   50.9590  1.790599  10608.00  10313.00    103.00
      3536   50.9722  1.790169  10627.00  10309.60    103.00
      3537   50.9853  1.789739  10608.00  10312.30    103.00
      3538   50.9984  1.789309  10738.00  10317.90    104.00
      3539   51.0116  1.788879  10615.00  10322.90    103.00
      3540   51.0247  1.788449  10870.00  10322.30    104.00
      3541   51.0378  1.788020  10419.00  10310.90    102.00
      3542   51.0509  1.787591  10474.00  10293.60    102.00
      3543   51.0641  1.787162  10467.00  10274.80    102.00
      3544   51.0772  1.786734  10360.00  10259.60    102.00
      3545   51.0903  1.786305  10464.00  10250.40    102.00
      3546   51.1035  1.785877  10282.00  10247.90    101.00
      3547   51.1166  1.785449  10197.00  10248.60    101.00
      3548   51.1297  1.785022  10262.00  10253.60    101.00
      3549   51.1429  1.784594  10102.00  10261.00    101.00
      3550   51.1560  1.784167  10371.00  10273.10    102.00
      3551   51.1691  1.783740  10683.00  10293.30    103.00
      3552   51.1822  1.783313  10456.00  10324.40    102.00
      3553   51.1954  1.782887  10418.00  10368.90    102.00
      3554   51.2085  1.782460  10543.00  10426.30    103.00
      3555   51.2216  1.782034  10646.00  10493.20    103.00
      3556   51.2348  1.781608  11000.00  10562.00    105.00
      3557   51.2479  1.781183  10845.00  10619.00    104.00
      3558   51.2610  1.780757  11061.00  10655.60    105.00
      3559   51.2742  1.780332  10897.00  10659.20    104.00
      3560   51.2873  1.779907  10875.00  10634.00    104.00
      3561   51.3004  1.779482  10785.00  10586.50    104.00
      3562   51.3135  1.779058  10719.00  10531.30    104.00
      3563   51.3267  1.778634  10679.00  10484.70    103.00
      3564   51.3398  1.778210  10880.00  10453.20    104.00
      3565   51.3529  1.777786  10811.00  10438.60    104.00
      3566   51.3661  1.777362  10744.00  10438.80    104.00
      3567   51.3792  1.776939  10744.00  10447.70    104.00
      3568   51.3923  1.776516  10625.00  10456.10    103.00
      3569   51.4055  1.776093  10861.00  10455.50    104.00
      3570   51.4186  1.775670  10741.00  10440.50    104.00
      3571   51.4317  1.775247  10568.00  10413.30    103.00
      3572   51.4449  1.774825  10711.00  10379.40    103.00
      3573   51.4580  1.774403  10489.00  10342.70    102.00
      3574   51.4711  1.773981  10422.00  10308.80    102.00
      3575   51.4842  1.773560  10431.00  10280.40    102.00
      3576   51.4974  1.773138  10404.00  10257.40    102.00
      3577   51.5105  1.772717  10404.00  10238.70    102.00
      3578   51.5236  1.772296  10575.00  10225.40    103.00
      3579   51.5368  1.771876  10383.00  10214.80    102.00
      3580   51.5499  1.771455  10525.00  10205.60    103.00
      3581   51.5630  1.771035  10260.00  10196.10    101.00
      3582   51.5762  1.770615  10220.00  10188.20    101.00
      3583   51.5893  1.770195  10466.00  10179.70    102.00
      3584   51.6024  1.769776  10540.00  10171.10    103.00
      3585   51.6155  1.769356  10357.00  10162.90    102.00
      3586   51.6287  1.768937  10505.00  10158.70    102.00
      3587   51.6418  1.768518  10413.00  10159.40    102.00
      3588   51.6549  1.768100  10267.00  10166.90    101.00
      3589   51.6681  1.767681  10219.00  10179.70    101.00
      3590   51.6812  1.767263  10424.00  10192.70    102.00
      3591   51.6943  1.766845  10325.00  10205.10    102.00
      3592   51.7075  1.766427  10261.00  10210.30    101.00
      3593   51.7206  1.766010  10377.00  10208.50    102.00
      3594   51.7337  1.765592  10402.00  10199.40    102.00
      3595   51.7468  1.765175  10350.00  10187.20    102.00
      3596   51.7600  1.764758  10271.00  10175.00    101.00
      3597   51.7731  1.764341  10149.00  10167.30    101.00
      3598   51.7862  1.763925  10244.00  10163.50    101.00
      3599   51.7994  1.763509   9980.00  10161.20    100.00
      3600   51.8125  1.763093  10271.00  10156.70    101.00
      3601   51.8256  1.762677  10154.00  10148.50    101.00
      3602   51.8388  1.762261  10042.00  10134.10    100.00
      3603   51.8519  1.761846  10004.00  10113.70    100.00
      3604   51.8650  1.761431   9942.00  10091.00    100.00
      3605   51.8782  1.761016   9844.00  10069.70     99.00
      3606   51.8913  1.760601   9794.00  10051.60     99.00
      3607   51.9044  1.760187   9917.00  10039.60    100.00
      3608   51.9175  1.759772   9875.00  10035.30     99.00
      3609   51.9307  1.759358   9955.00  10038.70    100.00
      3610   51.9438  1.758944  10048.00  10049.80    100.00
      3611   51.9569  1.758531   9943.00  10068.30    100.00
      3612   51.9701  1.758117   9921.00  10094.60    100.00
      3613   51.9832  1.757704  10143.00  10128.90    101.00
      3614   51.9963  1.757291  10313.00  10170.80    102.00
      3615   52.0095  1.756878  10373.00  10217.00    102.00
      3616   52.0226  1.756466  10270.00  10261.20    101.00
      3617   52.0357  1.756053  10448.00  10295.10    102.00
      3618   52.0488  1.755641  10343.00  10310.70    102.00
      3619   52.0620  1.755229  10217.00  10309.20    101.00
      3620   52.0751  1.754818  10329.00  10296.00    102.00
      3621   52.0882  1.754406  10304.00  10281.00    102.00
      3622   52.1014  1.753995  10153.00  10273.40    101.00
      3623   52.1145  1.753584  10364.00  10279.70    102.00
      3624   52.1276  1.753173  10263.00  10306.50    101.00
      3625   52.1408  1.752762  10529.00  10349.60    103.00
      3626   52.1539  1.752352  10385.00  10409.10    102.00
      3627   52.1670  1.751942  10544.00  10480.20    103.00
      3628   52.1801  1.751532  10530.00  10557.40    103.00
      3629   52.1933  1.751122  10890.00  10637.80    104.00
      3630   52.2064  1.750713  10820.00  10720.40    104.00
      3631   52.2195  1.750303  10789.00  10804.40    104.00
      3632   52.2327  1.749894  10953.00  10888.20    105.00
      3633   52.2458  1.749485  10711.00  10966.00    103.00
      3634   52.2589  1.749077  10911.00  11031.10    104.00
      3635   52.2721  1.748668  10988.00  11080.90    105.00
      3636   52.2852  1.748260  10772.00  11115.40    104.00
      3637   52.2983  1.747852  10919.00  11135.90    104.00
      3638   52.3115  1.747444  10796.00  11143.40    104.00
      3639   52.3246  1.747037  10885.00  11140.10    104.00
      3640   52.3377  1.746629  11028.00  11129.20    105.00
      3641   52.3508  1.746222  10691.00  11112.70    103.00
      3642   52.3640  1.745815  10808.00  11091.00    104.00
      3643   52.3771  1.745408  10975.00  11063.90    105.00
      3644   52.3902  1.745002  10962.00  11031.50    105.00
      3645   52.4034  1.744596  10739.00  10997.00    104.00
      3646   52.4165  1.744189  11050.00  10963.00    105.00
      3647   52.4296  1.743783  11030.00  10927.20    105.00
      3648   52.4428  1.743378  10780.00  10893.90    104.00
      3649   52.4559  1.742972  10621.00  10851.90    103.00
      3650   52.4690  1.742567  10733.00  10798.10    104.00
      3651   52.4821  1.742162  10558.00  10731.20    103.00
      3652   52.4953  1.741757  10654.00  10651.40    103.00
      3653   52.5084  1.741352  10330.00  10563.90    102.00
      3654   52.5215  1.740948  10224.00  10474.80    101.00
      3655   52.5347  1.740544  10445.00  10390.00    102.00
      3656   52.5478  1.740140  10183.00  10315.60    101.00
      3657   52.5609  1.739736  10119.00  10254.40    101.00
      3658   52.5741  1.739332  10034.00  10207.70    100.00
      3659   52.5872  1.738929  10011.00  10173.50    100.00
      3660   52.6003  1.738526   9870.00  10148.80     99.00
      3661   52.6134  1.738123   9881.00  10125.50     99.00
      3662   52.6266  1.737720  10212.00  10100.60    101.00
      3663   52.6397  1.737318   9799.00  10071.90     99.00
      3664   52.6528  1.736915   9864.00  10039.50     99.00
      3665   52.6660  1.736513   9829.00  10006.20     99.00
      3666   52.6791  1.736111   9738.00   9975.04     99.00
      3667   52.6922  1.735710   9667.00   9949.06     98.00
      3668   52.7054  1.735308   9830.00   9931.41     99.00
      3669   52.7185  1.734907   9733.00   9921.83     99.00
      3670   52.7316  1.734506   9571.00   9918.43     98.00
      3671   52.7448  1.734105   9708.00   9917.22     99.00
      3672   52.7579  1.733704   9601.00   9913.83     98.00
      3673   52.7710  1.733304   9471.00   9904.98     97.00
      3674   52.7841  1.732903   9649.00   9890.30     98.00
      3675   52.7973  1.732503   9612.00   9872.67     98.00
      3676   52.8104  1.732104   9646.00   9856.07     98.00
      3677   52.8235  1.731704   9469.00   9844.92     97.00
      3678   52.8367  1.731305   9671.00   9840.42     98.00
      3679   52.8498  1.730905   9463.00   9844.63     97.00
      3680   52.8629  1.730506   9746.00   9857.30     99.00
      3681   52.8761  1.730108   9585.00   9875.32     98.00
      3682   52.8892  1.729709   9656.00   9894.22     98.00
      3683   52.9023  1.729311   9634.00   9909.69     98.00
      3684   52.9154  1.728912   9738.00   9916.49     99.00
      3685   52.9286  1.728514   9701.00   9912.59     98.00
      3686   52.9417  1.728117   9641.00   9900.19     98.00
      3687   52.9548  1.727719   9460.00   9883.58     97.00
      3688   52.9680  1.727322   9739.00   9867.84     99.00
      3689   52.9811  1.726925   9563.00   9857.55     98.00
      3690   52.9942  1.726528   9742.00   9854.16     99.00
      3691   53.0074  1.726131   9556.00   9857.85     98.00
      3692   53.0205  1.725734   9838.00   9867.28     99.00
      3693   53.0336  1.725338   9568.00   9879.87     98.00
      3694   53.0467  1.724942   9697.00   9894.31     98.00
      3695   53.0599  1.724546   9729.00   9910.18     99.00
      3696   53.0730  1.724150   9767.00   9928.64     99.00
      3697   53.0861  1.723755   9793.00   9952.47     99.00
      3698   53.0993  1.723360   9824.00   9984.49     99.00
      3699   53.1124  1.722964   9845.00  10026.40     99.00
      3700   53.1255  1.722569   9772.00  10077.90     99.00
      3701   53.1387  1.722175   9955.00  10134.30    100.00
      3702   53.1518  1.721780   9809.00  10187.40     99.00
      3703   53.1649  1.721386   9778.00  10226.50     99.00
      3704   53.1781  1.720992  10151.00  10245.40    101.00
      3705   53.1912  1.720598   9791.00  10241.40     99.00
      3706   53.2043  1.720204  10086.00  10223.30    100.00
      3707   53.2174  1.719811  10174.00  10195.60    101.00
      3708   53.2306  1.719418   9845.00  10168.70     99.00
      3709   53.2437  1.719025  10128.00  10147.00    101.00
      3710   53.2568  1.718632   9856.00  10128.20     99.00
      3711   53.2700  1.718239   9877.00  10112.70     99.00
      3712   53.2831  1.717847   9803.00  10102.20     99.00
      3713   53.2962  1.717454  10052.00  10094.10    100.00
      3714   53.3094  1.717062   9809.00  10084.30     99.00
      3715   53.3225  1.716671   9929.00  10069.50    100.00
      3716   53.3356  1.716279   9885.00  10049.00     99.00
      3717   53.3487  1.715887   9923.00  10025.90    100.00
      3718   53.3619  1.715496   9786.00  10004.20     99.00
      3719   53.3750  1.715105   9876.00   9989.17     99.00
      3720   53.3881  1.714714   9809.00   9982.38     99.00
      3721   53.4013  1.714324   9837.00   9985.66     99.00
      3722   53.4144  1.713933   9785.00  10000.80     99.00
      3723   53.4275  1.713543   9969.00  10027.50    100.00
      3724   53.4407  1.713153   9800.00  10069.10     99.00
      3725   53.4538  1.712763   9797.00  10120.00     99.00
      3726   53.4669  1.712373   9742.00  10173.30     99.00
      3727   53.4800  1.711984   9958.00  10219.90    100.00
      3728   53.4932  1.711595  10045.00  10251.50    100.00
      3729   53.5063  1.711206   9911.00  10264.30    100.00
      3730   53.5194  1.710817   9905.00  10259.90    100.00
      3731   53.5326  1.710428   9997.00  10244.80    100.00
      3732   53.5457  1.710039  10108.00  10228.10    101.00
      3733   53.5588  1.709651   9790.00  10219.60     99.00
      3734   53.5720  1.709263  10250.00  10221.80    101.00
      3735   53.5851  1.708875   9877.00  10241.00     99.00
      3736   53.5982  1.708488  10086.00  10275.70    100.00
      3737   53.6114  1.708100   9919.00  10319.20    100.00
      3738   53.6245  1.707713  10151.00  10361.90    101.00
      3739   53.6376  1.707326   9934.00  10391.90    100.00
      3740   53.6507  1.706939  10201.00  10397.10    101.00
      3741   53.6639  1.706552  10195.00  10373.90    101.00
      3742   53.6770  1.706166  10112.00  10323.80    101.00
      3743   53.6901  1.705780   9993.00  10257.30    100.00
      3744   53.7033  1.705393  10196.00  10186.50    101.00
      3745   53.7164  1.705008   9868.00  10122.30     99.00
      3746   53.7295  1.704622   9735.00  10070.70     99.00
      3747   53.7427  1.704237   9825.00  10035.10     99.00
      3748   53.7558  1.703851   9997.00  10013.20    100.00
      3749   53.7689  1.703466   9893.00  10002.20     99.00
      3750   53.7820  1.703081  10077.00   9997.08    100.00
      3751   53.7952  1.702696  10010.00   9992.71    100.00
      3752   53.8083  1.702312   9922.00   9986.09    100.00
      3753   53.8214  1.701928   9907.00   9977.83    100.00
      3754   53.8346  1.701544   9947.00   9971.39    100.00
      3755   53.8477  1.701160   9829.00   9971.08     99.00
      3756   53.8608  1.700776  10014.00   9980.39    100.00
      3757   53.8740  1.700392   9976.00   9999.18    100.00
      3758   53.8871  1.700009  10103.00  10024.00    101.00
      3759   53.9002  1.699626  10077.00  10049.50    100.00
      3760   53.9133  1.699243  10240.00  10069.00    101.00
      3761   53.9265  1.698860   9980.00  10078.80    100.00
      3762   53.9396  1.698478  10035.00  10076.80    100.00
      3763   53.9527  1.698095   9928.00  10065.00    100.00
      3764   53.9659  1.697713   9912.00  10047.00    100.00
      3765   53.9790  1.697331  10033.00  10025.10    100.00
      3766   53.9921  1.696949   9972.00  10001.10    100.00
      3767   54.0053  1.696568   9861.00   9978.11     99.00
      3768   54.0184  1.696187   9897.00   9958.65     99.00
      3769   54.0315  1.695805   9819.00   9943.97     99.00
      3770   54.0446  1.695424   9895.00   9933.51     99.00
      3771   54.0578  1.695043   9813.00   9925.40     99.00
      3772   54.0709  1.694663   9841.00   9917.87     99.00
      3773   54.0840  1.694282   9849.00   9910.52     99.00
      3774   54.0972  1.693902   9824.00   9903.12     99.00
      3775   54.1103  1.693522   9775.00   9897.33     99.00
      3776   54.1234  1.693142   9739.00   9894.46     99.00
      3777   54.1366  1.692763   9814.00   9897.12     99.00
      3778   54.1497  1.692383   9889.00   9908.52     99.00
      3779   54.1628  1.692004   9880.00   9932.47     99.00
      3780   54.1760  1.691625  10047.00   9972.73    100.00
      3781   54.1891  1.691246  10041.00  10031.40    100.00
      3782   54.2022  1.690867  10241.00  10109.80    101.00
      3783   54.2153  1.690489  10081.00  10205.50    100.00
      3784   54.2285  1.690110  10558.00  10313.60    103.00
      3785   54.2416  1.689732  10583.00  10426.80    103.00
      3786   54.2547  1.689354  10534.00  10535.50    103.00
      3787   54.2679  1.688977  10461.00  10631.80    102.00
      3788   54.2810  1.688599  10787.00  10709.00    104.00
      3789   54.2941  1.688222  10666.00  10761.10    103.00
      3790   54.3073  1.687845  10569.00  10782.30    103.00
      3791   54.3204  1.687468  10531.00  10769.90    103.00
      3792   54.3335  1.687091  10508.00  10726.10    103.00
      3793   54.3466  1.686714  10633.00  10661.70    103.00
      3794   54.3598  1.686338  10471.00  10588.90    102.00
      3795   54.3729  1.685962  10464.00  10517.80    102.00
      3796   54.3860  1.685586  10538.00  10457.20    103.00
      3797   54.3992  1.685210  10368.00  10407.00    102.00
      3798   54.4123  1.684834  10543.00  10365.60    103.00
      3799   54.4254  1.684459  10453.00  10329.90    102.00
      3800   54.4386  1.684083  10460.00  10294.30    102.00
      3801   54.4517  1.683708  10289.00  10255.20    101.00
      3802   54.4648  1.683334  10292.00  10207.70    101.00
      3803   54.4779  1.682959  10091.00  10151.00    100.00
      3804   54.4911  1.682584  10176.00  10086.60    101.00
      3805   54.5042  1.682210   9893.00  10020.30     99.00
      3806   54.5173  1.681836  10052.00   9957.55    100.00
      3807   54.5305  1.681462  10020.00   9904.26    100.00
      3808   54.5436  1.681088   9968.00   9863.81    100.00
      3809   54.5567  1.680715   9929.00   9837.02    100.00
      3810   54.5699  1.680341   9784.00   9822.62     99.00
      3811   54.5830  1.679968   9894.00   9817.04     99.00
      3812   54.5961  1.679595   9935.00   9816.77    100.00
      3813   54.6093  1.679222   9812.00   9816.84     99.00
      3814   54.6224  1.678850   9850.00   9814.14     99.00
      3815   54.6355  1.678477  10017.00   9806.37    100.00
      3816   54.6486  1.678105   9777.00   9792.96     99.00
      3817   54.6618  1.677733   9680.00   9774.60     98.00
      3818   54.6749  1.677361   9630.00   9752.07     98.00
      3819   54.6880  1.676989   9994.00   9726.92    100.00
      3820   54.7012  1.676618   9561.00   9705.44     98.00
      3821   54.7143  1.676247   9561.00   9689.94     98.00
      3822   54.7274  1.675875   9528.00   9680.32     98.00
      3823   54.7406  1.675505   9570.00   9679.90     98.00
      3824   54.7537  1.675134   9529.00   9684.29     98.00
      3825   54.7668  1.674763   9701.00   9691.22     98.00
      3826   54.7799  1.674393   9485.00   9698.79     97.00
      3827   54.7931  1.674023   9532.00   9703.42     98.00
      3828   54.8062  1.673653   9565.00   9702.99     98.00
      3829   54.8193  1.673283   9609.00   9695.89     98.00
      3830   54.8325  1.672913   9660.00   9682.47     98.00
      3831   54.8456  1.672544   9339.00   9664.65     97.00
      3832   54.8587  1.672174   9565.00   9644.79     98.00
      3833   54.8719  1.671805   9483.00   9626.19     97.00
      3834   54.8850  1.671436   9404.00   9607.83     97.00
      3835   54.8981  1.671068   9504.00   9590.68     97.00
      3836   54.9112  1.670699   9309.00   9576.14     96.00
      3837   54.9244  1.670331   9439.00   9565.41     97.00
      3838   54.9375  1.669963   9492.00   9556.88     97.00
      3839   54.9506  1.669595   9431.00   9550.54     97.00
      3840   54.9638  1.669227   9516.00   9544.75     98.00
      3841   54.9769  1.668859   9583.00   9539.05     98.00
      3842   54.9900  1.668492   9529.00   9530.55     98.00
      3843   55.0032  1.668125   9324.00   9518.34     97.00
      3844   55.0163  1.667758   9560.00   9502.94     98.00
      3845   55.0294  1.667391   9377.00   9483.90     97.00
      3846   55.0425  1.667024   9516.00   9462.92     98.00
      3847   55.0557  1.666658   9491.00   9439.99     97.00
      3848   55.0688  1.666291   9251.00   9417.67     96.00
      3849   55.0819  1.665925   9284.00   9397.65     96.00
      3850   55.0951  1.665559   9367.00   9381.28     97.00
      3851   55.1082  1.665193   9435.00   9369.00     97.00
      3852   55.1213  1.664828   9370.00   9359.88     97.00
      3853   55.1345  1.664462   9273.00   9354.65     96.00
      3854   55.1476  1.664097   9345.00   9351.36     97.00
      3855   55.1607  1.663732   9282.00   9347.64     96.00
      3856   55.1739  1.663367   9245.00   9342.69     96.00
      3857   55.1870  1.663002   9139.00   9336.01     96.00
      3858   55.2001  1.662638   9187.00   9329.27     96.00
      3859   55.2132  1.662274   9106.00   9322.69     95.00
      3860   55.2264  1.661909   9351.00   9317.17     97.00
      3861   55.2395  1.661546   9177.00   9312.31     96.00
      3862   55.2526  1.661182   9308.00   9308.22     96.00
      3863   55.2658  1.660818   9161.00   9304.84     96.00
      3864   55.2789  1.660455   9312.00   9301.09     96.00
      3865   55.2920  1.660091   9060.00   9298.13     95.00
      3866   55.3052  1.659728   9454.00   9296.01     97.00
      3867   55.3183  1.659366   9119.00   9295.68     95.00
      3868   55.3314  1.659003   9241.00   9296.38     96.00
      3869   55.3445  1.658640   9337.00   9299.44     97.00
      3870   55.3577  1.658278   9269.00   9304.13     96.00
      3871   55.3708  1.657916   9128.00   9311.40     96.00
      3872   55.3839  1.657554   9083.00   9318.20     95.00
      3873   55.3971  1.657192   9169.00   9320.24     96.00
      3874   55.4102  1.656830   9195.00   9318.03     96.00
      3875   55.4233  1.656469   9463.00   9311.50     97.00
      3876   55.4365  1.656108   9233.00   9302.09     96.00
      3877   55.4496  1.655747   9141.00   9291.99     96.00
      3878   55.4627  1.655386   9274.00   9284.39     96.00
      3879   55.4758  1.655025   9262.00   9278.97     96.00
      3880   55.4890  1.654665   9335.00   9279.16     97.00
      3881   55.5021  1.654304   9228.00   9283.15     96.00
      3882   55.5152  1.653944   9323.00   9290.00     97.00
      3883   55.5284  1.653584   9206.00   9297.26     96.00
      3884   55.5415  1.653224   9262.00   9304.89     96.00
      3885   55.5546  1.652865   9271.00   9310.78     96.00
      3886   55.5678  1.652505   9337.00   9312.41     97.00
      3887   55.5809  1.652146   9400.00   9309.61     97.00
      3888   55.5940  1.651787   9586.00   9303.60     98.00
      3889   55.6072  1.651428   9250.00   9296.19     96.00
      3890   55.6203  1.651069   9065.00   9290.03     95.00
      3891   55.6334  1.650710   9234.00   9287.88     96.00
      3892   55.6465  1.650352   9344.00   9290.66     97.00
      3893   55.6597  1.649994   9322.00   9299.47     97.00
      3894   55.6728  1.649636   9426.00   9313.74     97.00
      3895   55.6859  1.649278   9392.00   9330.87     97.00
      3896   55.6991  1.648920   9446.00   9352.11     97.00
      3897   55.7122  1.648563   9615.00   9376.83     98.00
      3898   55.7253  1.648205   9688.00   9405.37     98.00
      3899   55.7385  1.647848   9641.00   9438.15     98.00
      3900   55.7516  1.647491   9500.00   9476.07     97.00
      3901   55.7647  1.647134   9701.00   9519.52     98.00
      3902   55.7778  1.646778   9696.00   9569.44     98.00
      3903   55.7910  1.646421   9769.00   9624.75     99.00
      3904   55.8041  1.646065   9774.00   9681.95     99.00
      3905   55.8172  1.645709   9968.00   9734.66    100.00
      3906   55.8304  1.645353   9865.00   9775.41     99.00
      3907   55.8435  1.644997   9794.00   9798.80     99.00
      3908   55.8566  1.644642   9930.00   9802.06    100.00
      3909   55.8698  1.644286   9960.00   9791.35    100.00
      3910   55.8829  1.643931   9985.00   9776.60    100.00
      3911   55.8960  1.643576   9922.00   9763.56    100.00
      3912   55.9091  1.643221  10002.00   9759.17    100.00
      3913   55.9223  1.642866   9943.00   9766.52    100.00
      3914   55.9354  1.642512  10031.00   9783.73    100.00
      3915   55.9485  1.642158  10011.00   9807.67    100.00
      3916   55.9617  1.641803  10218.00   9832.88    101.00
      3917   55.9748  1.641449   9987.00   9852.83    100.00
      3918   55.9879  1.641095  10110.00   9862.46    101.00
      3919   56.0011  1.640742  10105.00   9859.46    101.00
      3920   56.0142  1.640388  10134.00   9843.19    101.00
      3921   56.0273  1.640035   9840.00   9818.29     99.00
      3922   56.0405  1.639682  10076.00   9789.02    100.00
      3923   56.0536  1.639329  10118.00   9760.76    101.00
      3924   56.0667  1.638976  10050.00   9735.62    100.00
      3925   56.0798  1.638624   9751.00   9713.72     99.00
      3926   56.0930  1.638271   9878.00   9694.12     99.00
      3927   56.1061  1.637919   9713.00   9674.94     99.00
      3928   56.1192  1.637567   9901.00   9654.00    100.00
      3929   56.1324  1.637215   9847.00   9629.57     99.00
      3930   56.1455  1.636863   9806.00   9600.22     99.00
      3931   56.1586  1.636511   9961.00   9566.45    100.00
      3932   56.1718  1.636160   9776.00   9531.49     99.00
      3933   56.1849  1.635809   9691.00   9497.80     98.00
      3934   56.1980  1.635458   9518.00   9467.86     98.00
      3935   56.2111  1.635107   9639.00   9442.30     98.00
      3936   56.2243  1.634756   9624.00   9420.49     98.00
      3937   56.2374  1.634405   9451.00   9400.69     97.00
      3938   56.2505  1.634055   9416.00   9382.27     97.00
      3939   56.2637  1.633705   9621.00   9364.59     98.00
      3940   56.2768  1.633355   9542.00   9347.58     98.00
      3941   56.2899  1.633005   9639.00   9332.23     98.00
      3942   56.3031  1.632655   9441.00   9319.85     97.00
      3943   56.3162  1.632306   9414.00   9312.37     97.00
      3944   56.3293  1.631957   9414.00   9311.70     97.00
      3945   56.3424  1.631607   9567.00   9319.43     98.00
      3946   56.3556  1.631258   9557.00   9336.37     98.00
      3947   56.3687  1.630910   9478.00   9363.02     97.00
      3948   56.3818  1.630561   9564.00   9398.90     98.00
      3949   56.3950  1.630212   9648.00   9443.37     98.00
      3950   56.4081  1.629864   9644.00   9495.92     98.00
      3951   56.4212  1.629516   9712.00   9555.58     99.00
      3952   56.4344  1.629168   9691.00   9619.38     98.00
      3953   56.4475  1.628820   9676.00   9681.06     98.00
      3954   56.4606  1.628472   9767.00   9732.23     99.00
      3955   56.4738  1.628125   9866.00   9762.90     99.00
      3956   56.4869  1.627778   9784.00   9767.11     99.00
      3957   56.5000  1.627431   9659.00   9746.99     98.00
      3958   56.5131  1.627084   9701.00   9710.90     98.00
      3959   56.5263  1.626737   9736.00   9669.43     99.00
      3960   56.5394  1.626390   9785.00   9632.07     99.00
      3961   56.5525  1.626044   9679.00   9602.27     98.00
      3962   56.5657  1.625697   9587.00   9581.50     98.00
      3963   56.5788  1.625351   9753.00   9568.81     99.00
      3964   56.5919  1.625005   9723.00   9562.19     99.00
      3965   56.6051  1.624660   9513.00   9558.66     98.00
      3966   56.6182  1.624314   9681.00   9554.29     98.00
      3967   56.6313  1.623968   9668.00   9545.49     98.00
      3968   56.6444  1.623623   9715.00   9531.14     99.00
      3969   56.6576  1.623278   9693.00   9513.81     98.00
      3970   56.6707  1.622933   9405.00   9498.21     97.00
      3971   56.6838  1.622589   9594.00   9489.28     98.00
      3972   56.6970  1.622244   9650.00   9490.06     98.00
      3973   56.7101  1.621899   9505.00   9499.38     97.00
      3974   56.7232  1.621555   9650.00   9515.95     98.00
      3975   56.7364  1.621211   9571.00   9536.62     98.00
      3976   56.7495  1.620867   9562.00   9556.94     98.00
      3977   56.7626  1.620523   9513.00   9572.13     98.00
      3978   56.7757  1.620180   9720.00   9577.91     99.00
      3979   56.7889  1.619836   9458.00   9573.52     97.00
      3980   56.8020  1.619493   9469.00   9561.81     97.00
      3981   56.8151  1.619150   9635.00   9549.25     98.00
      3982   56.8283  1.618807   9505.00   9542.76     97.00
      3983   56.8414  1.618464   9501.00   9544.80     97.00
      3984   56.8545  1.618122   9547.00   9556.60     98.00
      3985   56.8677  1.617779   9455.00   9576.84     97.00
      3986   56.8808  1.617437   9644.00   9603.36     98.00
      3987   56.8939  1.617095   9624.00   9634.08     98.00
      3988   56.9071  1.616753   9739.00   9666.67     99.00
      3989   56.9202  1.616411   9841.00   9698.58     99.00
      3990   56.9333  1.616069   9667.00   9726.35     98.00
      3991   56.9464  1.615728   9653.00   9747.11     98.00
      3992   56.9596  1.615387   9821.00   9758.05     99.00
      3993   56.9727  1.615046   9512.00   9757.90     98.00
      3994   56.9858  1.614705   9428.00   9745.87     97.00
      3995   56.9990  1.614364   9577.00   9722.41     98.00
      3996   57.0121  1.614023   9575.00   9690.85     98.00
      3997   57.0252  1.613683   9255.00   9655.41     96.00
      3998   57.0384  1.613343   9552.00   9621.28     98.00
      3999   57.0515  1.613002   9506.00   9593.42     97.00
      4000   57.0646  1.612662   9531.00   9574.63     98.00
      4001   57.0777  1.612323   9531.00   9563.12     98.00
      4002   57.0909  1.611983   9437.00   9558.19     97.00
      4003   57.1040  1.611644   9358.00   9553.13     97.00
      4004   57.1171  1.611304   9518.00   9543.28     98.00
      4005   57.1303  1.610965   9413.00   9523.32     97.00
      4006   57.1434  1.610626   9404.00   9492.05     97.00
      4007   57.1565  1.610287   9435.00   9451.01     97.00
      4008   57.1697  1.609949   9458.00   9406.95     97.00
      4009   57.1828  1.609610   9278.00   9360.76     96.00
      4010   57.1959  1.609272   9188.00   9319.79     96.00
      4011   57.2090  1.608934   9315.00   9286.87     97.00
      4012   57.2222  1.608596   9177.00   9261.98     96.00
      4013   57.2353  1.608258   9238.00   9244.01     96.00
      4014   57.2484  1.607920   9397.00   9229.76     97.00
      4015   57.2616  1.607583   9193.00   9215.05     96.00
      4016   57.2747  1.607245   9200.00   9195.61     96.00
      4017   57.2878  1.606908   9206.00   9171.03     96.00
      4018   57.3010  1.606571   8861.00   9141.45     94.00
      4019   57.3141  1.606234   9322.00   9108.94     97.00
      4020   57.3272  1.605898   9167.00   9075.98     96.00
      4021   57.3404  1.605561   9115.00   9045.87     95.00
      4022   57.3535  1.605225   9147.00   9020.62     96.00
      4023   57.3666  1.604889   8946.00   9001.21     95.00
      4024   57.3797  1.604553   9073.00   8987.24     95.00
      4025   57.3929  1.604217   9177.00   8978.00     96.00
      4026   57.4060  1.603881   9045.00   8973.36     95.00
      4027   57.4191  1.603545   8978.00   8971.07     95.00
      4028   57.4323  1.603210   9025.00   8970.76     95.00
      4029   57.4454  1.602875   9122.00   8971.63     96.00
      4030   57.4585  1.602540   8921.00   8973.33     94.00
      4031   57.4717  1.602205   8915.00   8975.40     94.00
      4032   57.4848  1.601870   9109.00   8977.41     95.00
      4033   57.4979  1.601536   8894.00   8979.89     94.00
      4034   57.5110  1.601201   9228.00   8982.68     96.00
      4035   57.5242  1.600867   8944.00   8986.43     95.00
      4036   57.5373  1.600533   8933.00   8990.58     95.00
      4037   57.5504  1.600199   9058.00   8994.08     95.00
      4038   57.5636  1.599865   9009.00   8997.38     95.00
      4039   57.5767  1.599531   9213.00   9000.64     96.00
      4040   57.5898  1.599198   9072.00   9004.62     95.00
      4041   57.6030  1.598865   9145.00   9009.63     96.00
      4042   57.6161  1.598531   9205.00   9015.04     96.00
      4043   57.6292  1.598198   9294.00   9018.92     96.00
      4044   57.6423  1.597866   8845.00   9020.11     94.00
      4045   57.6555  1.597533   9098.00   9017.47     95.00
      4046   57.6686  1.597201   9145.00   9011.96     96.00
      4047   57.6817  1.596868   9241.00   9004.80     96.00
      4048   57.6949  1.596536   9095.00   8997.67     95.00
      4049   57.7080  1.596204   9088.00   8991.82     95.00
      4050   57.7211  1.595872   9154.00   8988.07     96.00
      4051   57.7343  1.595540   9139.00   8987.11     96.00
      4052   57.7474  1.595209   9140.00   8987.90     96.00
      4053   57.7605  1.594877   9095.00   8993.09     95.00
      4054   57.7737  1.594546   9320.00   9000.17     97.00
      4055   57.7868  1.594215   8921.00   9007.16     94.00
      4056   57.7999  1.593884   9153.00   9011.17     96.00
      4057   57.8130  1.593553   9208.00   9009.80     96.00
      4058   57.8262  1.593223   9095.00   9001.57     95.00
      4059   57.8393  1.592892   9344.00   8988.10     97.00
      4060   57.8524  1.592562   8956.00   8971.86     95.00
      4061   57.8656  1.592232   9173.00   8956.44     96.00
      4062   57.8787  1.591902   9200.00   8944.53     96.00
      4063   57.8918  1.591572   9024.00   8936.44     95.00
      4064   57.9050  1.591242   9094.00   8932.91     95.00
      4065   57.9181  1.590913   9241.00   8934.12     96.00
      4066   57.9312  1.590584   9103.00   8937.34     95.00
      4067   57.9443  1.590254   9150.00   8940.26     96.00
      4068   57.9575  1.589925   9045.00   8940.48     95.00
      4069   57.9706  1.589597   8988.00   8936.06     95.00
      4070   57.9837  1.589268   8989.00   8926.70     95.00
      4071   57.9969  1.588939   8945.00   8914.12     95.00
      4072   58.0100  1.588611   9041.00   8900.23     95.00
      4073   58.0231  1.588283   8911.00   8887.47     94.00
      4074   58.0363  1.587955   8986.00   8877.75     95.00
      4075   58.0494  1.587627   8831.00   8871.69     94.00
      4076   58.0625  1.587299   9067.00   8872.38     95.00
      4077   58.0756  1.586971   8842.00   8878.00     94.00
      4078   58.0888  1.586644   9122.00   8888.67     96.00
      4079   58.1019  1.586317   9132.00   8904.43     96.00
      4080   58.1150  1.585989   8990.00   8923.77     95.00
      4081   58.1282  1.585662   8955.00   8947.23     95.00
      4082   58.1413  1.585335   9035.00   8974.46     95.00
      4083   58.1544  1.585009   9162.00   9005.26     96.00
      4084   58.1676  1.584682   9048.00   9038.76     95.00
      4085   58.1807  1.584356   8955.00   9072.72     95.00
      4086   58.1938  1.584030   9059.00   9104.52     95.00
      4087   58.2069  1.583704   9005.00   9132.60     95.00
      4088   58.2201  1.583378   9310.00   9158.69     96.00
      4089   58.2332  1.583052   9323.00   9184.84     97.00
      4090   58.2463  1.582726   9114.00   9215.59     95.00
      4091   58.2595  1.582401   9087.00   9249.56     95.00
      4092   58.2726  1.582076   9112.00   9288.03     95.00
      4093   58.2857  1.581751   9317.00   9322.98     97.00
      4094   58.2989  1.581426   9294.00   9349.49     96.00
      4095   58.3120  1.581101   9498.00   9362.47     97.00
      4096   58.3251  1.580776   9231.00   9360.53     96.00
      4097   58.3383  1.580451   9156.00   9345.58     96.00
      4098   58.3514  1.580127   9445.00   9321.43     97.00
      4099   58.3645  1.579803   9291.00   9291.97     96.00
      4100   58.3776  1.579479   9187.00   9262.64     96.00
      4101   58.3908  1.579155   9211.00   9236.42     96.00
      4102   58.4039  1.578831   9212.00   9219.02     96.00
      4103   58.4170  1.578508   9361.00   9210.31     97.00
      4104   58.4302  1.578184   9274.00   9210.04     96.00
      4105   58.4433  1.577861   9162.00   9213.57     96.00
      4106   58.4564  1.577538   9147.00   9215.62     96.00
      4107   58.4696  1.577215   9386.00   9210.97     97.00
      4108   58.4827  1.576892   9175.00   9196.47     96.00
      4109   58.4958  1.576569   9213.00   9171.49     96.00
      4110   58.5089  1.576247   9187.00   9137.29     96.00
      4111   58.5221  1.575924   8935.00   9097.09     95.00
      4112   58.5352  1.575602   9240.00   9054.89     96.00
      4113   58.5483  1.575280   9029.00   9013.85     95.00
      4114   58.5615  1.574958   9050.00   8978.15     95.00
      4115   58.5746  1.574636   9058.00   8948.44     95.00
      4116   58.5877  1.574315   8947.00   8924.86     95.00
      4117   58.6009  1.573993   8935.00   8906.91     95.00
      4118   58.6140  1.573672   9078.00   8894.00     95.00
      4119   58.6271  1.573351   8863.00   8883.33     94.00
      4120   58.6402  1.573030   9073.00   8875.09     95.00
      4121   58.6534  1.572709   8794.00   8866.26     94.00
      4122   58.6665  1.572388   8903.00   8856.89     94.00
      4123   58.6796  1.572068   8792.00   8847.19     94.00
      4124   58.6928  1.571747   8902.00   8837.74     94.00
      4125   58.7059  1.571427   8916.00   8829.62     94.00
      4126   58.7190  1.571107   8887.00   8824.20     94.00
      4127   58.7322  1.570787   8766.00   8821.78     94.00
      4128   58.7453  1.570467   8747.00   8822.39     94.00
      4129   58.7584  1.570148   8888.00   8825.88     94.00
      4130   58.7715  1.569828   8943.00   8831.95     95.00
      4131   58.7847  1.569509   9089.00   8840.35     95.00
      4132   58.7978  1.569190   8712.00   8851.23     93.00
      4133   58.8109  1.568871   8872.00   8864.11     94.00
      4134   58.8241  1.568552   9031.00   8879.50     95.00
      4135   58.8372  1.568233   8887.00   8896.53     94.00
      4136   58.8503  1.567914   8934.00   8914.53     95.00
      4137   58.8635  1.567596   9000.00   8931.96     95.00
      4138   58.8766  1.567278   8805.00   8946.64     94.00
      4139   58.8897  1.566960   8864.00   8957.29     94.00
      4140   58.9029  1.566642   9003.00   8964.46     95.00
      4141   58.9160  1.566324   9125.00   8969.32     96.00
      4142   58.9291  1.566006   9157.00   8974.23     96.00
      4143   58.9422  1.565688   8952.00   8980.86     95.00
      4144   58.9554  1.565371   9009.00   8991.41     95.00
      4145   58.9685  1.565054   8605.00   9005.42     93.00
      4146   58.9816  1.564737   9089.00   9023.47     95.00
      4147   58.9948  1.564420   8983.00   9042.62     95.00
      4148   59.0079  1.564103   8919.00   9060.48     94.00
      4149   59.0210  1.563787   9076.00   9073.83     95.00
      4150   59.0342  1.563470   8935.00   9079.94     95.00
      4151   59.0473  1.563154   8965.00   9078.18     95.00
      4152   59.0604  1.562837   8804.00   9069.17     94.00
      4153   59.0735  1.562521   8845.00   9055.48     94.00
      4154   59.0867  1.562206   8890.00   9040.19     94.00
      4155   59.0998  1.561890   9056.00   9025.80     95.00
      4156   59.1129  1.561574   9016.00   9014.11     95.00
      4157   59.1261  1.561259   9002.00   9007.96     95.00
      4158   59.1392  1.560943   8986.00   9005.92     95.00
      4159   59.1523  1.560628   9036.00   9008.64     95.00
      4160   59.1655  1.560313   9072.00   9015.28     95.00
      4161   59.1786  1.559998   9168.00   9024.40     96.00
      4162   59.1917  1.559684   9183.00   9034.96     96.00
      4163   59.2048  1.559369   8994.00   9045.40     95.00
      4164   59.2180  1.559055   8978.00   9055.12     95.00
      4165   59.2311  1.558740   9084.00   9063.59     95.00
      4166   59.2442  1.558426   9240.00   9069.82     96.00
      4167   59.2574  1.558112   9032.00   9073.56     95.00
      4168   59.2705  1.557798   8907.00   9073.68     94.00
      4169   59.2836  1.557485   9198.00   9070.62     96.00
      4170   59.2968  1.557171   9132.00   9065.50     96.00
      4171   59.3099  1.556858   9085.00   9060.83     95.00
      4172   59.3230  1.556545   9105.00   9058.81     95.00
      4173   59.3362  1.556231   9043.00   9060.63     95.00
      4174   59.3493  1.555918   9254.00   9068.17     96.00
      4175   59.3624  1.555606   9090.00   9081.50     95.00
      4176   59.3755  1.555293   9069.00   9099.30     95.00
      4177   59.3887  1.554980   9075.00   9119.28     95.00
      4178   59.4018  1.554668   9231.00   9137.11     96.00
      4179   59.4149  1.554356   9341.00   9148.92     97.00
      4180   59.4281  1.554044   9080.00   9151.91     95.00
      4181   59.4412  1.553732   9276.00   9145.89     96.00
      4182   59.4543  1.553420   9058.00   9133.43     95.00
      4183   59.4675  1.553108   9007.00   9118.65     95.00
      4184   59.4806  1.552797   9190.00   9105.24     96.00
      4185   59.4937  1.552485   9043.00   9095.59     95.00
      4186   59.5068  1.552174   9224.00   9089.51     96.00
      4187   59.5200  1.551863   8849.00   9087.28     94.00
      4188   59.5331  1.551552   9169.00   9086.62     96.00
      4189   59.5462  1.551242   9008.00   9085.83     95.00
      4190   59.5594  1.550931   9041.00   9083.45     95.00
      4191   59.5725  1.550620   9209.00   9078.42     96.00
      4192   59.5856  1.550310   9015.00   9070.39     95.00
      4193   59.5988  1.550000   8900.00   9059.10     94.00
      4194   59.6119  1.549690   9149.00   9046.65     96.00
      4195   59.6250  1.549380   9094.00   9036.55     95.00
      4196   59.6381  1.549070   9243.00   9029.94     96.00
      4197   59.6513  1.548761   9235.00   9027.46     96.00
      4198   59.6644  1.548451   9125.00   9029.17     96.00
      4199   59.6775  1.548142   9062.00   9035.34     95.00
      4200   59.6907  1.547833   8902.00   9044.51     94.00
      4201   59.7038  1.547524   9170.00   9056.42     96.00
      4202   59.7169  1.547215   9261.00   9070.29     96.00
      4203   59.7301  1.546906   9228.00   9085.88     96.00
      4204   59.7432  1.546597   9053.00   9102.88     95.00
      4205   59.7563  1.546289   9078.00   9120.85     95.00
      4206   59.7695  1.545980   9051.00   9137.74     95.00
      4207   59.7826  1.545672   9275.00   9152.83     96.00
      4208   59.7957  1.545364   9041.00   9162.38     95.00
      4209   59.8088  1.545056   9186.00   9163.74     96.00
      4210   59.8220  1.544749   9155.00   9156.74     96.00
      4211   59.8351  1.544441   9008.00   9144.09     95.00
      4212   59.8482  1.544134   9179.00   9129.85     96.00
      4213   59.8614  1.543826   9198.00   9117.22     96.00
      4214   59.8745  1.543519   9005.00   9107.32     95.00
      4215   59.8876  1.543212   9259.00   9101.15     96.00
      4216   59.9008  1.542905   9076.00   9098.64     95.00
      4217   59.9139  1.542598   9189.00   9099.33     96.00
      4218   59.9270  1.542292   9213.00   9102.71     96.00
      4219   59.9401  1.541985   8973.00   9107.57     95.00
      4220   59.9533  1.541679   9073.00   9111.46     95.00
      4221   59.9664  1.541373   8996.00   9112.70     95.00
      4222   59.9795  1.541067   8981.00   9109.54     95.00
      4223   59.9927  1.540761   9087.00   9102.57     95.00
      4224   60.0058  1.540455   8993.00   9093.40     95.00
      4225   60.0189  1.540149   9002.00   9083.60     95.00
      4226   60.0321  1.539844   9057.00   9074.20     95.00
      4227   60.0452  1.539539   8990.00   9065.78     95.00
      4228   60.0583  1.539233   8854.00   9059.06     94.00
      4229   60.0714  1.538928   8900.00   9054.75     94.00
      4230   60.0846  1.538623   8889.00   9053.87     94.00
      4231   60.0977  1.538319   8850.00   9056.44     94.00
      4232   60.1108  1.538014   8855.00   9061.48     94.00
      4233   60.1240  1.537709   8870.00   9067.13     94.00
      4234   60.1371  1.537405   8870.00   9070.99     94.00
      4235   60.1502  1.537101   8929.00   9070.58     94.00
      4236   60.1634  1.536797   8876.00   9065.82     94.00
      4237   60.1765  1.536493   9138.00   9057.65     96.00
      4238   60.1896  1.536189   8765.00   9047.70     94.00
      4239   60.2028  1.535886   8917.00   9039.32     94.00
      4240   60.2159  1.535582   8932.00   9033.46     95.00
      4241   60.2290  1.535279   8983.00   9031.91     95.00
      4242   60.2421  1.534976   8860.00   9035.41     94.00
      4243   60.2553  1.534672   8797.00   9044.14     94.00
      4244   60.2684  1.534369   8710.00   9056.63     93.00
      4245   60.2815  1.534067   8753.00   9069.96     94.00
      4246   60.2947  1.533764   8947.00   9081.00     95.00
      4247   60.3078  1.533461   8792.00   9087.23     94.00
      4248   60.3209  1.533159   8935.00   9086.71     95.00
      4249   60.3341  1.532857   8804.00   9080.47     94.00
      4250   60.3472  1.532555   8920.00   9070.98     94.00
      4251   60.3603  1.532253   8825.00   9060.63     94.00
      4252   60.3734  1.531951   9130.00   9052.00     96.00
      4253   60.3866  1.531649   9088.00   9047.50     95.00
      4254   60.3997  1.531348   9149.00   9047.86     96.00
      4255   60.4128  1.531046   8883.00   9054.72     94.00
      4256   60.4260  1.530745   9098.00   9066.93     95.00
      4257   60.4391  1.530444   8996.00   9083.90     95.00
      4258   60.4522  1.530143   9060.00   9103.05     95.00
      4259   60.4654  1.529842   9169.00   9121.44     96.00
      4260   60.4785  1.529541   9056.00   9135.48     95.00
      4261   60.4916  1.529241   9145.00   9143.14     96.00
      4262   60.5047  1.528940   8962.00   9142.34     95.00
      4263   60.5179  1.528640   8979.00   9134.70     95.00
      4264   60.5310  1.528340   9042.00   9121.93     95.00
      4265   60.5441  1.528040   8904.00   9106.61     94.00
      4266   60.5573  1.527740   9125.00   9090.13     96.00
      4267   60.5704  1.527440   8974.00   9073.58     95.00
      4268   60.5835  1.527140   8934.00   9057.16     95.00
      4269   60.5967  1.526841   8976.00   9042.33     95.00
      4270   60.6098  1.526542   9068.00   9028.99     95.00
      4271   60.6229  1.526242   8910.00   9017.86     94.00
      4272   60.6361  1.525943   8778.00   9008.35     94.00
      4273   60.6492  1.525644   8986.00   8999.97     95.00
      4274   60.6623  1.525346   8920.00   8991.12     94.00
      4275   60.6754  1.525047   8914.00   8981.49     94.00
      4276   60.6886  1.524748   8807.00   8971.31     94.00
      4277   60.7017  1.524450   8889.00   8960.90     94.00
      4278   60.7148  1.524152   8902.00   8951.37     94.00
      4279   60.7280  1.523854   8856.00   8942.77     94.00
      4280   60.7411  1.523556   8913.00   8935.02     94.00
      4281   60.7542  1.523258   9119.00   8926.96     95.00
      4282   60.7674  1.522960   8949.00   8920.42     95.00
      4283   60.7805  1.522663   9006.00   8914.73     95.00
      4284   60.7936  1.522365   8801.00   8910.52     94.00
      4285   60.8067  1.522068   8752.00   8907.83     94.00
      4286   60.8199  1.521771   8747.00   8906.39     94.00
      4287   60.8330  1.521474   8843.00   8905.88     94.00
      4288   60.8461  1.521177   8820.00   8905.65     94.00
      4289   60.8593  1.520880   8827.00   8905.33     94.00
      4290   60.8724  1.520584   8991.00   8905.00     95.00
      4291   60.8855  1.520287   8805.00   8904.26     94.00
      4292   60.8987  1.519991   8811.00   8904.36     94.00
      4293   60.9118  1.519694   8863.00   8905.30     94.00
      4294   60.9249  1.519398   9122.00   8909.42     96.00
      4295   60.9380  1.519102   8980.00   8917.04     95.00
      4296   60.9512  1.518807   9042.00   8928.83     95.00
      4297   60.9643  1.518511   8915.00   8945.03     94.00
      4298   60.9774  1.518215   9013.00   8965.37     95.00
      4299   60.9906  1.517920   9020.00   8988.81     95.00
      4300   61.0037  1.517625   8934.00   9013.50     95.00
      4301   61.0168  1.517330   9136.00   9036.45     96.00
      4302   61.0300  1.517035   9034.00   9054.48     95.00
      4303   61.0431  1.516740   9117.00   9065.07     95.00
      4304   61.0562  1.516445   9053.00   9067.18     95.00
      4305   61.0694  1.516150   9012.00   9062.27     95.00
      4306   61.0825  1.515856   9058.00   9053.48     95.00
      4307   61.0956  1.515562   9251.00   9044.20     96.00
      4308   61.1087  1.515267   8999.00   9036.81     95.00
      4309   61.1219  1.514974   8883.00   9031.95     94.00
      4310   61.1350  1.514680   8937.00   9028.80     95.00
      4311   61.1481  1.514386   9093.00   9027.82     95.00
      4312   61.1613  1.514092   9081.00   9027.12     95.00
      4313   61.1744  1.513799   8880.00   9026.22     94.00
      4314   61.1875  1.513505   9013.00   9024.51     95.00
      4315   61.2007  1.513212   9007.00   9021.69     95.00
      4316   61.2138  1.512919   9097.00   9017.63     95.00
      4317   61.2269  1.512626   8872.00   9012.34     94.00
      4318   61.2400  1.512333   9102.00   9007.34     95.00
      4319   61.2532  1.512040   8888.00   9003.57     94.00
      4320   61.2663  1.511748   9205.00   9001.93     96.00
      4321   61.2794  1.511455   8968.00   9002.52     95.00
      4322   61.2926  1.511163   8917.00   9004.96     94.00
      4323   61.3057  1.510871   9053.00   9007.42     95.00
      4324   61.3188  1.510579   9019.00   9009.98     95.00
      4325   61.3320  1.510287   8932.00   9011.25     95.00
      4326   61.3451  1.509995   8823.00   9011.72     94.00
      4327   61.3582  1.509704   8894.00   9012.03     94.00
      4328   61.3713  1.509412   8918.00   9013.20     94.00
      4329   61.3845  1.509121   9048.00   9015.39     95.00
      4330   61.3976  1.508829   8892.00   9018.52     94.00
      4331   61.4107  1.508538   8935.00   9022.25     95.00
      4332   61.4239  1.508247   8917.00   9026.62     94.00
      4333   61.4370  1.507956   8990.00   9032.43     95.00
      4334   61.4501  1.507666   8975.00   9040.39     95.00
      4335   61.4633  1.507375   8873.00   9049.82     94.00
      4336   61.4764  1.507084   8966.00   9060.81     95.00
      4337   61.4895  1.506794   8925.00   9072.70     94.00
      4338   61.5027  1.506504   8843.00   9083.80     94.00
      4339   61.5158  1.506214   8985.00   9094.87     95.00
      4340   61.5289  1.505924   9099.00   9105.54     95.00
      4341   61.5420  1.505634   9098.00   9115.65     95.00
      4342   61.5552  1.505345   9210.00   9125.28     96.00
      4343   61.5683  1.505055   8856.00   9133.60     94.00
      4344   61.5814  1.504766   8973.00   9139.95     95.00
      4345   61.5946  1.504476   8975.00   9142.51     95.00
      4346   61.6077  1.504187   8873.00   9142.15     94.00
      4347   61.6208  1.503898   8995.00   9137.36     95.00
      4348   61.6340  1.503609   8939.00   9129.82     95.00
      4349   61.6471  1.503320   8919.00   9120.87     94.00
      4350   61.6602  1.503032   9082.00   9111.01     95.00
      4351   61.6733  1.502743   8916.00   9100.11     94.00
      4352   61.6865  1.502455   9100.00   9088.99     95.00
      4353   61.6996  1.502167   8971.00   9076.70     95.00
      4354   61.7127  1.501879   8971.00   9064.04     95.00
      4355   61.7259  1.501591   8974.00   9051.69     95.00
      4356   61.7390  1.501303   8963.00   9041.00     95.00
      4357   61.7521  1.501015   8807.00   9032.93     94.00
      4358   61.7653  1.500728   9169.00   9026.15     96.00
      4359   61.7784  1.500440   8930.00   9020.78     94.00
      4360   61.7915  1.500153   8981.00   9015.72     95.00
      4361   61.8046  1.499866   9072.00   9010.92     95.00
      4362   61.8178  1.499579   8751.00   9006.09     94.00
      4363   61.8309  1.499292   8879.00   9001.20     94.00
      4364   61.8440  1.499005   8887.00   8995.83     94.00
      4365   61.8572  1.498718   9040.00   8989.61     95.00
      4366   61.8703  1.498432   8993.00   8982.72     95.00
      4367   61.8834  1.498145   8860.00   8975.17     94.00
      4368   61.8966  1.497859   8837.00   8967.86     94.00
      4369   61.9097  1.497573   8938.00   8960.66     95.00
      4370   61.9228  1.497287   8917.00   8954.43     94.00
      4371   61.9359  1.497001   8870.00   8949.89     94.00
      4372   61.9491  1.496715   8809.00   8947.17     94.00
      4373   61.9622  1.496429   8845.00   8946.56     94.00
      4374   61.9753  1.496144   9006.00   8947.99     95.00
      4375   61.9885  1.495858   8885.00   8951.27     94.00
      4376   62.0016  1.495573   8875.00   8955.92     94.00
      4377   62.0147  1.495288   8993.00   8961.56     95.00
      4378   62.0279  1.495003   8926.00   8967.55     94.00
      4379   62.0410  1.494718   8869.00   8973.49     94.00
      4380   62.0541  1.494433   8966.00   8978.24     95.00
      4381   62.0673  1.494149   8936.00   8979.95     95.00
      4382   62.0804  1.493864   8834.00   8977.18     94.00
      4383   62.0935  1.493580   8961.00   8969.30     95.00
      4384   62.1066  1.493296   8868.00   8957.22     94.00
      4385   62.1198  1.493012   8929.00   8942.50     94.00
      4386   62.1329  1.492728   8769.00   8926.72     94.00
      4387   62.1460  1.492444   8919.00   8911.88     94.00
      4388   62.1592  1.492160   9056.00   8899.16     95.00
      4389   62.1723  1.491876   8830.00   8889.08     94.00
      4390   62.1854  1.491593   9058.00   8881.45     95.00
      4391   62.1986  1.491310   8828.00   8876.72     94.00
      4392   62.2117  1.491026   8904.00   8872.74     94.00
      4393   62.2248  1.490743   8765.00   8869.13     94.00
      4394   62.2379  1.490460   8933.00   8865.23     95.00
      4395   62.2511  1.490178   8981.00   8860.18     95.00
      4396   62.2642  1.489895   8864.00   8853.77     94.00
      4397   62.2773  1.489612   8737.00   8846.25     93.00
      4398   62.2905  1.489330   8881.00   8838.13     94.00
      4399   62.3036  1.489048   8998.00   8830.24     95.00
      4400   62.3167  1.488765   8766.00   8822.71     94.00
      4401   62.3299  1.488483   8816.00   8815.67     94.00
      4402   62.3430  1.488201   8939.00   8808.93     95.00
      4403   62.3561  1.487919   8697.00   8802.26     93.00
      4404   62.3692  1.487638   8901.00   8795.69     94.00
      4405   62.3824  1.487356   9011.00   8789.54     95.00
      4406   62.3955  1.487075   8920.00   8783.98     94.00
      4407   62.4086  1.486793   8680.00   8779.51     93.00
      4408   62.4218  1.486512   8891.00   8777.09     94.00
      4409   62.4349  1.486231   8942.00   8776.66     95.00
      4410   62.4480  1.485950   9007.00   8778.02     95.00
      4411   62.4612  1.485669   8831.00   8780.65     94.00
      4412   62.4743  1.485389   8795.00   8783.88     94.00
      4413   62.4874  1.485108   8902.00   8787.38     94.00
      4414   62.5005  1.484828   8918.00   8790.48     94.00
      4415   62.5137  1.484547   8766.00   8793.63     94.00
      4416   62.5268  1.484267   8854.00   8796.69     94.00
      4417   62.5399  1.483987   8893.00   8800.50     94.00
      4418   62.5531  1.483707   8749.00   8805.29     94.00
      4419   62.5662  1.483427   8779.00   8811.21     94.00
      4420   62.5793  1.483148   8925.00   8819.07     94.00
      4421   62.5925  1.482868   8857.00   8828.59     94.00
      4422   62.6056  1.482589   8954.00   8840.04     95.00
      4423   62.6187  1.482309   9100.00   8853.56     95.00
      4424   62.6319  1.482030   8902.00   8868.31     94.00
      4425   62.6450  1.481751   8915.00   8883.41     94.00
      4426   62.6581  1.481472   8887.00   8898.63     94.00
      4427   62.6712  1.481194   9033.00   8911.48     95.00
      4428   62.6844  1.480915   9104.00   8923.02     95.00
      4429   62.6975  1.480636   8959.00   8933.98     95.00
      4430   62.7106  1.480358   8920.00   8946.11     94.00
      4431   62.7238  1.480080   8986.00   8960.57     95.00
      4432   62.7369  1.479801   9070.00   8978.53     95.00
      4433   62.7500  1.479523   9195.00   9000.51     96.00
      4434   62.7632  1.479245   9209.00   9026.43     96.00
      4435   62.7763  1.478967   9144.00   9055.70     96.00
      4436   62.7894  1.478690   9331.00   9087.94     97.00
      4437   62.8025  1.478412   9285.00   9121.31     96.00
      4438   62.8157  1.478135   9265.00   9153.05     96.00
      4439   62.8288  1.477857   9392.00   9180.50     97.00
      4440   62.8419  1.477580   9289.00   9201.46     96.00
      4441   62.8551  1.477303   9249.00   9215.03     96.00
      4442   62.8682  1.477026   9301.00   9221.35     96.00
      4443   62.8813  1.476749   9345.00   9222.21     97.00
      4444   62.8945  1.476473   9311.00   9220.65     96.00
      4445   62.9076  1.476196   9594.00   9219.22     98.00
      4446   62.9207  1.475920   9253.00   9220.84     96.00
      4447   62.9338  1.475643   9297.00   9226.44     96.00
      4448   62.9470  1.475367   9258.00   9235.24     96.00
      4449   62.9601  1.475091   9194.00   9245.05     96.00
      4450   62.9732  1.474815   9412.00   9253.37     97.00
      4451   62.9864  1.474539   9208.00   9257.22     96.00
      4452   62.9995  1.474263   9428.00   9255.22     97.00
      4453   63.0126  1.473988   9160.00   9247.52     96.00
      4454   63.0258  1.473712   9146.00   9235.33     96.00
      4455   63.0389  1.473437   9196.00   9219.92     96.00
      4456   63.0520  1.473162   9309.00   9202.55     96.00
      4457   63.0652  1.472887   9253.00   9185.08     96.00
      4458   63.0783  1.472612   9331.00   9168.92     97.00
      4459   63.0914  1.472337   9301.00   9154.46     96.00
      4460   63.1045  1.472062   9080.00   9141.40     95.00
      4461   63.1177  1.471787   9288.00   9128.81     96.00
      4462   63.1308  1.471513   9180.00   9115.52     96.00
      4463   63.1439  1.471238   9362.00   9100.79     97.00
      4464   63.1571  1.470964   9101.00   9084.55     95.00
      4465   63.1702  1.470690   9135.00   9067.47     96.00
      4466   63.1833  1.470416   9235.00   9050.90     96.00
      4467   63.1965  1.470142   9016.00   9035.45     95.00
      4468   63.2096  1.469868   9042.00   9021.18     95.00
      4469   63.2227  1.469595   8918.00   9008.20     94.00
      4470   63.2358  1.469321   8973.00   8996.12     95.00
      4471   63.2490  1.469048   9243.00   8984.89     96.00
      4472   63.2621  1.468774   9003.00   8974.76     95.00
      4473   63.2752  1.468501   9217.00   8964.74     96.00
      4474   63.2884  1.468228   8933.00   8955.20     95.00
      4475   63.3015  1.467955   8826.00   8945.89     94.00
      4476   63.3146  1.467683   8710.00   8936.97     93.00
      4477   63.3278  1.467410   8666.00   8929.05     93.00
      4478   63.3409  1.467137   8992.00   8922.36     95.00
      4479   63.3540  1.466865   8838.00   8916.99     94.00
      4480   63.3671  1.466592   8888.00   8912.81     94.00
      4481   63.3803  1.466320   8878.00   8909.66     94.00
      4482   63.3934  1.466048   8823.00   8907.03     94.00
      4483   63.4065  1.465776   8824.00   8904.20     94.00
      4484   63.4197  1.465504   8775.00   8900.22     94.00
      4485   63.4328  1.465233   8926.00   8894.17     94.00
      4486   63.4459  1.464961   8657.00   8885.60     93.00
      4487   63.4591  1.464690   8591.00   8874.64     93.00
      4488   63.4722  1.464418   9025.00   8862.79     95.00
      4489   63.4853  1.464147   8769.00   8850.38     94.00
      4490   63.4985  1.463876   8832.00   8839.05     94.00
      4491   63.5116  1.463605   9043.00   8828.96     95.00
      4492   63.5247  1.463334   8731.00   8820.47     93.00
      4493   63.5378  1.463063   8792.00   8813.61     94.00
      4494   63.5510  1.462793   8875.00   8808.43     94.00
      4495   63.5641  1.462522   8882.00   8804.94     94.00
      4496   63.5772  1.462252   8848.00   8803.11     94.00
      4497   63.5904  1.461981   8786.00   8802.51     94.00
      4498   63.6035  1.461711   8863.00   8802.74     94.00
      4499   63.6166  1.461441   8900.00   8803.16     94.00
      4500   63.6298  1.461171   8887.00   8802.99     94.00
      4501   63.6429  1.460901   8804.00   8802.27     94.00
      4502   63.6560  1.460632   8762.00   8801.10     94.00
      4503   63.6691  1.460362   9002.00   8799.38     95.00
      4504   63.6823  1.460093   8930.00   8797.83     94.00
      4505   63.6954  1.459823   8900.00   8796.90     94.00
      4506   63.7085  1.459554   8837.00   8796.92     94.00
      4507   63.7217  1.459285   8947.00   8798.52     95.00
      4508   63.7348  1.459016   8733.00   8802.01     93.00
      4509   63.7479  1.458747   8872.00   8807.74     94.00
      4510   63.7611  1.458478   8843.00   8816.18     94.00
      4511   63.7742  1.458210   8935.00   8827.44     95.00
      4512   63.7873  1.457941   8930.00   8840.75     94.00
      4513   63.8004  1.457673   8976.00   8854.88     95.00
      4514   63.8136  1.457404   8949.00   8868.81     95.00
      4515   63.8267  1.457136   8918.00   8881.48     94.00
      4516   63.8398  1.456868   8970.00   8892.09     95.00
      4517   63.8530  1.456600   9006.00   8900.77     95.00
      4518   63.8661  1.456333   8995.00   8907.81     95.00
      4519   63.8792  1.456065   8750.00   8912.84     94.00
      4520   63.8924  1.455797   8798.00   8915.71     94.00
      4521   63.9055  1.455530   8841.00   8915.39     94.00
      4522   63.9186  1.455262   8757.00   8911.59     94.00
      4523   63.9318  1.454995   8959.00   8905.37     95.00
      4524   63.9449  1.454728   8834.00   8897.86     94.00
      4525   63.9580  1.454461   8844.00   8889.90     94.00
      4526   63.9711  1.454194   9014.00   8882.52     95.00
      4527   63.9843  1.453928   8942.00   8876.00     95.00
      4528   63.9974  1.453661   8741.00   8869.36     93.00
      4529   64.0105  1.453395   8861.00   8862.59     94.00
      4530   64.0237  1.453128   8884.00   8855.74     94.00
      4531   64.0368  1.452862   8877.00   8848.83     94.00
      4532   64.0499  1.452596   8758.00   8841.85     94.00
      4533   64.0630  1.452330   8905.00   8834.43     94.00
      4534   64.0762  1.452064   8925.00   8826.37     94.00
      4535   64.0893  1.451798   8778.00   8817.27     94.00
      4536   64.1024  1.451532   8804.00   8806.55     94.00
      4537   64.1156  1.451267   8871.00   8795.51     94.00
      4538   64.1287  1.451001   8910.00   8784.18     94.00
      4539   64.1418  1.450736   8919.00   8773.87     94.00
      4540   64.1550  1.450471   8892.00   8765.39     94.00
      4541   64.1681  1.450205   8722.00   8759.00     93.00
      4542   64.1812  1.449941   8731.00   8755.59     93.00
      4543   64.1944  1.449676   8704.00   8753.65     93.00
      4544   64.2075  1.449411   8807.00   8754.15     94.00
      4545   64.2206  1.449146   8949.00   8756.93     95.00
      4546   64.2337  1.448882   8965.00   8761.01     95.00
      4547   64.2469  1.448617   9004.00   8767.46     95.00
      4548   64.2600  1.448353   8792.00   8774.53     94.00
      4549   64.2731  1.448089   8818.00   8781.69     94.00
      4550   64.2863  1.447825   8816.00   8786.48     94.00
      4551   64.2994  1.447561   8798.00   8789.64     94.00
      4552   64.3125  1.447297   8726.00   8790.41     93.00
      4553   64.3257  1.447033   8878.00   8789.53     94.00
      4554   64.3388  1.446769   8698.00   8787.81     93.00
      4555   64.3519  1.446506   8872.00   8786.27     94.00
      4556   64.3651  1.446242   8760.00   8785.85     94.00
      4557   64.3782  1.445979   8691.00   8786.36     93.00
      4558   64.3913  1.445716   8813.00   8789.08     94.00
[truncated: 632,215 more chars]
