# Supplementary material for: Formation of ibrutinib solvates: so similar, yet so different
Source: IUCrJ. 2023 Feb 24;10(Pt 2):210–9. doi: 10.1107/S2052252523001197 (PMC9980385; doi:10.1107/S2052252523001197)
Supplement: Supplementary file 2 [file m-10-00210-bromosup2.hkl]

data_bromo
#  xcalibur in  D:\Single-crystals\  At 10:
_audit_creation_date        "17-03-08"
_audit_creation_method      CRYSTALS 

_cell_length_a                    11.0298(4)
_cell_angle_alpha                 80.855(3)
_cell_length_b                    11.9154(4)
_cell_angle_beta                  71.713(3)
_cell_length_c                    11.9588(4)
_cell_angle_gamma                 68.106(3)
loop_
 _symmetry_equiv_pos_as_xyz
 'x,y,z'

# NOTE FO on scale of Fc,      0.16243
# Status flags: 
#    o - used in refinement 
#    < - excluded by I/sigmaI cutoff 
#    l - excluded at low resolution  
#    h - excluded at high resolution  
#    x - excluded for another reason  

loop_
_refln_index_h
_refln_index_k
_refln_index_l
_refln_F_squared_meas
_refln_F_squared_calc
_refln_F_squared_sigma
_refln_observed_status
_refln_refinement_weight
  -7  -6 -14       72.94       74.55        2.88 o   0.9927E-02
  -6  -6 -14        2.24        0.47        0.49 o   0.7805E+00
  -5  -6 -14      162.59      163.63        4.47 o   0.3581E-02
  -4  -6 -14      147.21      135.65        4.10 o   0.4437E-02
  -7  -5 -14       50.23       31.98        2.49 o   0.2081E-01
  -6  -5 -14      103.83       85.38        3.76 o   0.7468E-02
  -5  -5 -14       20.24       18.21        1.69 o   0.4474E-01
  -4  -5 -14       33.22       35.42        2.09 o   0.2343E-01
  -3  -5 -14       11.73       15.72        1.22 o   0.6169E-01
  -7  -4 -14      362.40      288.32        6.78 o   0.1396E-02
  -6  -4 -14       82.57       61.73        3.39 o   0.1050E-01
  -5  -4 -14      298.03      280.34        6.68 o   0.1585E-02
  -4  -4 -14      184.70      149.46        5.21 o   0.3570E-02
  -3  -4 -14      490.50      495.80        8.37 o   0.6798E-03
  -2  -4 -14      138.70      139.08        4.12 o   0.4465E-02
  -7  -3 -14       27.09       27.26        1.72 o   0.3106E-01
  -6  -3 -14      142.71      123.07        4.34 o   0.4809E-02
  -5  -3 -14      467.53      415.33        8.31 o   0.8347E-03
  -4  -3 -14      134.65      126.35        4.44 o   0.4820E-02
  -3  -3 -14       94.63       81.80        3.65 o   0.8036E-02
  -2  -3 -14      161.05      171.01        4.58 o   0.3450E-02
  -1  -3 -14       70.05       73.36        2.78 o   0.1027E-01
  -5  -2 -14       67.70       67.02        2.92 o   0.1109E-01
  -4  -2 -14       41.27       33.22        2.35 o   0.2222E-01
  -3  -2 -14       81.56       88.06        3.31 o   0.8208E-02
  -2  -2 -14        2.69        2.48        0.67 o   0.3404E+00
  -1  -2 -14        2.40        2.16        0.56 o   0.4041E+00
  -4  -1 -14      205.17      195.28        5.88 o   0.2671E-02
  -3  -1 -14      307.58      324.15        6.93 o   0.1354E-02
  -2  -1 -14      225.44      258.95        5.06 o   0.2008E-02
  -1  -1 -14      106.30      114.71        3.27 o   0.6018E-02
  -5   0 -14      129.94      119.91        4.48 o   0.5086E-02
  -4   0 -14      379.62      361.48        7.90 o   0.1076E-02
  -3   0 -14        7.36        6.42        1.08 o   0.1281E+00
  -2   0 -14      583.29      612.59        8.98 o   0.4904E-03
  -5   1 -14       35.86       37.94        2.15 o   0.2189E-01
  -4   1 -14       15.05       12.28        1.46 o   0.6443E-01
  -3   1 -14       27.00       29.97        1.97 o   0.2857E-01
  -2   1 -14       55.39       63.28        2.67 o   0.1250E-01
  -3   2 -14       71.75       72.12        2.96 o   0.1022E-01
  -7  -8 -13       76.35       74.07        3.04 o   0.9740E-02
  -6  -8 -13      456.79      427.01        7.66 o   0.8318E-03
  -5  -8 -13      183.45      196.25        4.62 o   0.2883E-02
  -9  -7 -13        0.59        1.89        0.40 o   0.6166E+00
  -8  -7 -13        4.69        6.14        0.82 o   0.1590E+00
  -7  -7 -13       10.53        9.43        1.30 o   0.8637E-01
  -6  -7 -13       34.59       36.54        2.37 o   0.2222E-01
  -5  -7 -13       14.92       13.38        1.57 o   0.6026E-01
  -4  -7 -13       18.83       22.33        1.67 o   0.4011E-01
  -3  -7 -13       11.28       13.30        1.21 o   0.6985E-01
  -9  -6 -13       62.99       43.86        2.94 o   0.1505E-01
  -8  -6 -13      336.17      234.04        7.50 o   0.1709E-02
  -7  -6 -13       67.92       52.83        3.50 o   0.1245E-01
  -6  -6 -13      308.32      262.17        7.72 o   0.1617E-02
  -5  -6 -13      227.72      215.50        6.59 o   0.2287E-02
  -4  -6 -13       84.44       73.39        3.91 o   0.8932E-02
  -3  -6 -13      270.14      275.46        6.76 o   0.1683E-02
  -2  -6 -13      165.63      166.30        4.89 o   0.3459E-02
  -1  -6 -13        3.90        2.52        0.69 o   0.2975E+00
  -9  -5 -13      260.05      212.83        6.08 o   0.2193E-02
  -8  -5 -13      225.28      176.74        6.25 o   0.2738E-02
  -7  -5 -13      316.69      283.00        7.88 o   0.1482E-02
  -6  -5 -13      388.09      358.79        8.98 o   0.1052E-02
  -5  -5 -13      643.38      593.65       11.81 o   0.4672E-03
  -4  -5 -13      248.45      220.95        7.17 o   0.2109E-02
  -3  -5 -13      380.18      361.61        8.71 o   0.1062E-02
  -2  -5 -13      124.01      132.38        4.67 o   0.4747E-02
  -1  -5 -13      422.74      441.19        8.09 o   0.8313E-03
   0  -5 -13       62.09       60.03        1.87 o   0.1317E-01
  -9  -4 -13        9.06       10.60        1.13 o   0.8702E-01
  -8  -4 -13       72.26       73.76        3.49 o   0.9660E-02
  -7  -4 -13      189.07      162.74        6.06 o   0.3186E-02
  -6  -4 -13        8.66       11.42        1.40 o   0.7917E-01
  -5  -4 -13      360.12      344.08        8.90 o   0.1138E-02
  -4  -4 -13       36.89       29.83        2.86 o   0.2317E-01
  -3  -4 -13      109.52       89.94        4.79 o   0.6618E-02
  -2  -4 -13       81.93       70.86        4.04 o   0.9150E-02
  -1  -4 -13      405.10      390.11        5.74 o   0.9933E-03
   0  -4 -13       15.13       17.92        0.99 o   0.5424E-01
  -8  -3 -13      281.66      276.20        6.60 o   0.1656E-02
  -7  -3 -13      273.76      239.45        7.10 o   0.1891E-02
  -6  -3 -13      268.58      255.15        7.38 o   0.1783E-02
  -5  -3 -13       65.51       56.44        3.72 o   0.1181E-01
  -4  -3 -13      143.47      149.32        4.02 o   0.4151E-02
  -3  -3 -13       92.95       97.05        4.48 o   0.6791E-02
  -2  -3 -13      106.15      109.15        4.68 o   0.5867E-02
  -1  -3 -13       34.66       39.49        2.54 o   0.2066E-01
   0  -3 -13       41.79       50.01        2.57 o   0.1645E-01
   1  -3 -13        9.98       10.21        1.11 o   0.8740E-01
  -8  -2 -13      724.46      644.42       10.24 o   0.4074E-03
  -7  -2 -13      111.90       96.04        4.20 o   0.6475E-02
  -6  -2 -13      411.15      392.96        8.77 o   0.9393E-03
  -5  -2 -13      416.73      387.11        6.91 o   0.9728E-03
  -4  -2 -13      395.62      383.53        6.74 o   0.1012E-02
  -3  -2 -13      332.45      332.34        6.05 o   0.1291E-02
  -2  -2 -13      260.09      265.79        7.29 o   0.1750E-02
  -1  -2 -13      227.28      237.75        6.57 o   0.2100E-02
   0  -2 -13      194.51      214.27        5.68 o   0.2524E-02
   1  -2 -13       43.01       47.84        2.42 o   0.1709E-01
  -8  -1 -13       10.13       12.00        1.16 o   0.7695E-01
  -7  -1 -13       15.99       15.92        1.52 o   0.5299E-01
  -6  -1 -13      244.18      224.71        7.55 o   0.2074E-02
  -5  -1 -13       22.41       19.72        2.37 o   0.3686E-01
  -4  -1 -13      108.79       98.27        3.41 o   0.6717E-02
  -3  -1 -13      270.94      261.62        5.36 o   0.1816E-02
  -2  -1 -13      162.03      148.44        4.04 o   0.3960E-02
  -1  -1 -13      170.08      188.33        5.54 o   0.3003E-02
   0  -1 -13      296.70      312.49        6.98 o   0.1423E-02
   1  -1 -13       97.39      107.29        3.63 o   0.6455E-02
  -8   0 -13      121.70      108.67        3.86 o   0.5813E-02
  -7   0 -13        3.23        4.25        0.71 o   0.2353E+00
  -6   0 -13      141.36      138.44        3.62 o   0.4511E-02
  -5   0 -13       52.71       51.97        3.48 o   0.1378E-01
  -4   0 -13       99.64       96.04        4.86 o   0.6520E-02
  -3   0 -13      231.10      243.57        7.32 o   0.1990E-02
  -2   0 -13       40.90       37.69        2.97 o   0.1918E-01
  -1   0 -13      368.84      411.57        5.69 o   0.9845E-03
   0   0 -13        6.40       10.27        0.93 o   0.1015E+00
   1   0 -13       10.52       11.94        1.13 o   0.7787E-01
  -7   1 -13      215.11      207.06        5.33 o   0.2515E-02
  -6   1 -13      699.57      668.19        7.78 o   0.4067E-03
  -5   1 -13      138.11      129.01        3.55 o   0.4865E-02
  -4   1 -13      482.95      477.23       10.40 o   0.6948E-03
  -3   1 -13      259.61      253.47        7.61 o   0.1816E-02
  -2   1 -13      240.32      233.14        7.13 o   0.2046E-02
  -1   1 -13      111.19      123.28        4.56 o   0.5279E-02
   1   1 -13      116.28      134.00        3.99 o   0.4952E-02
  -6   2 -13      249.34      232.25        5.80 o   0.2094E-02
  -5   2 -13        5.32        4.17        0.65 o   0.2052E+00
  -4   2 -13      327.28      292.90        5.33 o   0.1488E-02
  -3   2 -13       57.23       55.64        3.40 o   0.1286E-01
  -2   2 -13      110.57      103.01        4.64 o   0.6041E-02
  -1   2 -13       18.30       22.39        1.78 o   0.3981E-01
   0   2 -13      368.90      422.80        7.55 o   0.9373E-03
   1   2 -13      193.19      202.05        4.85 o   0.2741E-02
  -5   3 -13       83.08       79.03        2.26 o   0.9339E-02
  -4   3 -13       54.85       55.70        1.97 o   0.1449E-01
  -3   3 -13       65.93       68.97        3.34 o   0.1059E-01
  -2   3 -13       21.21       20.79        1.90 o   0.3914E-01
  -1   3 -13       71.73       78.86        3.39 o   0.9278E-02
   0   3 -13       76.12       85.08        3.25 o   0.8651E-02
  -3   4 -13       60.34       59.94        1.88 o   0.1335E-01
  -2   4 -13      174.46      166.39        4.93 o   0.3380E-02
  -1   4 -13       95.18       91.81        3.57 o   0.7407E-02
   0   4 -13       56.28       55.37        2.58 o   0.1392E-01
  -7 -10 -12      257.90      237.29        5.95 o   0.2016E-02
  -6 -10 -12      191.55      166.42        5.18 o   0.3221E-02
  -5 -10 -12      865.20      830.16       11.12 o   0.2756E-03
  -8  -9 -12      118.48      106.84        4.32 o   0.5809E-02
  -7  -9 -12      278.28      274.23        7.00 o   0.1657E-02
  -6  -9 -12        4.61        4.68        0.89 o   0.1880E+00
  -5  -9 -12      213.43      218.30        6.15 o   0.2353E-02
  -4  -9 -12       83.19       80.04        3.68 o   0.8557E-02
  -3  -9 -12       79.23       77.72        3.37 o   0.9093E-02
  -9  -8 -12       12.13       10.62        0.98 o   0.8196E-01
  -8  -8 -12      178.77      146.81        3.96 o   0.3825E-02
  -7  -8 -12       37.98       39.20        1.89 o   0.2144E-01
  -6  -8 -12       39.71       33.85        1.96 o   0.2308E-01
  -5  -8 -12       22.59       25.35        1.46 o   0.3573E-01
  -4  -8 -12        7.01        9.35        1.19 o   0.9972E-01
  -3  -8 -12        0.92        1.30        0.37 o   0.7732E+00
  -2  -8 -12       63.96       72.08        3.15 o   0.1051E-01
  -9  -7 -12       93.76       84.55        4.12 o   0.7698E-02
  -8  -7 -12      490.78      442.12        7.05 o   0.7771E-03
  -7  -7 -12      302.51      290.41        5.70 o   0.1552E-02
  -6  -7 -12      328.46      305.54        6.06 o   0.1407E-02
  -5  -7 -12      355.26      339.60        6.30 o   0.1214E-02
  -4  -7 -12      237.47      216.03        5.04 o   0.2331E-02
  -3  -7 -12      319.67      310.37        5.65 o   0.1415E-02
  -2  -7 -12      203.72      198.60        5.82 o   0.2637E-02
 -10  -6 -12       94.59       86.84        3.92 o   0.7569E-02
  -9  -6 -12      171.10      155.72        5.86 o   0.3476E-02
  -8  -6 -12      211.32      197.21        6.91 o   0.2517E-02
  -7  -6 -12      101.27       96.62        4.94 o   0.6399E-02
  -6  -6 -12      275.40      266.86        8.30 o   0.1655E-02
  -5  -6 -12      193.43      170.41        6.92 o   0.2937E-02
  -4  -6 -12      193.17      180.42        6.84 o   0.2828E-02
  -3  -6 -12      353.66      350.74        9.08 o   0.1123E-02
  -2  -6 -12      624.72      613.59        8.27 o   0.4741E-03
  -1  -6 -12      188.00      180.22        4.20 o   0.3117E-02
   0  -6 -12      223.23      226.80        4.16 o   0.2338E-02
   1  -6 -12      121.41      128.85        3.86 o   0.5063E-02
 -10  -5 -12       93.71       67.10        3.91 o   0.9104E-02
  -9  -5 -12       22.65       20.81        2.15 o   0.3674E-01
  -8  -5 -12       65.91       57.88        3.95 o   0.1141E-01
  -7  -5 -12       21.21       23.17        2.31 o   0.3450E-01
  -6  -5 -12        1.49        2.59        0.97 o   0.3223E+00
  -5  -5 -12        9.24       10.20        1.65 o   0.7909E-01
  -4  -5 -12       40.40       41.94        3.28 o   0.1738E-01
  -3  -5 -12       50.59       42.18        2.51 o   0.1748E-01
  -2  -5 -12       43.77       34.66        2.26 o   0.2129E-01
  -1  -5 -12       26.59       28.24        1.69 o   0.3066E-01
   0  -5 -12       46.62       43.07        2.08 o   0.1838E-01
   1  -5 -12       19.93       18.91        1.21 o   0.4679E-01
   2  -5 -12       14.58       14.33        1.25 o   0.6168E-01
 -10  -4 -12      297.12      232.68        6.57 o   0.1881E-02
  -9  -4 -12      548.29      475.82        7.17 o   0.6759E-03
  -8  -4 -12      184.89      179.24        6.54 o   0.2925E-02
  -7  -4 -12      393.57      383.71       10.05 o   0.9596E-03
  -6  -4 -12      926.77      900.49       15.99 o   0.2343E-03
  -5  -4 -12      267.84      259.94        8.62 o   0.1698E-02
  -4  -4 -12      480.78      489.03        8.18 o   0.6994E-03
  -3  -4 -12      364.43      361.33        9.95 o   0.1058E-02
  -2  -4 -12      120.55      125.78        3.82 o   0.5191E-02
  -1  -4 -12      157.78      152.02        4.27 o   0.3897E-02
   0  -4 -12      186.10      203.77        4.40 o   0.2786E-02
   1  -4 -12      376.61      392.85        5.78 o   0.1022E-02
   2  -4 -12       16.65       15.14        1.04 o   0.5862E-01
 -10  -3 -12      391.05      330.82        7.67 o   0.1155E-02
  -9  -3 -12      136.85      121.37        3.51 o   0.5110E-02
  -8  -3 -12      349.44      313.53        6.04 o   0.1330E-02
  -7  -3 -12      176.03      168.63        6.54 o   0.3136E-02
  -6  -3 -12      558.56      522.37        8.95 o   0.5958E-03
  -5  -3 -12      166.45      154.12        4.91 o   0.3681E-02
  -4  -3 -12      319.99      303.65        6.79 o   0.1415E-02
  -3  -3 -12      556.81      542.36        8.78 o   0.5743E-03
  -2  -3 -12      225.52      220.59        7.78 o   0.2164E-02
  -1  -3 -12      997.00      918.51       11.08 o   0.2264E-03
   0  -3 -12      243.31      234.18        5.18 o   0.2135E-02
   1  -3 -12      477.69      501.69        6.81 o   0.6916E-03
   2  -3 -12      321.65      317.22        5.00 o   0.1395E-02
   3  -3 -12      117.12      136.95        3.59 o   0.4925E-02
 -10  -2 -12       33.71       29.74        2.20 o   0.2611E-01
  -9  -2 -12      151.17      128.04        5.23 o   0.4380E-02
  -8  -2 -12       76.80       69.55        2.74 o   0.1034E-01
  -7  -2 -12       24.52       27.83        1.63 o   0.3192E-01
  -6  -2 -12      304.78      300.83        6.48 o   0.1470E-02
  -5  -2 -12       24.84       20.37        1.90 o   0.3742E-01
  -4  -2 -12       36.21       44.63        2.27 o   0.1914E-01
  -3  -2 -12      248.49      232.11        5.87 o   0.2089E-02
  -2  -2 -12       52.70       51.83        2.63 o   0.1475E-01
  -1  -2 -12      321.29      314.48        6.47 o   0.1374E-02
   0  -2 -12        8.53        4.54        1.02 o   0.1481E+00
   1  -2 -12      199.78      188.27        3.64 o   0.2946E-02
   2  -2 -12      138.37      137.31        3.36 o   0.4616E-02
   3  -2 -12       97.91       95.81        2.44 o   0.7422E-02
 -10  -1 -12      111.80       98.72        3.73 o   0.6540E-02
  -9  -1 -12      175.28      175.23        5.45 o   0.3166E-02
  -8  -1 -12      243.10      237.42        7.07 o   0.2012E-02
  -7  -1 -12      336.41      325.81        8.73 o   0.1242E-02
  -6  -1 -12      703.58      648.07        9.73 o   0.4130E-03
  -5  -1 -12      642.74      642.84        9.38 o   0.4409E-03
  -4  -1 -12      228.04      258.05        5.61 o   0.1985E-02
  -3  -1 -12      162.79      176.28        4.72 o   0.3341E-02
  -2  -1 -12      259.13      295.68        4.82 o   0.1663E-02
  -1  -1 -12      145.25      162.33        4.29 o   0.3806E-02
   0  -1 -12       99.56      103.32        3.43 o   0.6677E-02
   1  -1 -12       21.07       24.35        1.51 o   0.3730E-01
   2  -1 -12      124.07      133.82        3.32 o   0.4954E-02
   3  -1 -12       67.99       73.91        1.69 o   0.1083E-01
  -9   0 -12      274.44      235.77        6.42 o   0.1938E-02
  -8   0 -12      538.45      497.86       10.25 o   0.6290E-03
  -7   0 -12      188.91      162.95        6.47 o   0.3135E-02
  -6   0 -12      169.14      160.12        4.62 o   0.3570E-02
  -5   0 -12      208.40      199.59        5.24 o   0.2648E-02
  -4   0 -12      301.37      280.51        9.49 o   0.1468E-02
  -3   0 -12      616.49      616.00       13.64 o   0.4504E-03
  -2   0 -12      113.79      112.95        3.09 o   0.5979E-02
  -1   0 -12      806.93      827.37        8.25 o   0.2934E-03
   0   0 -12      611.35      609.21        8.51 o   0.4831E-03
   1   0 -12       33.81       37.28        1.88 o   0.2305E-01
   2   0 -12      481.91      484.74        6.64 o   0.7160E-03
   3   0 -12       12.21        8.07        0.93 o   0.9735E-01
  -9   1 -12        5.08        5.30        0.81 o   0.1715E+00
  -8   1 -12        9.75       10.41        1.27 o   0.8405E-01
  -7   1 -12       34.75       39.90        2.61 o   0.2020E-01
  -6   1 -12       70.26       60.22        2.85 o   0.1180E-01
  -5   1 -12       27.25       23.34        1.87 o   0.3394E-01
  -4   1 -12      123.09      113.08        3.98 o   0.5577E-02
  -3   1 -12      120.50      111.96        5.92 o   0.5104E-02
  -2   1 -12      443.74      427.57        7.60 o   0.8432E-03
  -1   1 -12        3.58        3.14        0.71 o   0.2724E+00
   0   1 -12      135.45      130.80        3.92 o   0.4774E-02
   1   1 -12       43.55       38.19        2.06 o   0.2046E-01
   2   1 -12      159.89      167.00        3.69 o   0.3626E-02
   3   1 -12       97.13      103.26        2.56 o   0.6988E-02
  -8   2 -12      209.64      201.21        5.30 o   0.2613E-02
  -7   2 -12      261.68      233.87        6.82 o   0.1984E-02
  -6   2 -12      328.85      311.81        5.80 o   0.1386E-02
  -5   2 -12      185.85      177.50        4.62 o   0.3137E-02
  -4   2 -12       16.71       22.06        1.44 o   0.4314E-01
  -3   2 -12      309.79      302.58        6.17 o   0.1462E-02
  -2   2 -12      253.81      245.44        8.36 o   0.1844E-02
  -1   2 -12      464.01      470.50        7.37 o   0.7480E-03
   0   2 -12       20.88       25.59        1.52 o   0.3603E-01
   1   2 -12      117.72      119.12        3.38 o   0.5568E-02
   2   2 -12       29.00       34.69        2.22 o   0.2459E-01
   3   2 -12       57.15       68.47        2.84 o   0.1155E-01
  -7   3 -12       56.80       54.84        2.76 o   0.1371E-01
  -6   3 -12      105.44       98.58        4.25 o   0.6505E-02
  -5   3 -12      124.28      127.38        3.47 o   0.5147E-02
  -4   3 -12      358.04      343.72        6.24 o   0.1197E-02
  -3   3 -12      568.15      542.11        8.07 o   0.5738E-03
  -2   3 -12       99.29      106.17        3.31 o   0.6590E-02
  -1   3 -12      282.67      268.37        8.21 o   0.1633E-02
   0   3 -12       86.38       89.94        2.90 o   0.8090E-02
   1   3 -12      108.57      112.86        3.12 o   0.6085E-02
   2   3 -12       97.80       80.43        3.83 o   0.7941E-02
   3   3 -12      115.22      109.92        3.78 o   0.5920E-02
  -6   4 -12      120.28      105.57        4.01 o   0.5923E-02
  -5   4 -12       38.41       33.91        2.53 o   0.2205E-01
  -4   4 -12      212.98      225.66        4.36 o   0.2391E-02
  -3   4 -12       13.98       16.32        1.18 o   0.5775E-01
  -2   4 -12      101.84       92.94        3.17 o   0.7294E-02
  -1   4 -12       25.81       19.90        2.30 o   0.3539E-01
   0   4 -12      202.17      214.77        6.41 o   0.2421E-02
   1   4 -12      108.48      117.06        4.36 o   0.5594E-02
   2   4 -12       19.10       19.35        1.11 o   0.4694E-01
  -5   5 -12       51.28       47.79        2.44 o   0.1611E-01
  -4   5 -12       91.44       89.84        3.59 o   0.7615E-02
  -3   5 -12      211.24      198.93        4.01 o   0.2719E-02
  -2   5 -12        5.13        3.38        0.66 o   0.2338E+00
  -1   5 -12        6.19        7.72        0.73 o   0.1308E+00
   0   5 -12       28.95       32.86        2.20 o   0.2557E-01
   1   5 -12       55.09       53.13        2.86 o   0.1411E-01
   2   5 -12       60.08       76.93        2.67 o   0.1051E-01
  -3   6 -12       47.44       48.03        2.30 o   0.1661E-01
  -2   6 -12       80.28       70.64        3.04 o   0.9932E-02
  -1   6 -12       34.13       33.77        1.43 o   0.2560E-01
   0   6 -12      112.91      103.83        3.80 o   0.6233E-02
   1   6 -12       10.93        9.14        1.14 o   0.9148E-01
  -8 -11 -11       81.85       80.22        3.38 o   0.8772E-02
  -7 -11 -11      142.39      123.14        4.70 o   0.4748E-02
  -6 -11 -11      157.23      152.96        4.96 o   0.3790E-02
  -5 -11 -11      156.00      158.61        4.84 o   0.3698E-02
  -4 -11 -11      148.76      160.74        4.45 o   0.3780E-02
  -9 -10 -11       21.79       20.54        1.93 o   0.3895E-01
  -8 -10 -11        6.93        9.44        1.14 o   0.1007E+00
  -7 -10 -11       20.74       23.28        2.08 o   0.3585E-01
  -6 -10 -11       65.82       62.68        3.77 o   0.1095E-01
  -5 -10 -11      670.66      653.75       12.09 o   0.4108E-03
  -4 -10 -11       36.94       28.57        2.69 o   0.2430E-01
  -3 -10 -11      258.47      263.25        6.73 o   0.1795E-02
  -2 -10 -11       86.99       90.79        3.53 o   0.7762E-02
  -9  -9 -11      141.15      121.76        3.56 o   0.5036E-02
  -8  -9 -11      223.97      215.39        4.76 o   0.2408E-02
  -7  -9 -11      116.12      103.36        5.37 o   0.5669E-02
  -6  -9 -11      249.61      225.87        8.00 o   0.2004E-02
  -5  -9 -11      249.89      215.45        7.98 o   0.2091E-02
  -4  -9 -11      148.59      126.37        6.06 o   0.4275E-02
  -3  -9 -11      130.90      126.31        5.46 o   0.4642E-02
  -2  -9 -11      188.40      189.74        6.14 o   0.2801E-02
  -1  -9 -11      112.29      124.82        4.31 o   0.5243E-02
  -9  -8 -11      164.85      151.89        4.20 o   0.3834E-02
  -8  -8 -11      433.61      406.10        7.24 o   0.9020E-03
  -7  -8 -11      338.25      311.03        6.56 o   0.1353E-02
  -6  -8 -11      542.78      493.20        8.43 o   0.6448E-03
  -5  -8 -11      425.45      405.61        7.38 o   0.9124E-03
  -4  -8 -11       55.55       54.81        3.94 o   0.1246E-01
  -3  -8 -11      539.34      560.40       12.14 o   0.5432E-03
  -2  -8 -11      157.34      148.89        6.17 o   0.3677E-02
  -1  -8 -11      382.99      394.89        9.06 o   0.9638E-03
   0  -8 -11      121.47      138.06        4.49 o   0.4661E-02
 -11  -7 -11        4.47        6.32        0.77 o   0.1587E+00
 -10  -7 -11       55.85       51.71        3.35 o   0.1363E-01
  -9  -7 -11       56.37       50.08        2.58 o   0.1478E-01
  -8  -7 -11      211.06      201.49        5.24 o   0.2607E-02
  -7  -7 -11       55.00       57.74        2.72 o   0.1342E-01
  -6  -7 -11      150.38      132.97        4.58 o   0.4385E-02
  -5  -7 -11       19.74       16.56        1.65 o   0.4790E-01
  -4  -7 -11      289.32      274.09        6.34 o   0.1655E-02
  -3  -7 -11       95.22       93.41        2.89 o   0.7544E-02
  -2  -7 -11      395.86      373.48        5.76 o   0.1054E-02
  -1  -7 -11      306.74      297.31        6.02 o   0.1498E-02
   0  -7 -11      154.50      152.73        3.93 o   0.3960E-02
   1  -7 -11      113.26      126.50        2.94 o   0.5474E-02
 -10  -6 -11      366.26      347.57        6.01 o   0.1172E-02
  -9  -6 -11      112.79      102.54        3.70 o   0.6299E-02
  -8  -6 -11      105.08      103.79        3.73 o   0.6423E-02
  -7  -6 -11      481.07      486.92        8.32 o   0.6987E-03
  -6  -6 -11       66.93       72.73        3.10 o   0.1027E-01
  -5  -6 -11      257.92      244.49        6.15 o   0.1952E-02
  -4  -6 -11      126.40      130.65        4.28 o   0.4837E-02
  -3  -6 -11        1.83        1.20        0.47 o   0.6221E+00
  -2  -6 -11       54.56       49.54        2.21 o   0.1554E-01
  -1  -6 -11      293.92      308.91        4.99 o   0.1491E-02
   0  -6 -11       62.97       62.63        2.15 o   0.1245E-01
   1  -6 -11       34.36       35.39        1.74 o   0.2395E-01
   2  -6 -11       15.19       16.26        1.46 o   0.5432E-01
 -11  -5 -11      260.48      201.58        6.36 o   0.2272E-02
 -10  -5 -11      191.37      179.82        4.44 o   0.3082E-02
  -9  -5 -11      347.85      307.01        6.38 o   0.1351E-02
  -8  -5 -11      532.73      571.46       12.43 o   0.5325E-03
  -7  -5 -11      453.27      464.96       11.65 o   0.7221E-03
  -6  -5 -11      388.13      372.47       10.87 o   0.9765E-03
  -5  -5 -11      271.47      270.28        9.10 o   0.1611E-02
  -4  -5 -11      291.86      257.07        9.45 o   0.1605E-02
  -3  -5 -11      393.19      377.73        7.58 o   0.1016E-02
  -2  -5 -11      527.40      518.71        8.70 o   0.6216E-03
  -1  -5 -11      456.34      443.99        7.91 o   0.7967E-03
   0  -5 -11      483.30      477.77        7.82 o   0.7168E-03
   1  -5 -11       12.73       14.40        1.21 o   0.6405E-01
   2  -5 -11       76.55       70.83        2.55 o   0.1035E-01
   3  -5 -11       44.51       36.10        2.37 o   0.2046E-01
 -11  -4 -11       28.21       23.79        2.15 o   0.3170E-01
 -10  -4 -11      179.14      151.85        4.29 o   0.3683E-02
  -9  -4 -11       67.71       67.44        2.86 o   0.1102E-01
  -8  -4 -11      135.75      120.65        4.16 o   0.5030E-02
  -7  -4 -11      162.09      152.90        6.91 o   0.3447E-02
  -6  -4 -11      243.74      219.13        8.59 o   0.2043E-02
  -5  -4 -11      172.88      156.46        5.25 o   0.3535E-02
  -4  -4 -11      306.99      279.67        6.90 o   0.1558E-02
  -3  -4 -11      827.61      750.94       10.28 o   0.3187E-03
  -2  -4 -11      298.65      268.72        6.62 o   0.1649E-02
  -1  -4 -11      150.45      141.29        4.61 o   0.4195E-02
   0  -4 -11      300.70      287.12        6.38 o   0.1552E-02
   1  -4 -11      316.51      294.29        6.22 o   0.1482E-02
   2  -4 -11      117.80      109.10        3.46 o   0.5968E-02
   3  -4 -11      131.41      129.39        3.19 o   0.4999E-02
 -11  -3 -11       31.86       27.10        2.21 o   0.2804E-01
 -10  -3 -11      277.27      248.37        7.57 o   0.1788E-02
  -9  -3 -11      139.85      131.96        4.05 o   0.4656E-02
  -8  -3 -11      326.26      309.75        6.51 o   0.1381E-02
  -7  -3 -11      251.11      256.28        8.51 o   0.1772E-02
  -6  -3 -11       61.26       79.93        3.14 o   0.9802E-02
  -5  -3 -11       84.18       80.84        3.67 o   0.8480E-02
  -4  -3 -11      193.56      202.06        5.52 o   0.2674E-02
  -3  -3 -11       15.07       11.65        1.53 o   0.6537E-01
  -2  -3 -11      151.52      150.98        4.41 o   0.3961E-02
  -1  -3 -11      145.53      148.17        3.58 o   0.4208E-02
   0  -3 -11       77.82       77.33        2.66 o   0.9514E-02
   1  -3 -11      194.47      192.74        4.04 o   0.2898E-02
   2  -3 -11       13.94       13.62        1.00 o   0.6640E-01
   3  -3 -11       85.59       94.05        2.78 o   0.7831E-02
   4  -3 -11       25.10       25.43        1.26 o   0.3503E-01
 -11  -2 -11      357.82      297.42        7.16 o   0.1354E-02
 -10  -2 -11      425.40      409.12        9.26 o   0.8795E-03
  -9  -2 -11      348.34      308.90        9.11 o   0.1271E-02
  -8  -2 -11      786.66      728.29       10.09 o   0.3401E-03
  -7  -2 -11      386.01      373.50        7.22 o   0.1042E-02
  -6  -2 -11      504.46      525.08        8.93 o   0.6272E-03
  -5  -2 -11      245.18      242.22        6.22 o   0.2009E-02
  -4  -2 -11      571.99      577.57        9.56 o   0.5262E-03
  -3  -2 -11      697.86      703.38       10.50 o   0.3773E-03
  -2  -2 -11      689.26      694.63        8.41 o   0.3909E-03
  -1  -2 -11      116.87      115.13        3.80 o   0.5656E-02
   0  -2 -11      641.73      612.86        9.42 o   0.4631E-03
   1  -2 -11       29.57       29.93        1.60 o   0.2867E-01
   2  -2 -11      112.91      110.04        2.95 o   0.6161E-02
   3  -2 -11       11.01        8.15        0.85 o   0.1028E+00
   4  -2 -11       77.03       82.35        2.38 o   0.9251E-02
 -10  -1 -11      163.04      136.13        5.40 o   0.4019E-02
  -9  -1 -11       57.96       43.67        3.66 o   0.1452E-01
  -8  -1 -11      145.59      150.38        6.19 o   0.3767E-02
  -7  -1 -11      252.41      256.92        6.10 o   0.1880E-02
  -6  -1 -11      224.03      191.89        5.88 o   0.2592E-02
  -5  -1 -11      513.60      480.27        8.88 o   0.6813E-03
  -4  -1 -11     1185.50     1125.21       13.79 o   0.1599E-03
  -3  -1 -11      262.64      255.38        6.33 o   0.1851E-02
  -2  -1 -11      672.94      651.81        8.27 o   0.4264E-03
  -1  -1 -11       36.05       38.04        1.87 o   0.2232E-01
   0  -1 -11      135.71      121.66        4.39 o   0.4966E-02
   1  -1 -11       79.08       69.69        3.25 o   0.9931E-02
   2  -1 -11      401.45      405.10        5.66 o   0.9623E-03
   3  -1 -11      218.48      217.86        3.83 o   0.2468E-02
   4  -1 -11      382.05      404.55        4.45 o   0.9977E-03
   5  -1 -11       67.92       72.01        2.74 o   0.1056E-01
 -10   0 -11      181.86      155.05        5.25 o   0.3477E-02
  -9   0 -11      185.71      205.92        6.17 o   0.2622E-02
  -8   0 -11       64.90       75.55        3.99 o   0.9474E-02
  -7   0 -11      222.52      250.87        5.61 o   0.2058E-02
  -6   0 -11       27.14       21.26        2.01 o   0.3512E-01
  -5   0 -11       39.85       42.83        2.48 o   0.1874E-01
  -4   0 -11      336.19      315.08       10.64 o   0.1224E-02
  -3   0 -11       25.81       27.99        1.87 o   0.3058E-01
  -2   0 -11      157.24      177.84        3.79 o   0.3440E-02
  -1   0 -11       81.01       91.47        2.79 o   0.8187E-02
   0   0 -11      262.15      251.37        6.05 o   0.1887E-02
   1   0 -11      103.03       99.94        3.73 o   0.6662E-02
   2   0 -11      172.66      162.34        4.63 o   0.3496E-02
   3   0 -11        2.06        2.14        0.54 o   0.4215E+00
   4   0 -11       71.40       65.02        1.94 o   0.1165E-01
   5   0 -11      126.22      124.41        3.83 o   0.5145E-02
  -9   1 -11      172.27      173.90        5.52 o   0.3214E-02
  -8   1 -11      264.53      236.81        7.82 o   0.1896E-02
  -7   1 -11      395.05      390.16       10.25 o   0.9404E-03
  -6   1 -11       81.40       89.44        3.38 o   0.8109E-02
  -5   1 -11      821.39      847.00       11.26 o   0.2784E-03
  -4   1 -11      214.50      212.41        5.48 o   0.2456E-02
  -3   1 -11      861.67      874.52       14.80 o   0.2548E-03
  -2   1 -11      193.43      199.33        5.14 o   0.2747E-02
  -1   1 -11      256.87      272.59        6.16 o   0.1763E-02
   0   1 -11      408.60      416.61        7.62 o   0.9051E-03
   1   1 -11      371.78      372.91        6.92 o   0.1071E-02
   2   1 -11       57.30       52.46        2.60 o   0.1431E-01
   3   1 -11       49.60       49.56        2.28 o   0.1602E-01
   4   1 -11       41.49       46.38        1.87 o   0.1847E-01
   5   1 -11       51.66       47.38        1.71 o   0.1695E-01
  -9   2 -11       61.79       52.51        2.87 o   0.1359E-01
  -8   2 -11       83.00       74.44        3.98 o   0.8864E-02
  -7   2 -11      115.02       90.78        5.20 o   0.6286E-02
  -6   2 -11      507.61      463.80        8.16 o   0.7170E-03
  -5   2 -11      403.07      400.20        7.59 o   0.9473E-03
  -4   2 -11      276.74      273.21        6.38 o   0.1691E-02
  -3   2 -11      450.70      445.05        8.23 o   0.7979E-03
  -2   2 -11       18.13       22.52        2.47 o   0.3544E-01
  -1   2 -11     2500.09     2420.32       19.83 o   0.3934E-04
   0   2 -11       82.93       72.09        3.36 o   0.9410E-02
   1   2 -11      299.50      291.72        6.25 o   0.1538E-02
   2   2 -11      370.75      380.64        9.53 o   0.1007E-02
   3   2 -11       26.65       25.48        1.62 o   0.3303E-01
   4   2 -11      224.49      223.54        4.22 o   0.2361E-02
   5   2 -11       65.37       63.24        2.78 o   0.1176E-01
  -8   3 -11       25.10       19.71        1.89 o   0.3842E-01
  -7   3 -11       86.71       86.50        4.14 o   0.7718E-02
  -6   3 -11       40.53       37.12        3.11 o   0.1905E-01
  -5   3 -11      134.88      139.57        4.14 o   0.4497E-02
  -4   3 -11        7.65        6.09        1.04 o   0.1310E+00
  -3   3 -11       43.96       45.82        2.47 o   0.1737E-01
  -2   3 -11       25.74       21.50        1.87 o   0.3627E-01
  -1   3 -11      181.59      183.21        7.38 o   0.2799E-02
   0   3 -11      105.60       99.03        3.68 o   0.6673E-02
   1   3 -11      274.58      280.28        5.83 o   0.1673E-02
   2   3 -11       15.11       17.79        1.30 o   0.5206E-01
   3   3 -11       30.14       35.27        2.43 o   0.2350E-01
   4   3 -11       82.94       81.82        3.64 o   0.8477E-02
   5   3 -11       65.37       69.11        2.74 o   0.1104E-01
  -7   4 -11      267.28      245.63        6.42 o   0.1898E-02
  -6   4 -11       87.19       76.70        4.11 o   0.8432E-02
  -5   4 -11      330.74      313.38        8.68 o   0.1304E-02
  -4   4 -11      147.40      149.05        4.20 o   0.4098E-02
  -3   4 -11      352.35      345.11        6.77 o   0.1195E-02
  -2   4 -11       25.90       27.86        1.85 o   0.3074E-01
  -1   4 -11      206.87      189.41        5.17 o   0.2785E-02
   0   4 -11       24.71       30.34        2.61 o   0.2682E-01
   1   4 -11      199.37      184.94        4.70 o   0.2933E-02
   2   4 -11       38.64       38.96        2.00 o   0.2114E-01
   3   4 -11       34.02       30.54        1.72 o   0.2675E-01
   4   4 -11       10.44       11.74        1.27 o   0.7685E-01
  -6   5 -11       33.88       35.22        2.21 o   0.2325E-01
  -5   5 -11      178.99      166.27        5.70 o   0.3261E-02
  -4   5 -11      152.59      160.09        5.61 o   0.3602E-02
  -3   5 -11      285.55      288.57        5.63 o   0.1611E-02
  -2   5 -11      100.14      100.49        3.39 o   0.6836E-02
  -1   5 -11       55.34       53.68        2.53 o   0.1432E-01
   0   5 -11       78.49       66.79        2.97 o   0.1048E-01
   1   5 -11      129.42      127.04        5.39 o   0.4670E-02
   2   5 -11      371.94      343.96        8.65 o   0.1125E-02
   3   5 -11       10.29       12.59        0.88 o   0.7846E-01
   4   5 -11      142.45      139.02        4.01 o   0.4426E-02
  -5   6 -11       61.01       62.62        2.76 o   0.1223E-01
  -4   6 -11        4.19        4.93        0.83 o   0.1889E+00
  -3   6 -11       15.58       18.73        1.70 o   0.4707E-01
  -2   6 -11       53.57       48.21        2.23 o   0.1593E-01
  -1   6 -11       11.02       13.85        1.05 o   0.7027E-01
   0   6 -11      155.69      158.18        3.85 o   0.3834E-02
   1   6 -11        8.47       10.55        0.91 o   0.9287E-01
   2   6 -11       77.15       81.74        3.61 o   0.8702E-02
   3   6 -11       49.12       50.38        2.57 o   0.1559E-01
  -3   7 -11      212.25      186.96        5.19 o   0.2786E-02
  -2   7 -11        3.00        1.66        0.74 o   0.3888E+00
  -1   7 -11       18.59       14.54        1.15 o   0.5681E-01
   0   7 -11       97.45       94.13        2.66 o   0.7491E-02
   1   7 -11       -0.07        2.02        0.27 o   0.3315E+00
   2   7 -11      165.90      166.15        4.66 o   0.3482E-02
  -7 -12 -10       30.13       29.91        2.05 o   0.2744E-01
  -6 -12 -10      141.76      145.52        4.54 o   0.4191E-02
  -5 -12 -10       72.61       72.31        3.16 o   0.1002E-01
  -9 -11 -10       23.43       18.76        2.00 o   0.3971E-01
  -8 -11 -10        0.53        1.10        0.39 o   0.9661E+00
  -7 -11 -10       74.87       65.44        4.01 o   0.9969E-02
  -6 -11 -10      174.64      169.48        4.05 o   0.3413E-02
  -5 -11 -10      113.58      107.77        3.25 o   0.6167E-02
  -4 -11 -10      138.09      134.61        3.50 o   0.4669E-02
  -3 -11 -10      105.13      107.62        2.87 o   0.6462E-02
  -2 -11 -10       18.12       16.07        1.63 o   0.5045E-01
 -10 -10 -10       27.83       25.06        2.31 o   0.3034E-01
  -9 -10 -10      273.09      252.24        7.84 o   0.1762E-02
  -8 -10 -10       80.36       77.23        4.51 o   0.8391E-02
  -7 -10 -10      491.73      471.82       11.61 o   0.6824E-03
  -6 -10 -10      486.60      443.76       11.73 o   0.7260E-03
  -5 -10 -10       18.09       13.27        2.16 o   0.5073E-01
  -4 -10 -10      173.11      151.97        4.47 o   0.3712E-02
  -3 -10 -10       41.70       39.46        2.11 o   0.2026E-01
  -2 -10 -10      126.82      109.97        3.45 o   0.5752E-02
  -1 -10 -10      148.26      143.91        3.39 o   0.4313E-02
 -11  -9 -10       85.41       88.63        3.65 o   0.7870E-02
 -10  -9 -10       76.99       70.88        4.14 o   0.9278E-02
  -9  -9 -10      145.48      136.44        4.06 o   0.4449E-02
  -8  -9 -10      266.95      241.87        8.82 o   0.1797E-02
  -7  -9 -10      283.76      267.23        9.35 o   0.1581E-02
  -6  -9 -10       85.82       86.25        5.22 o   0.7227E-02
  -5  -9 -10      280.34      275.43        9.50 o   0.1540E-02
  -4  -9 -10       49.08       54.83        3.92 o   0.1292E-01
  -3  -9 -10     1264.17     1189.55       13.18 o   0.1442E-03
  -2  -9 -10      222.09      199.97        5.18 o   0.2575E-02
  -1  -9 -10      521.34      500.36        7.49 o   0.6567E-03
   0  -9 -10      229.58      234.77        4.41 o   0.2227E-02
   1  -9 -10       13.02       13.85        1.45 o   0.6279E-01
 -11  -8 -10       26.03       26.72        2.10 o   0.3073E-01
 -10  -8 -10       59.54       55.69        2.65 o   0.1346E-01
  -9  -8 -10        3.99        3.24        0.75 o   0.2527E+00
  -8  -8 -10        1.30        0.68        0.39 o   0.9944E+00
  -7  -8 -10       76.81       67.14        3.40 o   0.1018E-01
  -6  -8 -10        1.27        1.63        0.72 o   0.5057E+00
  -5  -8 -10      170.30      164.63        7.67 o   0.3077E-02
  -4  -8 -10       31.28       33.16        3.31 o   0.2143E-01
  -3  -8 -10      373.09      343.58       11.18 o   0.1063E-02
  -2  -8 -10      109.38      109.73        3.99 o   0.5994E-02
  -1  -8 -10       87.32       90.12        3.12 o   0.7932E-02
   0  -8 -10       13.00       12.48        1.11 o   0.7171E-01
   1  -8 -10       31.57       31.59        1.53 o   0.2735E-01
   2  -8 -10       77.15      129.83        3.31 o   0.5995E-02
 -11  -7 -10       68.89       65.47        3.58 o   0.1064E-01
 -10  -7 -10      253.37      258.54        7.92 o   0.1785E-02
  -9  -7 -10      391.52      415.45        7.54 o   0.9255E-03
  -8  -7 -10      323.55      314.85        7.05 o   0.1350E-02
  -7  -7 -10      123.20      122.96        4.41 o   0.5110E-02
  -6  -7 -10      336.44      336.36        7.35 o   0.1239E-02
  -5  -7 -10       16.33       14.45        1.58 o   0.5571E-01
  -4  -7 -10      358.26      341.75        7.55 o   0.1176E-02
  -3  -7 -10      543.05      503.86        7.53 o   0.6361E-03
  -2  -7 -10      240.33      226.03        6.20 o   0.2158E-02
  -1  -7 -10       83.10       83.78        4.80 o   0.7665E-02
   0  -7 -10       14.05       15.71        1.91 o   0.5192E-01
   1  -7 -10       64.28       73.00        3.65 o   0.1002E-01
   2  -7 -10        2.59        1.40        0.47 o   0.5104E+00
 -11  -6 -10       98.32       84.55        3.03 o   0.8019E-02
 -10  -6 -10      397.05      362.65        6.96 o   0.1064E-02
  -9  -6 -10       23.67       22.52        1.88 o   0.3612E-01
  -8  -6 -10      356.40      357.55        7.53 o   0.1132E-02
  -7  -6 -10      193.29      183.04        5.58 o   0.2919E-02
  -6  -6 -10      293.89      281.13        6.92 o   0.1580E-02
  -5  -6 -10      729.56      731.91       11.04 o   0.3510E-03
  -4  -6 -10      544.20      563.09        9.26 o   0.5568E-03
  -3  -6 -10      968.65      950.92       10.28 o   0.2226E-03
  -2  -6 -10      316.45      307.35        6.91 o   0.1407E-02
  -1  -6 -10       32.26       32.10        2.14 o   0.2519E-01
   0  -6 -10      281.39      277.98        6.12 o   0.1660E-02
   1  -6 -10       87.16       80.33        4.62 o   0.7898E-02
   2  -6 -10      291.27      295.57        7.79 o   0.1486E-02
   3  -6 -10      116.10      118.70        4.15 o   0.5460E-02
 -12  -5 -10       27.24       23.17        2.08 o   0.3301E-01
 -11  -5 -10       38.99       37.35        1.90 o   0.2185E-01
 -10  -5 -10        9.80        7.83        0.87 o   0.1090E+00
  -9  -5 -10        7.91        8.86        1.02 o   0.1035E+00
  -8  -5 -10      118.50      121.89        4.25 o   0.5264E-02
  -7  -5 -10       89.24       93.77        5.32 o   0.6709E-02
  -6  -5 -10       92.52      105.08        5.46 o   0.6033E-02
  -5  -5 -10      281.11      307.26        8.08 o   0.1455E-02
  -4  -5 -10      295.82      275.77        5.32 o   0.1660E-02
  -3  -5 -10      110.56       98.07        3.52 o   0.6648E-02
  -2  -5 -10      201.92      180.98        5.17 o   0.2924E-02
  -1  -5 -10      157.79      156.98        4.53 o   0.3766E-02
   0  -5 -10      271.22      249.71        6.28 o   0.1856E-02
   1  -5 -10      230.67      231.19        5.56 o   0.2199E-02
   2  -5 -10      403.28      412.98        6.86 o   0.9258E-03
   3  -5 -10      199.06      215.27        4.25 o   0.2584E-02
   4  -5 -10       10.94       11.47        1.21 o   0.7712E-01
 -12  -4 -10      143.77      138.33        4.57 o   0.4333E-02
 -11  -4 -10      193.30      173.68        6.32 o   0.2962E-02
 -10  -4 -10      251.02      228.65        5.62 o   0.2122E-02
  -9  -4 -10      335.69      335.08        6.87 o   0.1254E-02
  -8  -4 -10      157.35      172.25        4.77 o   0.3435E-02
  -7  -4 -10      473.62      540.95       12.34 o   0.5984E-03
  -6  -4 -10       87.68       96.03        3.85 o   0.7260E-02
  -5  -4 -10      326.39      300.43        8.63 o   0.1362E-02
  -4  -4 -10       83.10       84.16        3.36 o   0.8412E-02
  -3  -4 -10      190.80      170.89        4.56 o   0.3210E-02
  -2  -4 -10      238.41      225.24        5.58 o   0.2207E-02
  -1  -4 -10      121.11      123.83        3.50 o   0.5309E-02
   0  -4 -10      250.01      240.74        4.74 o   0.2072E-02
   1  -4 -10      139.31      133.15        4.46 o   0.4540E-02
   2  -4 -10       44.07       44.63        2.43 o   0.1772E-01
   3  -4 -10       31.02       33.26        1.83 o   0.2568E-01
   4  -4 -10       64.59       66.94        2.28 o   0.1168E-01
 -12  -3 -10      273.19      237.02        6.08 o   0.1956E-02
 -11  -3 -10       53.16       50.57        3.27 o   0.1418E-01
 -10  -3 -10      292.09      271.02        8.61 o   0.1574E-02
  -9  -3 -10       86.74       78.08        3.48 o   0.8691E-02
  -8  -3 -10      617.02      594.10        9.65 o   0.4888E-03
  -7  -3 -10      217.54      211.15        6.02 o   0.2410E-02
  -6  -3 -10      340.14      347.02        7.55 o   0.1190E-02
  -5  -3 -10     1022.14      976.59       15.38 o   0.2035E-03
  -4  -3 -10      589.70      630.00        9.81 o   0.4691E-03
  -3  -3 -10      352.02      320.90        7.43 o   0.1267E-02
  -2  -3 -10      274.67      284.82        6.54 o   0.1630E-02
  -1  -3 -10      109.73       95.66        3.15 o   0.6914E-02
   0  -3 -10      103.95       95.17        3.06 o   0.7126E-02
   1  -3 -10       54.58       58.87        2.57 o   0.1342E-01
   2  -3 -10      121.32      112.98        5.75 o   0.5124E-02
   3  -3 -10      268.69      284.11        8.19 o   0.1585E-02
   4  -3 -10      423.92      426.65        9.26 o   0.8427E-03
   5  -3 -10       24.47       23.88        1.30 o   0.3697E-01
 -11  -2 -10        9.60       14.76        1.35 o   0.6612E-01
 -10  -2 -10       20.33       18.23        2.35 o   0.3986E-01
  -9  -2 -10      324.73      303.93        6.56 o   0.1412E-02
  -8  -2 -10       68.26       60.86        3.10 o   0.1165E-01
  -7  -2 -10      393.76      356.62        7.71 o   0.1076E-02
  -6  -2 -10      748.63      721.29        8.39 o   0.3588E-03
  -5  -2 -10        1.14        0.32        0.58 o   0.1097E+01
  -4  -2 -10      750.06      717.37       12.88 o   0.3486E-03
  -3  -2 -10      190.27      171.09       10.18 o   0.2539E-02
  -2  -2 -10       90.59       79.34        3.34 o   0.8529E-02
  -1  -2 -10      538.51      513.71        8.27 o   0.6239E-03
   0  -2 -10      546.24      487.87       10.53 o   0.6337E-03
   1  -2 -10      228.72      215.61        5.29 o   0.2361E-02
   2  -2 -10      714.33      704.01        9.96 o   0.3733E-03
   3  -2 -10        7.98        5.81        1.00 o   0.1340E+00
   4  -2 -10      134.81      130.83        5.39 o   0.4491E-02
   5  -2 -10      238.95      239.51        6.26 o   0.2054E-02
 -11  -1 -10       19.81       30.62        1.83 o   0.3081E-01
 -10  -1 -10      229.49      244.64        7.26 o   0.1993E-02
  -9  -1 -10      233.11      236.09        7.99 o   0.1998E-02
  -8  -1 -10       99.55      114.12        5.48 o   0.5524E-02
  -7  -1 -10      341.13      384.81        7.50 o   0.1073E-02
  -6  -1 -10      844.33      893.88       11.89 o   0.2569E-03
  -5  -1 -10       94.33      102.25        2.88 o   0.7005E-02
  -4  -1 -10      104.99      107.63        3.63 o   0.6269E-02
  -3  -1 -10      151.89      134.90        6.53 o   0.3946E-02
  -2  -1 -10       73.87       76.57        6.65 o   0.7197E-02
  -1  -1 -10      203.18      165.15        4.98 o   0.3155E-02
   0  -1 -10       66.63       53.83        3.70 o   0.1213E-01
   1  -1 -10      100.52       89.53        3.48 o   0.7394E-02
   2  -1 -10       64.62       61.74        2.77 o   0.1203E-01
   3  -1 -10       33.01       36.14        2.05 o   0.2334E-01
   4  -1 -10      609.41      590.45        8.14 o   0.5007E-03
   5  -1 -10       76.18       85.34        3.63 o   0.8441E-02
   6  -1 -10       33.39       29.97        1.93 o   0.2676E-01
 -10   0 -10      130.74      136.74        5.09 o   0.4455E-02
  -9   0 -10      286.76      266.85        8.49 o   0.1614E-02
  -8   0 -10      420.13      407.80       11.27 o   0.8559E-03
  -7   0 -10      897.31      964.11       12.03 o   0.2269E-03
  -6   0 -10      126.09      136.40        4.54 o   0.4626E-02
  -5   0 -10      859.40      826.32       14.71 o   0.2721E-03
  -4   0 -10      363.10      365.21        7.27 o   0.1101E-02
  -3   0 -10       17.11       17.63        1.57 o   0.4869E-01
  -2   0 -10      902.58      938.81       11.27 o   0.2342E-03
  -1   0 -10       84.28       78.74        2.79 o   0.9041E-02
   0   0 -10      510.17      518.95        7.18 o   0.6418E-03
   1   0 -10       11.70        9.13        1.60 o   0.8007E-01
   2   0 -10       47.32       45.59        3.08 o   0.1614E-01
   3   0 -10       66.29       65.66        2.92 o   0.1130E-01
   4   0 -10      156.79      152.38        4.17 o   0.3907E-02
   5   0 -10        1.72        0.75        0.42 o   0.8206E+00
   6   0 -10        8.04        8.56        1.01 o   0.1066E+00
 -10   1 -10       68.25       55.18        3.25 o   0.1229E-01
  -9   1 -10       84.37       81.24        4.33 o   0.8081E-02
  -8   1 -10      125.79      130.20        5.85 o   0.4495E-02
  -7   1 -10      278.06      248.35        9.26 o   0.1704E-02
  -6   1 -10      301.10      298.14        6.94 o   0.1482E-02
  -5   1 -10      476.26      480.23        8.49 o   0.7132E-03
  -4   1 -10      643.45      610.98        9.86 o   0.4625E-03
  -3   1 -10      545.33      499.87        8.93 o   0.6329E-03
  -2   1 -10      716.47      693.59       10.11 o   0.3784E-03
  -1   1 -10       93.01       85.81        3.56 o   0.7852E-02
   0   1 -10      256.92      260.19        5.03 o   0.1887E-02
   1   1 -10      380.88      379.75       10.69 o   0.9727E-03
   2   1 -10      497.34      468.72        9.75 o   0.7020E-03
   3   1 -10       38.83       31.01        3.18 o   0.2127E-01
   4   1 -10      389.20      377.44        6.59 o   0.1039E-02
   5   1 -10       43.60       46.95        1.94 o   0.1777E-01
   6   1 -10      243.87      245.44        3.82 o   0.2091E-02
  -9   2 -10      165.21      164.95        5.44 o   0.3428E-02
  -8   2 -10      147.97      159.02        6.02 o   0.3601E-02
  -7   2 -10       62.33       67.84        4.21 o   0.1022E-01
  -6   2 -10        7.35        7.49        1.45 o   0.1047E+00
  -5   2 -10      439.55      440.66        8.05 o   0.8184E-03
  -4   2 -10       25.50       27.63        1.99 o   0.3064E-01
  -3   2 -10      747.86      752.73       10.65 o   0.3362E-03
  -2   2 -10      108.09       97.20        3.66 o   0.6701E-02
  -1   2 -10      382.80      365.60        7.32 o   0.1067E-02
   0   2 -10       62.88       63.86        2.92 o   0.1169E-01
   1   2 -10       51.21       55.05        2.76 o   0.1415E-01
   2   2 -10      236.42      224.11        8.20 o   0.2061E-02
   3   2 -10       37.55       42.37        3.11 o   0.1805E-01
   4   2 -10      218.14      212.12        7.20 o   0.2312E-02
   5   2 -10       14.06        9.31        1.61 o   0.7410E-01
   6   2 -10       60.00       69.64        1.89 o   0.1185E-01
  -9   3 -10       36.58       28.86        2.12 o   0.2591E-01
  -8   3 -10       99.24       99.42        4.36 o   0.6588E-02
  -7   3 -10      113.00      118.13        5.25 o   0.5228E-02
  -6   3 -10      115.10      116.26        5.71 o   0.5124E-02
  -5   3 -10     1297.72     1319.15       20.37 o   0.1220E-03
  -4   3 -10      199.45      191.25        5.40 o   0.2787E-02
  -3   3 -10      118.50      123.64        4.21 o   0.5233E-02
  -2   3 -10      324.84      314.70        6.91 o   0.1356E-02
  -1   3 -10      521.74      476.96        8.63 o   0.6817E-03
   0   3 -10      230.77      213.46        5.59 o   0.2350E-02
   1   3 -10      386.24      395.87        7.54 o   0.9818E-03
   2   3 -10       54.85       60.38        2.76 o   0.1294E-01
   3   3 -10      232.28      230.97        7.72 o   0.2058E-02
   4   3 -10        6.98       10.62        1.23 o   0.9159E-01
   5   3 -10        1.51        0.48        0.53 o   0.9219E+00
   6   3 -10        4.73        1.75        0.83 o   0.3035E+00
  -8   4 -10       70.88       68.92        3.11 o   0.1051E-01
  -7   4 -10      199.84      181.02        6.33 o   0.2832E-02
  -6   4 -10      379.71      357.74        9.70 o   0.1052E-02
  -5   4 -10      134.19      127.19        6.16 o   0.4425E-02
  -4   4 -10      292.44      281.74        6.49 o   0.1602E-02
  -3   4 -10      327.09      303.19        7.07 o   0.1399E-02
  -2   4 -10       87.35       78.95        3.53 o   0.8557E-02
  -1   4 -10      490.09      480.51        8.31 o   0.7031E-03
   0   4 -10      241.91      243.22        5.99 o   0.2026E-02
   1   4 -10      387.30      396.28        7.33 o   0.9817E-03
   2   4 -10      517.77      522.30        8.32 o   0.6254E-03
   3   4 -10       63.10       73.75        2.76 o   0.1063E-01
   4   4 -10       70.86       71.75        3.81 o   0.9723E-02
   5   4 -10       28.44       28.43        2.19 o   0.2824E-01
   6   4 -10        3.79        3.59        0.77 o   0.2378E+00
  -7   5 -10       42.78       42.09        2.41 o   0.1874E-01
  -6   5 -10       34.87       32.45        2.57 o   0.2339E-01
  -5   5 -10       78.01       80.64        4.25 o   0.8379E-02
  -4   5 -10       12.88       10.44        1.92 o   0.6631E-01
  -3   5 -10       32.16       33.49        2.07 o   0.2479E-01
  -2   5 -10      302.23      313.10        6.57 o   0.1418E-02
  -1   5 -10      131.54      129.10        4.36 o   0.4780E-02
   0   5 -10      407.44      402.21        7.67 o   0.9360E-03
   1   5 -10      208.34      225.14        5.34 o   0.2365E-02
   2   5 -10       53.07       57.48        3.35 o   0.1296E-01
   3   5 -10      149.07      153.93        4.04 o   0.3975E-02
   4   5 -10       33.98       39.01        1.77 o   0.2243E-01
   5   5 -10        6.80        7.66        0.99 o   0.1202E+00
   6   5 -10       28.63       36.19        1.72 o   0.2520E-01
  -6   6 -10      110.40      109.87        3.77 o   0.6015E-02
  -5   6 -10      332.39      319.34        7.75 o   0.1300E-02
  -4   6 -10      100.75       96.39        4.65 o   0.6590E-02
  -3   6 -10       17.32       10.05        1.96 o   0.6090E-01
  -2   6 -10       42.44       32.09        2.29 o   0.2268E-01
  -1   6 -10      263.73      249.91        5.84 o   0.1903E-02
   0   6 -10       25.84       27.97        1.81 o   0.3064E-01
   1   6 -10      303.92      287.80        6.18 o   0.1546E-02
   2   6 -10      149.52      144.42        4.12 o   0.4197E-02
   3   6 -10      139.50      157.57        5.42 o   0.3807E-02
   4   6 -10       10.07        4.83        0.92 o   0.1378E+00
   5   6 -10       26.31       40.02        1.76 o   0.2364E-01
  -4   7 -10       11.55        9.61        1.32 o   0.8343E-01
  -3   7 -10      216.40      186.28        6.34 o   0.2668E-02
  -2   7 -10       16.52       16.15        1.82 o   0.5014E-01
  -1   7 -10      281.64      277.92        5.45 o   0.1688E-02
   0   7 -10      503.33      468.51        7.38 o   0.7188E-03
   1   7 -10      195.11      193.43        4.50 o   0.2857E-02
   2   7 -10       41.62       46.31        2.02 o   0.1823E-01
   3   7 -10      122.06      118.36        3.16 o   0.5585E-02
   4   7 -10       46.29       46.20        2.57 o   0.1687E-01
  -3   8 -10       55.13       62.22        2.56 o   0.1284E-01
  -2   8 -10       89.79       90.85        3.61 o   0.7619E-02
  -1   8 -10       60.10       71.66        3.07 o   0.1083E-01
   0   8 -10        0.97        1.23        0.34 o   0.8056E+00
   1   8 -10       44.96       47.95        1.89 o   0.1745E-01
   2   8 -10       43.94       44.47        1.79 o   0.1871E-01
   3   8 -10        7.98        9.59        0.71 o   0.1053E+00
  -9 -12  -9       61.32       63.98        2.99 o   0.1176E-01
  -8 -12  -9       17.76       15.54        1.18 o   0.5533E-01
  -7 -12  -9      106.61      108.86        3.05 o   0.6307E-02
  -6 -12  -9      245.60      236.98        4.73 o   0.2114E-02
  -5 -12  -9       63.89       66.52        2.37 o   0.1169E-01
  -4 -12  -9       57.82       56.67        2.18 o   0.1389E-01
  -3 -12  -9       25.48       26.89        1.35 o   0.3341E-01
  -9 -11  -9      100.56      107.71        4.65 o   0.6043E-02
  -8 -11  -9      108.48       97.14        3.41 o   0.6755E-02
  -7 -11  -9      264.16      251.08        5.59 o   0.1903E-02
  -6 -11  -9       37.14       32.98        2.14 o   0.2366E-01
  -5 -11  -9       36.83       28.34        2.11 o   0.2621E-01
  -4 -11  -9      160.64      149.37        4.35 o   0.3915E-02
  -3 -11  -9      176.21      167.29        4.37 o   0.3410E-02
  -2 -11  -9      172.96      162.72        4.04 o   0.3556E-02
  -1 -11  -9       47.09       46.38        1.88 o   0.1765E-01
 -11 -10  -9       33.43       48.14        2.30 o   0.1850E-01
 -10 -10  -9        1.25        1.00        0.62 o   0.7055E+00
  -9 -10  -9       97.82      107.02        5.14 o   0.5954E-02
  -8 -10  -9       35.99       33.86        3.30 o   0.2058E-01
  -7 -10  -9      215.35      199.38        5.51 o   0.2585E-02
  -6 -10  -9       88.46       83.70        3.55 o   0.8168E-02
  -5 -10  -9      450.51      415.89        8.20 o   0.8550E-03
  -4 -10  -9      249.53      239.62        6.03 o   0.2028E-02
  -3 -10  -9      365.00      338.22        7.13 o   0.1184E-02
  -2 -10  -9       95.17       90.85        3.47 o   0.7510E-02
  -1 -10  -9      165.56      162.24        4.27 o   0.3615E-02
   0 -10  -9      117.50      116.05        3.22 o   0.5741E-02
   1 -10  -9      127.48      149.80        4.30 o   0.4303E-02
 -12  -9  -9      122.12      134.16        4.06 o   0.4846E-02
 -11  -9  -9       57.86       64.61        3.35 o   0.1163E-01
 -10  -9  -9       79.82       92.60        4.69 o   0.7280E-02
  -9  -9  -9       34.12       34.62        2.10 o   0.2369E-01
  -8  -9  -9      162.62      185.69        7.42 o   0.2878E-02
  -7  -9  -9       49.04       50.08        4.16 o   0.1341E-01
  -6  -9  -9       73.51       69.13        5.09 o   0.8836E-02
  -5  -9  -9       54.70       55.46        2.97 o   0.1356E-01
  -4  -9  -9      268.59      253.79        6.61 o   0.1820E-02
  -3  -9  -9       20.54       23.88        1.87 o   0.3647E-01
  -2  -9  -9       29.46       27.70        2.14 o   0.2850E-01
  -1  -9  -9       20.63       24.19        1.52 o   0.3762E-01
   0  -9  -9      116.92      114.27        4.95 o   0.5392E-02
   1  -9  -9       76.05       81.31        3.56 o   0.8817E-02
   2  -9  -9       39.10       44.93        2.16 o   0.1880E-01
 -12  -8  -9      172.29      189.56        5.19 o   0.3014E-02
 -11  -8  -9       48.26       56.85        3.18 o   0.1367E-01
 -10  -8  -9      314.71      324.20        9.77 o   0.1255E-02
  -9  -8  -9      114.09      115.32        4.17 o   0.5600E-02
  -8  -8  -9      164.66      158.42        5.12 o   0.3584E-02
  -7  -8  -9      395.31      397.06        8.03 o   0.9574E-03
  -6  -8  -9      405.33      414.64       12.39 o   0.8382E-03
  -5  -8  -9      142.66      125.55        7.35 o   0.4068E-02
  -4  -8  -9     1396.84     1361.38       23.60 o   0.1107E-03
  -3  -8  -9        5.69        3.17        0.79 o   0.2190E+00
  -2  -8  -9      421.01      404.16        7.82 o   0.9131E-03
  -1  -8  -9      133.67      124.60        4.24 o   0.4911E-02
   0  -8  -9       45.41       42.97        2.37 o   0.1808E-01
   1  -8  -9       75.00       72.08        2.77 o   0.1016E-01
   2  -8  -9      188.47      202.47        3.88 o   0.2819E-02
   3  -8  -9        4.88        6.03        0.80 o   0.1586E+00
 -12  -7  -9       31.15       30.59        2.30 o   0.2587E-01
 -11  -7  -9       38.06       34.24        2.92 o   0.2106E-01
 -10  -7  -9       72.04       62.98        2.59 o   0.1153E-01
  -9  -7  -9      356.84      352.17        7.57 o   0.1148E-02
  -8  -7  -9      667.26      734.34       10.72 o   0.3674E-03
  -7  -7  -9      302.45      318.16        7.17 o   0.1376E-02
  -6  -7  -9      448.62      468.16        8.74 o   0.7538E-03
  -5  -7  -9      327.20      346.60        6.64 o   0.1237E-02
  -4  -7  -9      765.40      762.87        8.14 o   0.3316E-03
  -3  -7  -9     1175.39     1143.55       14.59 o   0.1567E-03
  -2  -7  -9      588.72      566.79       13.72 o   0.5018E-03
  -1  -7  -9      210.05      205.63        5.15 o   0.2573E-02
   0  -7  -9      728.00      699.34       10.12 o   0.3718E-03
   1  -7  -9      309.00      309.06        6.19 o   0.1431E-02
   2  -7  -9      655.80      663.24        8.36 o   0.4235E-03
   3  -7  -9      190.66      192.55        3.83 o   0.2949E-02
 -12  -6  -9      109.45       94.88        4.27 o   0.6579E-02
 -11  -6  -9      101.34       97.39        3.45 o   0.6929E-02
 -10  -6  -9      126.65      119.72        4.18 o   0.5215E-02
  -9  -6  -9      153.42      153.80        5.02 o   0.3789E-02
  -8  -6  -9      163.34      158.72        5.26 o   0.3569E-02
  -7  -6  -9      446.75      484.14        8.75 o   0.7245E-03
  -6  -6  -9       52.85       64.13        2.67 o   0.1263E-01
  -5  -6  -9       39.45       33.71        2.09 o   0.2304E-01
  -4  -6  -9      188.72      189.97        3.99 o   0.2988E-02
  -3  -6  -9      613.62      636.86        7.30 o   0.4629E-03
  -2  -6  -9        3.15        1.83        0.63 o   0.3812E+00
  -1  -6  -9      188.31      192.33        4.92 o   0.2888E-02
   0  -6  -9       78.13       74.95        4.10 o   0.8918E-02
   1  -6  -9      316.72      317.32        6.55 o   0.1371E-02
   2  -6  -9      455.54      471.60        7.48 o   0.7507E-03
   3  -6  -9      147.68      146.58        3.81 o   0.4184E-02
   4  -6  -9      174.20      185.55        3.50 o   0.3191E-02
 -12  -5  -9       54.26       47.19        2.19 o   0.1613E-01
 -11  -5  -9      167.23      162.58        4.44 o   0.3564E-02
 -10  -5  -9      216.39      213.92        4.52 o   0.2480E-02
  -9  -5  -9     1652.98     1542.87       16.44 o   0.8889E-04
  -8  -5  -9      259.12      235.93        6.35 o   0.1994E-02
  -7  -5  -9     1064.59     1206.14       15.71 o   0.1551E-03
  -6  -5  -9      267.16      338.95        7.72 o   0.1353E-02
  -5  -5  -9      201.00      218.11       10.59 o   0.2044E-02
  -4  -5  -9      448.98      430.82       15.73 o   0.7184E-03
  -3  -5  -9      253.85      236.87       11.74 o   0.1684E-02
  -2  -5  -9      240.64      216.52       11.60 o   0.1842E-02
  -1  -5  -9       28.98       26.83        1.96 o   0.3009E-01
   0  -5  -9        5.92        6.51        0.80 o   0.1445E+00
   1  -5  -9       33.94       32.22        2.07 o   0.2503E-01
   2  -5  -9       12.00       14.31        1.91 o   0.5726E-01
   3  -5  -9       28.50       26.53        1.81 o   0.3075E-01
   4  -5  -9       31.26       31.52        1.69 o   0.2712E-01
   5  -5  -9       76.18       85.64        2.09 o   0.9094E-02
 -12  -4  -9       89.95       86.29        4.08 o   0.7675E-02
 -11  -4  -9       79.23       72.71        3.00 o   0.9740E-02
 -10  -4  -9      435.36      419.23        6.37 o   0.8837E-03
  -9  -4  -9      244.86      239.85        6.19 o   0.2029E-02
  -8  -4  -9      787.07      792.43       11.21 o   0.3081E-03
  -7  -4  -9      637.82      726.56       12.02 o   0.3773E-03
  -6  -4  -9      261.35      264.56       11.98 o   0.1514E-02
  -5  -4  -9     1139.75     1254.28       25.09 o   0.1354E-03
  -4  -4  -9      552.43      573.78       12.04 o   0.5245E-03
  -3  -4  -9      687.22      651.01       18.85 o   0.3762E-03
  -2  -4  -9     1110.70     1022.75       24.40 o   0.1725E-03
  -1  -4  -9     1470.78     1287.00       28.38 o   0.1111E-03
   0  -4  -9      397.29      382.83        7.66 o   0.9979E-03
   1  -4  -9     1276.13     1199.42       16.76 o   0.1396E-03
   2  -4  -9      562.72      541.49       10.89 o   0.5593E-03
   3  -4  -9      328.11      309.89        9.47 o   0.1292E-02
   4  -4  -9      549.74      547.69       11.34 o   0.5565E-03
   5  -4  -9        6.19        6.04        0.57 o   0.1576E+00
 -12  -3  -9       37.60       37.89        2.60 o   0.2053E-01
 -11  -3  -9      112.25      130.72        5.18 o   0.4853E-02
 -10  -3  -9      151.47      129.68        6.55 o   0.4057E-02
  -9  -3  -9       47.38       52.80        2.71 o   0.1500E-01
  -8  -3  -9       17.54       18.04        1.58 o   0.4783E-01
  -7  -3  -9       34.27       32.60        1.81 o   0.2519E-01
  -6  -3  -9       99.90       95.18        7.27 o   0.5512E-02
  -5  -3  -9      104.27      109.46        7.39 o   0.4943E-02
  -4  -3  -9      404.43      384.71        9.95 o   0.9478E-03
  -3  -3  -9      422.95      399.01       14.28 o   0.8165E-03
  -2  -3  -9      339.20      302.39       12.80 o   0.1187E-02
  -1  -3  -9      997.08      880.90       22.50 o   0.2169E-03
   0  -3  -9     1057.99      933.63       23.70 o   0.1958E-03
   1  -3  -9       78.64       73.13        3.12 o   0.9683E-02
   2  -3  -9      418.48      411.70        9.36 o   0.8791E-03
   3  -3  -9      245.64      235.63        5.72 o   0.2080E-02
   4  -3  -9      668.85      643.57        9.04 o   0.4300E-03
   5  -3  -9      460.44      450.52        9.69 o   0.7608E-03
   6  -3  -9       49.28       55.01        2.53 o   0.1460E-01
 -12  -2  -9      131.97      143.27        4.40 o   0.4386E-02
 -11  -2  -9      189.60      223.74        6.46 o   0.2397E-02
 -10  -2  -9      513.25      516.53       11.95 o   0.6069E-03
  -9  -2  -9      551.09      536.50        9.04 o   0.5835E-03
  -8  -2  -9      627.07      638.21        9.92 o   0.4482E-03
  -7  -2  -9      331.04      297.60        6.51 o   0.1426E-02
  -6  -2  -9      194.34      208.36        9.95 o   0.2211E-02
  -5  -2  -9      318.99      311.70       12.56 o   0.1198E-02
  -4  -2  -9      469.49      491.79       15.14 o   0.6320E-03
  -3  -2  -9      155.86      155.09        8.25 o   0.3238E-02
  -2  -2  -9      127.57      116.61        7.52 o   0.4398E-02
  -1  -2  -9       82.32       65.64        6.12 o   0.7959E-02
   0  -2  -9       74.96       68.13        6.07 o   0.8084E-02
   1  -2  -9       59.13       61.64        2.67 o   0.1254E-01
   2  -2  -9       59.53       53.78        2.74 o   0.1365E-01
   3  -2  -9        3.02        2.09        0.93 o   0.3149E+00
   4  -2  -9      221.90      227.90        5.26 o   0.2270E-02
   5  -2  -9      355.20      366.16        6.13 o   0.1129E-02
   6  -2  -9       27.01       27.57        2.12 o   0.2958E-01
 -11  -1  -9      103.29      107.38        4.42 o   0.6101E-02
 -10  -1  -9      385.13      418.53       10.08 o   0.8906E-03
  -9  -1  -9      388.53      421.96       10.83 o   0.8661E-03
  -8  -1  -9      254.88      239.01        9.12 o   0.1838E-02
  -7  -1  -9      306.06      326.64        7.14 o   0.1343E-02
  -6  -1  -9      686.75      689.36       18.39 o   0.3583E-03
  -5  -1  -9     2876.65     2796.11       38.26 o   0.2913E-04
  -4  -1  -9      682.10      679.99       13.58 o   0.3852E-03
  -3  -1  -9      506.04      492.94       11.48 o   0.6466E-03
  -2  -1  -9      871.02      860.81       21.90 o   0.2415E-03
  -1  -1  -9      368.24      348.51        9.32 o   0.1102E-02
   0  -1  -9      977.72      951.92       21.46 o   0.2048E-03
   1  -1  -9      766.46      723.68       19.36 o   0.3176E-03
   2  -1  -9     2099.49     2096.26       18.25 o   0.5249E-04
   3  -1  -9      474.56      479.77        8.28 o   0.7164E-03
   4  -1  -9       71.11       65.81        3.02 o   0.1088E-01
   5  -1  -9       74.76       57.05        2.87 o   0.1193E-01
   6  -1  -9        3.81        2.88        0.65 o   0.2802E+00
   7  -1  -9      159.57      163.28        4.27 o   0.3646E-02
 -11   0  -9       42.76       39.40        1.88 o   0.2041E-01
 -10   0  -9       34.18       44.58        2.86 o   0.1836E-01
  -9   0  -9       63.76       87.17        4.22 o   0.8466E-02
  -8   0  -9      269.29      282.73        9.36 o   0.1543E-02
  -7   0  -9      443.64      452.36       12.19 o   0.7430E-03
  -6   0  -9     1090.80     1284.43       13.58 o   0.1430E-03
  -5   0  -9      265.76      250.17       13.17 o   0.1502E-02
  -4   0  -9      597.74      546.10       19.37 o   0.4714E-03
  -3   0  -9       31.46       20.74        2.86 o   0.2955E-01
  -2   0  -9      531.40      494.34       17.47 o   0.5644E-03
  -1   0  -9     1141.24     1115.76       25.07 o   0.1540E-03
   0   0  -9     2936.51     2592.19       37.37 o   0.3145E-04
   1   0  -9      321.37      291.11       12.31 o   0.1272E-02
   2   0  -9      638.13      636.34        8.73 o   0.4477E-03
   3   0  -9      214.17      214.23        5.06 o   0.2455E-02
   4   0  -9      196.68      190.81        5.15 o   0.2829E-02
   5   0  -9      367.04      365.37        6.53 o   0.1106E-02
   6   0  -9       61.11       57.24        2.30 o   0.1336E-01
   7   0  -9      157.73      155.41        4.52 o   0.3795E-02
 -10   1  -9       87.54       74.51        2.94 o   0.9215E-02
  -9   1  -9      339.22      355.90        6.60 o   0.1187E-02
  -8   1  -9       13.10       15.17        1.96 o   0.5353E-01
  -7   1  -9      791.51      901.51       16.30 o   0.2546E-03
  -6   1  -9      284.58      312.46        9.67 o   0.1363E-02
  -5   1  -9      481.62      484.97       10.98 o   0.6788E-03
  -4   1  -9      298.38      299.54       13.97 o   0.1218E-02
  -3   1  -9      434.48      424.64       11.82 o   0.8040E-03
  -2   1  -9      699.49      644.63       14.95 o   0.3952E-03
  -1   1  -9       58.77       58.79        4.29 o   0.1136E-01
   0   1  -9      100.64       83.20        7.36 o   0.5868E-02
   1   1  -9       16.97       10.44        2.90 o   0.4715E-01
   2   1  -9        9.34        6.16        1.43 o   0.1087E+00
   3   1  -9       35.60       39.86        2.09 o   0.2125E-01
   4   1  -9      260.12      273.03        5.96 o   0.1755E-02
   5   1  -9       77.57       81.81        3.04 o   0.9000E-02
   6   1  -9      181.43      188.53        4.12 o   0.3045E-02
   7   1  -9       56.44       58.96        2.77 o   0.1302E-01
 -10   2  -9      197.86      156.68        3.96 o   0.3458E-02
  -9   2  -9      228.44      215.14        5.04 o   0.2384E-02
  -8   2  -9      278.74      248.60        6.15 o   0.1853E-02
  -7   2  -9      958.12     1082.48       17.66 o   0.1847E-03
  -6   2  -9      254.62      256.39        7.92 o   0.1796E-02
  -5   2  -9      445.30      479.63        8.53 o   0.7393E-03
  -4   2  -9      260.14      243.47        8.14 o   0.1852E-02
  -3   2  -9      307.64      310.04       10.23 o   0.1309E-02
  -2   2  -9      905.99      887.67       17.50 o   0.2388E-03
  -1   2  -9      724.23      733.37       15.39 o   0.3377E-03
   0   2  -9      866.36      878.78       16.60 o   0.2490E-03
   1   2  -9      937.98     1006.85       15.01 o   0.2065E-03
   2   2  -9       99.76       84.49        4.34 o   0.7373E-02
   3   2  -9      100.22      104.14        4.39 o   0.6305E-02
   4   2  -9       40.82       43.56        3.40 o   0.1673E-01
   5   2  -9      102.59       99.18        3.45 o   0.6810E-02
   6   2  -9       70.77       70.28        2.57 o   0.1071E-01
   7   2  -9       33.55       33.19        1.46 o   0.2596E-01
  -9   3  -9       68.94       64.99        2.46 o   0.1155E-01
  -8   3  -9       93.73       82.08        3.31 o   0.8214E-02
  -7   3  -9       63.71       53.89        2.95 o   0.1316E-01
  -6   3  -9       63.47       61.25        4.46 o   0.1067E-01
  -5   3  -9      564.01      566.60       11.97 o   0.5261E-03
  -4   3  -9       34.18       35.71        2.26 o   0.2272E-01
  -3   3  -9     2496.89     2375.72       19.86 o   0.4025E-04
  -2   3  -9      708.18      695.20       10.54 o   0.3784E-03
  -1   3  -9     1353.24     1338.04       21.72 o   0.1163E-03
   0   3  -9      629.26      670.09       14.58 o   0.4036E-03
   1   3  -9      409.82      415.53        7.74 o   0.9032E-03
   2   3  -9      194.69      207.42        4.32 o   0.2694E-02
   3   3  -9      183.86      192.32        5.17 o   0.2886E-02
   4   3  -9      395.01      392.27       10.45 o   0.9306E-03
   5   3  -9       63.64       71.69        3.94 o   0.9976E-02
   6   3  -9      325.37      323.67        5.42 o   0.1350E-02
   7   3  -9      142.29      144.98        2.98 o   0.4411E-02
  -9   4  -9      130.48      108.89        4.28 o   0.5522E-02
  -8   4  -9       71.02       68.55        2.57 o   0.1092E-01
  -7   4  -9      164.29      150.52        4.44 o   0.3843E-02
  -6   4  -9      305.45      286.43        6.51 o   0.1542E-02
  -5   4  -9       52.10       55.81        4.02 o   0.1248E-01
  -4   4  -9      364.64      354.47        9.64 o   0.1084E-02
  -3   4  -9      475.23      451.21        8.41 o   0.7611E-03
  -2   4  -9      708.87      718.99        8.93 o   0.3696E-03
  -1   4  -9      378.62      371.51        7.05 o   0.1061E-02
   0   4  -9      770.37      746.13       12.09 o   0.3304E-03
   1   4  -9      379.22      385.36        7.42 o   0.1018E-02
   2   4  -9      228.52      253.97        4.64 o   0.2052E-02
   3   4  -9       26.86       37.12        1.57 o   0.2530E-01
   4   4  -9      259.57      297.58        5.84 o   0.1622E-02
   5   4  -9        5.75        6.10        1.16 o   0.1368E+00
   6   4  -9       12.98       16.86        1.63 o   0.5360E-01
   7   4  -9        3.61        4.93        0.69 o   0.2043E+00
  -8   5  -9       87.87       78.42        3.59 o   0.8576E-02
  -7   5  -9      308.57      288.15        5.43 o   0.1555E-02
  -6   5  -9      129.92      114.90        3.92 o   0.5393E-02
  -5   5  -9      139.36      131.54        4.30 o   0.4641E-02
  -4   5  -9      217.79      235.37        8.16 o   0.2059E-02
  -3   5  -9      158.64      149.82        6.25 o   0.3629E-02
  -2   5  -9      317.42      312.33        5.75 o   0.1413E-02
  -1   5  -9      321.28      293.92        6.85 o   0.1456E-02
   0   5  -9     1052.15     1078.77       13.04 o   0.1807E-03
   1   5  -9      567.09      548.71       11.52 o   0.5455E-03
   2   5  -9       42.69       43.54        1.93 o   0.1904E-01
   3   5  -9        1.63        2.92        0.41 o   0.3800E+00
   4   5  -9      164.44      166.45        3.60 o   0.3616E-02
   5   5  -9       77.38       59.98        4.06 o   0.1041E-01
   6   5  -9      182.54      167.54        5.58 o   0.3222E-02
   7   5  -9       13.49       15.46        1.25 o   0.5987E-01
  -7   6  -9       91.81       76.87        3.61 o   0.8531E-02
  -6   6  -9       73.75       76.61        2.56 o   0.9899E-02
  -5   6  -9      196.48      189.13        4.69 o   0.2892E-02
  -4   6  -9       99.17       92.76        3.54 o   0.7235E-02
  -3   6  -9      364.86      374.63       10.27 o   0.1015E-02
  -2   6  -9      376.86      380.86        6.19 o   0.1052E-02
  -1   6  -9      735.32      771.33        8.79 o   0.3339E-03
   0   6  -9       63.48       64.95        3.12 o   0.1139E-01
   1   6  -9       91.53       95.57        5.08 o   0.6645E-02
   2   6  -9      277.51      297.61        8.80 o   0.1473E-02
   3   6  -9      219.19      223.93        4.12 o   0.2387E-02
   4   6  -9       51.89       53.92        1.91 o   0.1521E-01
   5   6  -9      101.47       96.97        4.30 o   0.6668E-02
   6   6  -9      113.33      124.81        4.07 o   0.5292E-02
  -6   7  -9       97.14       83.71        3.55 o   0.7894E-02
  -5   7  -9      168.52      173.97        3.71 o   0.3424E-02
  -4   7  -9       48.38       43.38        2.21 o   0.1787E-01
  -3   7  -9      146.13      159.75        4.04 o   0.3888E-02
  -2   7  -9      100.60      111.64        3.76 o   0.6134E-02
  -1   7  -9       23.20       25.04        1.47 o   0.3585E-01
   0   7  -9       15.79       18.47        1.22 o   0.5071E-01
   1   7  -9      297.56      343.25        6.24 o   0.1310E-02
   2   7  -9       16.57       22.33        1.93 o   0.3988E-01
   3   7  -9       12.18       14.64        1.71 o   0.5837E-01
   4   7  -9       61.26       85.20        3.47 o   0.9145E-02
   5   7  -9        2.12        0.68        0.61 o   0.6778E+00
   6   7  -9       41.63       50.07        2.13 o   0.1703E-01
  -4   8  -9       65.07       55.76        2.08 o   0.1353E-01
  -3   8  -9       40.96       29.76        1.85 o   0.2504E-01
  -2   8  -9       91.03       80.19        4.26 o   0.7942E-02
  -1   8  -9      103.86       85.95        3.48 o   0.7536E-02
   0   8  -9       11.89        9.83        0.97 o   0.8747E-01
   1   8  -9      254.56      229.01        4.37 o   0.2169E-02
   2   8  -9      156.33      141.02        5.72 o   0.3930E-02
   3   8  -9       12.16        9.50        1.60 o   0.7649E-01
   4   8  -9       39.42       36.65        2.48 o   0.2091E-01
  -2   9  -9      149.15      179.01        3.06 o   0.3559E-02
  -1   9  -9      134.00      140.12        4.55 o   0.4419E-02
   0   9  -9      145.00      155.09        4.90 o   0.3890E-02
   1   9  -9       11.15       11.62        0.96 o   0.7988E-01
   2   9  -9       38.05       29.33        1.76 o   0.2638E-01
   3   9  -9      148.22      139.80        3.30 o   0.4425E-02
   4   9  -9       65.90       75.11        2.01 o   0.1071E-01
  -8 -13  -8      129.54      121.38        4.23 o   0.5088E-02
  -7 -13  -8      114.28      110.36        4.12 o   0.5792E-02
  -6 -13  -8       19.10       17.52        1.74 o   0.4612E-01
  -5 -13  -8       16.92       15.79        1.60 o   0.5216E-01
  -4 -13  -8       96.42       93.72        3.63 o   0.7225E-02
  -9 -12  -8      112.14      111.15        4.38 o   0.5759E-02
  -8 -12  -8       88.43       86.77        2.95 o   0.8197E-02
  -7 -12  -8       40.10       42.43        2.08 o   0.1959E-01
  -6 -12  -8      261.47      252.18        5.40 o   0.1918E-02
  -5 -12  -8      118.84      118.42        3.60 o   0.5549E-02
  -4 -12  -8       86.93       86.04        3.02 o   0.8300E-02
  -3 -12  -8      174.55      176.75        4.07 o   0.3294E-02
  -2 -12  -8       16.13       14.22        1.15 o   0.6055E-01
  -1 -12  -8       33.01       33.81        2.00 o   0.2461E-01
 -11 -11  -8        7.27       11.76        0.94 o   0.8843E-01
 -10 -11  -8       46.01       42.69        3.10 o   0.1690E-01
  -9 -11  -8       27.60       38.95        2.60 o   0.2208E-01
  -8 -11  -8       74.74       78.93        3.12 o   0.9302E-02
  -7 -11  -8       85.00       93.28        3.43 o   0.7677E-02
  -6 -11  -8      142.12      137.09        4.49 o   0.4411E-02
  -5 -11  -8       53.55       51.90        2.78 o   0.1458E-01
  -4 -11  -8      172.28      174.35        4.91 o   0.3276E-02
  -3 -11  -8      179.81      170.67        4.87 o   0.3282E-02
  -2 -11  -8      244.86      263.38        5.41 o   0.1895E-02
  -1 -11  -8      217.81      207.29        4.72 o   0.2538E-02
   0 -11  -8      104.40      107.11        2.89 o   0.6524E-02
 -11 -10  -8       44.82       54.76        2.87 o   0.1465E-01
 -10 -10  -8      116.69      149.17        5.57 o   0.4208E-02
  -9 -10  -8       45.37       52.24        2.47 o   0.1564E-01
  -8 -10  -8      356.25      371.49        7.33 o   0.1091E-02
  -7 -10  -8      172.54      186.27        5.23 o   0.3043E-02
  -6 -10  -8       64.35       63.08        3.23 o   0.1149E-01
  -5 -10  -8      174.41      164.21        5.40 o   0.3359E-02
  -4 -10  -8       24.92       23.20        2.01 o   0.3450E-01
  -3 -10  -8        5.06        7.91        1.04 o   0.1233E+00
  -2 -10  -8      135.11      124.62        4.53 o   0.4835E-02
  -1 -10  -8       45.00       52.74        3.38 o   0.1434E-01
   0 -10  -8       44.28       48.33        3.06 o   0.1583E-01
   1 -10  -8       61.29       65.50        3.22 o   0.1139E-01
   2 -10  -8       43.17       52.40        2.22 o   0.1618E-01
 -12  -9  -8       89.70      115.28        3.85 o   0.6205E-02
 -11  -9  -8        7.82       12.76        0.95 o   0.8206E-01
 -10  -9  -8      162.25      172.29        7.10 o   0.3107E-02
  -9  -9  -8      445.48      525.91       12.38 o   0.6344E-03
  -8  -9  -8      182.64      200.24        5.43 o   0.2776E-02
  -7  -9  -8      188.25      202.03        5.63 o   0.2705E-02
  -6  -9  -8      108.22      122.58        4.33 o   0.5411E-02
  -5  -9  -8        5.00        5.88        0.94 o   0.1567E+00
  -4  -9  -8      779.29      786.34       11.84 o   0.3102E-03
  -3  -9  -8      208.70      197.55        6.06 o   0.2605E-02
  -2  -9  -8      606.48      574.76       13.66 o   0.4870E-03
  -1  -9  -8      107.11       96.68        3.82 o   0.6701E-02
   0  -9  -8      200.63      186.31        7.29 o   0.2656E-02
   1  -9  -8      202.39      177.74        6.71 o   0.2809E-02
   2  -9  -8       74.58       66.17        3.61 o   0.1023E-01
   3  -9  -8       68.14       65.36        2.85 o   0.1127E-01
 -12  -8  -8        2.83        5.86        0.83 o   0.1826E+00
 -11  -8  -8       18.92       27.05        2.04 o   0.3351E-01
 -10  -8  -8       92.98      106.99        5.56 o   0.5924E-02
  -9  -8  -8       94.99       92.35        3.91 o   0.7221E-02
  -8  -8  -8      257.49      304.98        6.52 o   0.1562E-02
  -7  -8  -8       62.16       84.72        4.90 o   0.8270E-02
  -6  -8  -8      204.85      248.20        8.90 o   0.1956E-02
  -5  -8  -8      682.07      753.83       11.04 o   0.3523E-03
  -4  -8  -8     2666.46     2782.11       22.78 o   0.3153E-04
  -3  -8  -8      124.93      150.25        4.41 o   0.4304E-02
  -2  -8  -8      457.89      465.47        8.45 o   0.7543E-03
  -1  -8  -8      335.09      333.38        7.09 o   0.1259E-02
   0  -8  -8       83.25       71.56        3.45 o   0.9416E-02
   1  -8  -8      816.42      813.82       10.27 o   0.2934E-03
   2  -8  -8      549.94      540.93       11.22 o   0.5639E-03
   3  -8  -8      164.35      183.47        5.36 o   0.3141E-02
   4  -8  -8      253.56      262.63        5.39 o   0.1864E-02
 -12  -7  -8       47.05       46.97        3.11 o   0.1572E-01
 -11  -7  -8       63.26       74.54        4.03 o   0.9639E-02
 -10  -7  -8      708.31      677.23       10.13 o   0.3903E-03
  -9  -7  -8      129.64      136.40        4.71 o   0.4532E-02
  -8  -7  -8      300.73      292.82        7.20 o   0.1495E-02
  -7  -7  -8      120.97      110.46        3.71 o   0.5777E-02
  -6  -7  -8       91.45      100.93        3.18 o   0.7116E-02
  -5  -7  -8      510.09      458.43       11.58 o   0.6883E-03
  -4  -7  -8      182.84      152.04        6.98 o   0.3269E-02
  -3  -7  -8      232.90      251.25        7.88 o   0.1892E-02
  -2  -7  -8      366.63      320.42        6.31 o   0.1261E-02
  -1  -7  -8      210.84      216.32        4.72 o   0.2469E-02
   0  -7  -8      253.00      253.86        5.65 o   0.1922E-02
   1  -7  -8       89.47       98.03        3.53 o   0.7184E-02
   2  -7  -8      322.24      330.71        6.38 o   0.1305E-02
   3  -7  -8       17.77       17.34        1.34 o   0.5067E-01
   4  -7  -8      116.07      134.29        4.37 o   0.4871E-02
 -13  -6  -8       79.43       81.40        3.23 o   0.8847E-02
 -12  -6  -8      102.17      112.76        4.61 o   0.5809E-02
 -11  -6  -8      571.38      522.00        8.81 o   0.5896E-03
 -10  -6  -8      138.36      113.72        4.58 o   0.5121E-02
  -9  -6  -8      462.71      438.75        9.02 o   0.7885E-03
  -8  -6  -8      157.24      163.54        3.61 o   0.3752E-02
  -7  -6  -8      290.94      305.28        5.66 o   0.1502E-02
  -6  -6  -8      569.18      594.74       12.23 o   0.4966E-03
  -5  -6  -8      414.11      403.02       10.14 o   0.8917E-03
  -4  -6  -8     1341.72     1366.38       18.82 o   0.1155E-03
  -3  -6  -8      184.27      188.64        7.01 o   0.2748E-02
  -2  -6  -8     1002.43      961.12       16.55 o   0.2073E-03
  -1  -6  -8      204.68      198.68        7.43 o   0.2489E-02
   0  -6  -8     1280.46     1196.22       16.51 o   0.1398E-03
   1  -6  -8      525.40      501.97        8.12 o   0.6481E-03
   2  -6  -8      116.21      110.98        4.03 o   0.5760E-02
   3  -6  -8      193.91      191.77        4.88 o   0.2857E-02
   4  -6  -8        2.46        2.32        0.56 o   0.3809E+00
   5  -6  -8       22.47       21.40        1.81 o   0.3821E-01
 -12  -5  -8       28.13       25.16        1.78 o   0.3235E-01
 -11  -5  -8       42.51       42.73        2.41 o   0.1852E-01
 -10  -5  -8      160.53      145.88        4.99 o   0.3906E-02
  -9  -5  -8       55.17       62.07        2.48 o   0.1296E-01
  -8  -5  -8       61.66       68.65        2.26 o   0.1161E-01
  -7  -5  -8      358.77      406.93        9.58 o   0.9558E-03
  -6  -5  -8      770.14      855.66       13.75 o   0.2799E-03
  -5  -5  -8      753.63      809.64       13.30 o   0.3023E-03
  -4  -5  -8     1122.23     1231.94       23.91 o   0.1399E-03
  -3  -5  -8      428.34      445.33       14.69 o   0.7299E-03
  -2  -5  -8      941.56      903.04       22.10 o   0.2197E-03
  -1  -5  -8     1190.22     1101.87       24.86 o   0.1524E-03
   0  -5  -8     1811.21     1752.35       31.14 o   0.6858E-04
   1  -5  -8     1018.43      941.72       14.41 o   0.2135E-03
   2  -5  -8      522.37      513.70        8.00 o   0.6349E-03
   3  -5  -8      146.96      146.48        4.48 o   0.4109E-02
   4  -5  -8      251.92      243.62        5.42 o   0.2007E-02
   5  -5  -8      197.46      194.82        4.17 o   0.2842E-02
   6  -5  -8      207.13      226.97        4.86 o   0.2379E-02
 -12  -4  -8      150.00      146.60        3.86 o   0.4155E-02
 -11  -4  -8      382.63      381.84        7.10 o   0.1027E-02
 -10  -4  -8      164.84      159.58        4.97 o   0.3579E-02
  -9  -4  -8      516.94      465.42        7.57 o   0.7125E-03
  -8  -4  -8      245.39      225.14        4.45 o   0.2234E-02
  -7  -4  -8       57.41       54.92        3.69 o   0.1262E-01
  -6  -4  -8      123.75      139.28        7.97 o   0.3843E-02
  -5  -4  -8       18.85       17.26        2.95 o   0.3703E-01
  -4  -4  -8      173.18      186.10        6.40 o   0.2932E-02
  -3  -4  -8      137.75      128.27        7.91 o   0.3916E-02
  -2  -4  -8       76.48       72.89        6.00 o   0.7796E-02
  -1  -4  -8      331.36      312.05       12.56 o   0.1177E-02
   0  -4  -8      703.44      638.75       18.77 o   0.3778E-03
   1  -4  -8       16.47       19.31        2.86 o   0.3675E-01
   2  -4  -8      314.68      293.62        6.23 o   0.1484E-02
   3  -4  -8      266.45      251.35        4.76 o   0.1922E-02
   4  -4  -8      195.17      198.05        4.09 o   0.2823E-02
   5  -4  -8      254.19      247.70        5.20 o   0.1981E-02
   6  -4  -8       17.61       14.70        1.14 o   0.5765E-01
 -12  -3  -8      192.94      186.37        6.18 o   0.2818E-02
 -11  -3  -8      258.01      241.91        3.87 o   0.2063E-02
 -10  -3  -8      166.78      155.30        4.88 o   0.3662E-02
  -9  -3  -8      257.45      245.24        6.39 o   0.1941E-02
  -8  -3  -8      112.46      110.24        3.67 o   0.5974E-02
  -7  -3  -8      252.89      242.61       11.45 o   0.1671E-02
  -6  -3  -8     1072.05     1117.93       23.47 o   0.1613E-03
  -5  -3  -8      686.74      697.67       18.06 o   0.3543E-03
  -4  -3  -8      480.67      553.05       10.32 o   0.5979E-03
  -3  -3  -8      794.70      779.04       18.46 o   0.2914E-03
  -2  -3  -8       51.63       48.27        4.64 o   0.1276E-01
  -1  -3  -8      568.82      550.76       15.87 o   0.5096E-03
   0  -3  -8      818.06      768.44       19.60 o   0.2878E-03
   1  -3  -8      613.36      604.41       17.34 o   0.4366E-03
   2  -3  -8      806.47      818.49       12.96 o   0.2886E-03
   3  -3  -8      170.45      163.30        4.52 o   0.3510E-02
   4  -3  -8       11.23       11.12        1.03 o   0.8089E-01
   5  -3  -8      166.32      170.31        3.61 o   0.3508E-02
   6  -3  -8      252.27      258.81        4.76 o   0.1923E-02
   7  -3  -8       20.64       20.71        1.51 o   0.4178E-01
 -12  -2  -8       16.06       18.99        1.75 o   0.4603E-01
 -11  -2  -8       63.32       54.32        2.86 o   0.1324E-01
 -10  -2  -8      182.07      159.18        4.79 o   0.3462E-02
  -9  -2  -8       57.52       48.45        2.97 o   0.1458E-01
  -8  -2  -8      231.79      242.44        6.03 o   0.2075E-02
  -7  -2  -8     1791.84     1680.04       30.64 o   0.7270E-04
  -6  -2  -8      222.70      246.38       10.39 o   0.1805E-02
  -5  -2  -8     1704.16     1678.11       28.34 o   0.7576E-04
  -4  -2  -8      370.59      389.92       12.75 o   0.9190E-03
  -3  -2  -8     1395.52     1444.08       17.74 o   0.1061E-03
  -2  -2  -8     2590.59     2589.08       24.28 o   0.3509E-04
  -1  -2  -8     1596.16     1521.47       26.14 o   0.8896E-04
   0  -2  -8     1470.72     1451.43       25.71 o   0.9891E-04
   1  -2  -8     2291.76     2169.18       33.41 o   0.4595E-04
   2  -2  -8     1216.65     1146.21       24.82 o   0.1442E-03
   3  -2  -8      151.84      151.23        4.27 o   0.3978E-02
   4  -2  -8      866.77      832.41       10.22 o   0.2763E-03
   5  -2  -8      152.61      146.77        4.43 o   0.4034E-02
   6  -2  -8      206.87      206.69        3.75 o   0.2662E-02
   7  -2  -8      457.89      481.31        5.68 o   0.7455E-03
 -11  -1  -8      119.57      106.82        3.75 o   0.5941E-02
 -10  -1  -8      119.15      112.73        4.15 o   0.5628E-02
  -9  -1  -8      122.82      143.09        6.24 o   0.4152E-02
  -8  -1  -8       41.56       51.39        3.65 o   0.1451E-01
  -7  -1  -8      544.30      521.70       16.44 o   0.5429E-03
  -6  -1  -8       73.59       72.00        5.76 o   0.8116E-02
  -5  -1  -8       41.56       39.24        3.21 o   0.1818E-01
  -4  -1  -8       33.30       35.89        2.80 o   0.2153E-01
  -3  -1  -8      532.16      468.10       11.06 o   0.6655E-03
  -2  -1  -8      482.52      452.62       10.11 o   0.7339E-03
  -1  -1  -8      139.25      130.47        5.36 o   0.4445E-02
   0  -1  -8       91.21       86.20        6.18 o   0.6551E-02
   1  -1  -8       46.89       44.03        4.64 o   0.1372E-01
   2  -1  -8     1234.02     1123.15       24.45 o   0.1465E-03
   3  -1  -8     1083.43     1058.06       11.52 o   0.1826E-03
   4  -1  -8      297.33      306.37        5.92 o   0.1477E-02
   5  -1  -8       27.87       25.75        1.94 o   0.3134E-01
   6  -1  -8      184.67      181.19        4.58 o   0.3093E-02
   7  -1  -8      145.65      144.69        3.51 o   0.4305E-02
 -11   0  -8      179.20      165.76        4.30 o   0.3431E-02
 -10   0  -8      143.28      136.20        4.43 o   0.4413E-02
  -9   0  -8      605.43      630.36        9.78 o   0.4637E-03
  -8   0  -8      788.15      943.64       16.29 o   0.2420E-03
  -7   0  -8      240.02      273.41        8.88 o   0.1690E-02
  -6   0  -8      904.47      816.14       14.76 o   0.2670E-03
  -5   0  -8      536.39      542.82       11.56 o   0.5689E-03
  -4   0  -8        4.02        5.01        1.08 o   0.1742E+00
  -3   0  -8     1191.70     1136.19       14.08 o   0.1574E-03
  -2   0  -8      922.00      909.81       15.71 o   0.2329E-03
  -1   0  -8      656.21      680.83       13.02 o   0.3948E-03
   0   0  -8      473.14      478.63        9.99 o   0.7031E-03
   1   0  -8      307.06      298.84       11.41 o   0.1304E-02
   2   0  -8      349.84      278.97       12.64 o   0.1248E-02
   3   0  -8      453.06      437.49       14.96 o   0.7171E-03
   4   0  -8      157.42      152.55        4.37 o   0.3864E-02
   5   0  -8       73.32       80.39        2.53 o   0.9551E-02
   6   0  -8      156.72      165.52        4.26 o   0.3623E-02
   7   0  -8       19.08       20.04        1.34 o   0.4485E-01
   8   0  -8       68.88       75.40        1.99 o   0.1051E-01
 -11   1  -8      173.45      121.42        5.79 o   0.4149E-02
 -10   1  -8      193.24      180.62        4.83 o   0.3042E-02
  -9   1  -8       45.91       41.08        2.59 o   0.1827E-01
  -8   1  -8      226.35      240.90        6.03 o   0.2109E-02
  -7   1  -8      323.42      358.52        8.95 o   0.1152E-02
  -6   1  -8      625.34      645.11       13.62 o   0.4260E-03
  -5   1  -8      953.46      945.07       16.42 o   0.2181E-03
  -4   1  -8     1869.67     1844.31       23.72 o   0.6517E-04
  -3   1  -8     1303.55     1265.59       19.70 o   0.1280E-03
  -2   1  -8     3121.32     3141.76       30.71 o   0.2429E-04
  -1   1  -8      818.43      843.48       15.07 o   0.2721E-03
   0   1  -8      959.89     1026.15       16.11 o   0.1983E-03
   1   1  -8      586.31      636.50       11.97 o   0.4556E-03
   2   1  -8      524.66      524.54       15.35 o   0.5594E-03
   3   1  -8      516.35      553.73       15.65 o   0.5334E-03
   4   1  -8      129.93      148.50        3.34 o   0.4445E-02
   5   1  -8      916.98      921.63       10.41 o   0.2376E-03
   6   1  -8       50.91       56.31        1.97 o   0.1478E-01
   7   1  -8      101.11       98.20        3.04 o   0.7018E-02
   8   1  -8      127.41      129.19        2.81 o   0.5139E-02
 -11   2  -8      142.67      127.84        4.57 o   0.4637E-02
 -10   2  -8       65.54       61.00        3.87 o   0.1110E-01
  -9   2  -8       16.85       17.59        1.48 o   0.5003E-01
  -8   2  -8       15.11       16.70        1.50 o   0.5291E-01
  -7   2  -8      404.17      439.40        8.11 o   0.8519E-03
  -6   2  -8      224.67      238.41        7.31 o   0.2053E-02
  -5   2  -8      148.63      142.97        6.56 o   0.3794E-02
  -4   2  -8       73.08       55.91        6.69 o   0.8420E-02
  -3   2  -8      151.26      138.30        6.83 o   0.3827E-02
  -2   2  -8      691.15      676.56       14.44 o   0.3802E-03
  -1   2  -8       12.26       13.11        2.02 o   0.5844E-01
   0   2  -8     1470.89     1444.93       21.02 o   0.1013E-03
   1   2  -8       83.93       89.80        4.82 o   0.7255E-02
   2   2  -8      569.40      602.70       12.20 o   0.4887E-03
   3   2  -8      372.79      397.38        6.58 o   0.1007E-02
   4   2  -8      176.04      192.79        3.82 o   0.3054E-02
   5   2  -8      175.00      185.86        3.77 o   0.3166E-02
   6   2  -8      240.69      250.55        5.40 o   0.1999E-02
   7   2  -8       46.51       48.12        1.67 o   0.1743E-01
   8   2  -8       26.00       32.52        1.28 o   0.2901E-01
 -10   3  -8      139.68      132.86        4.95 o   0.4469E-02
  -9   3  -8       57.95       48.68        3.77 o   0.1349E-01
  -8   3  -8      325.69      349.07        6.74 o   0.1228E-02
  -7   3  -8       51.03       52.85        2.80 o   0.1456E-01
  -6   3  -8      928.87     1028.15       12.39 o   0.2062E-03
  -5   3  -8      239.32      231.08        8.53 o   0.1980E-02
  -4   3  -8       69.75       70.75        4.55 o   0.9333E-02
  -3   3  -8      460.68      481.24       12.31 o   0.6855E-03
  -2   3  -8       80.71       69.29        5.10 o   0.8536E-02
  -1   3  -8      583.80      594.60       20.27 o   0.4336E-03
   0   3  -8       85.38       88.25        7.79 o   0.5763E-02
   1   3  -8       27.94       31.02        4.34 o   0.1952E-01
   2   3  -8      102.07      117.61        8.13 o   0.4491E-02
   3   3  -8       66.55       73.45        2.78 o   0.1046E-01
   4   3  -8      178.15      187.83        4.58 o   0.3039E-02
   5   3  -8      163.91      184.07        3.81 o   0.3291E-02
   6   3  -8       22.40       23.58        1.34 o   0.3804E-01
   7   3  -8       15.81       19.56        1.24 o   0.4864E-01
   8   3  -8       32.45       33.35        1.43 o   0.2630E-01
  -9   4  -8       66.27       49.18        3.59 o   0.1298E-01
  -8   4  -8      351.89      313.17        9.49 o   0.1238E-02
  -7   4  -8      440.23      449.21        7.91 o   0.8047E-03
  -6   4  -8      185.11      175.64        5.35 o   0.3107E-02
  -5   4  -8      962.86      982.14       12.57 o   0.2127E-03
  -4   4  -8      397.55      418.95        8.29 o   0.9033E-03
  -3   4  -8     1042.13      987.03       19.07 o   0.1936E-03
  -2   4  -8     1455.02     1399.09       22.78 o   0.1053E-03
  -1   4  -8      989.50     1030.83       27.50 o   0.1772E-03
   0   4  -8     1486.38     1494.43       33.80 o   0.9070E-04
   1   4  -8      181.45      192.30       11.58 o   0.2220E-02
   2   4  -8      161.27      170.05        3.93 o   0.3540E-02
   3   4  -8      561.30      578.96        7.39 o   0.5416E-03
   4   4  -8       19.65       17.22        1.33 o   0.4926E-01
   5   4  -8      489.99      496.78        8.17 o   0.6795E-03
   6   4  -8       20.38       19.49        1.58 o   0.4341E-01
   7   4  -8      137.61      128.56        3.54 o   0.4861E-02
   8   4  -8      136.62      131.94        2.87 o   0.4876E-02
  -9   5  -8       22.51       19.94        1.75 o   0.4032E-01
  -8   5  -8      135.63      134.18        5.25 o   0.4426E-02
  -7   5  -8       32.11       31.44        2.93 o   0.2320E-01
  -6   5  -8       38.77       46.01        2.32 o   0.1819E-01
  -5   5  -8      558.32      596.59        9.27 o   0.5150E-03
  -4   5  -8      358.12      383.83        9.29 o   0.1018E-02
  -3   5  -8      733.38      770.42       11.48 o   0.3289E-03
  -2   5  -8      625.33      642.72        8.40 o   0.4495E-03
  -1   5  -8       39.00       38.53        2.09 o   0.2109E-01
   0   5  -8     2418.63     2426.42       20.41 o   0.3997E-04
   1   5  -8      164.92      174.76        6.75 o   0.3095E-02
   2   5  -8       49.67       54.88        2.71 o   0.1439E-01
   3   5  -8      463.73      523.53        6.66 o   0.6710E-03
   4   5  -8       23.30       26.09        1.50 o   0.3443E-01
   5   5  -8      386.61      423.01        5.73 o   0.9369E-03
   6   5  -8      321.51      321.63        6.05 o   0.1351E-02
   7   5  -8       27.05       23.60        2.21 o   0.3203E-01
   8   5  -8        2.67        2.32        0.61 o   0.3620E+00
  -8   6  -8      107.94       95.80        3.87 o   0.6742E-02
  -7   6  -8      137.58      121.66        5.26 o   0.4736E-02
  -6   6  -8      233.62      199.88        7.66 o   0.2321E-02
  -5   6  -8      156.82      144.51        4.59 o   0.4035E-02
  -4   6  -8       67.60       68.66        3.13 o   0.1065E-01
  -3   6  -8      289.02      297.29        6.51 o   0.1528E-02
  -2   6  -8       48.69       44.90        2.72 o   0.1667E-01
  -1   6  -8      157.04      179.19        5.12 o   0.3292E-02
   0   6  -8      557.45      547.40        9.49 o   0.5655E-03
   1   6  -8      380.80      401.99        7.66 o   0.9700E-03
   2   6  -8      213.88      216.64        5.50 o   0.2410E-02
   3   6  -8       33.23       33.10        2.16 o   0.2446E-01
   4   6  -8       61.15       68.75        2.32 o   0.1160E-01
   5   6  -8       24.29       32.04        1.40 o   0.2945E-01
   6   6  -8        2.87        4.21        0.63 o   0.2453E+00
   7   6  -8        7.06        8.29        0.77 o   0.1183E+00
   8   6  -8        6.14        6.47        0.82 o   0.1443E+00
  -7   7  -8      257.69      220.93        5.93 o   0.2153E-02
  -6   7  -8       56.46       51.25        3.26 o   0.1383E-01
  -5   7  -8      130.37      124.19        5.51 o   0.4711E-02
  -4   7  -8      143.86      160.57        4.23 o   0.3877E-02
  -3   7  -8      667.17      664.05        8.15 o   0.4189E-03
  -2   7  -8      464.98      454.88        8.66 o   0.7629E-03
  -1   7  -8      685.53      710.52       10.58 o   0.3769E-03
   0   7  -8      563.36      561.95        9.27 o   0.5473E-03
   1   7  -8      193.99      233.96        5.33 o   0.2343E-02
   2   7  -8      296.93      289.69        9.24 o   0.1449E-02
   3   7  -8      158.69      140.14        4.48 o   0.4132E-02
   4   7  -8      214.12      204.35        5.08 o   0.2570E-02
   5   7  -8      212.42      194.22        3.85 o   0.2778E-02
   6   7  -8       10.27       13.15        0.77 o   0.7767E-01
   7   7  -8       20.70       14.19        1.67 o   0.5103E-01
  -5   8  -8      278.63      272.43        6.92 o   0.1673E-02
  -4   8  -8      125.45      127.69        5.08 o   0.4772E-02
  -3   8  -8      336.48      354.27        6.12 o   0.1200E-02
  -2   8  -8      293.15      302.47        6.27 o   0.1494E-02
  -1   8  -8       92.65       82.46        3.60 o   0.8075E-02
   0   8  -8       27.59       34.95        2.05 o   0.2512E-01
   1   8  -8      215.09      229.41        5.37 o   0.2290E-02
   2   8  -8      160.35      174.43        4.49 o   0.3410E-02
   3   8  -8      330.57      334.52        8.98 o   0.1215E-02
   4   8  -8      109.48      122.13        3.34 o   0.5630E-02
   5   8  -8       71.06       70.44        2.53 o   0.1069E-01
   6   8  -8       31.77       31.71        1.20 o   0.2777E-01
  -4   9  -8        6.09        8.62        0.92 o   0.1160E+00
  -3   9  -8       26.82       24.32        2.11 o   0.3207E-01
  -2   9  -8      286.57      266.55        4.35 o   0.1772E-02
  -1   9  -8        1.67        4.75        0.50 o   0.2560E+00
   0   9  -8       40.90       37.97        2.19 o   0.2083E-01
   1   9  -8       15.99       23.84        1.39 o   0.4145E-01
   2   9  -8       69.31       88.98        2.21 o   0.9087E-02
   3   9  -8       21.70       19.26        2.04 o   0.3980E-01
   4   9  -8        4.99        2.69        0.95 o   0.2352E+00
   5   9  -8        0.36        3.02        0.43 o   0.4246E+00
  -2  10  -8       81.56       81.16        3.19 o   0.8801E-02
  -1  10  -8       72.19       64.69        2.19 o   0.1157E-01
   0  10  -8        9.53        8.34        0.87 o   0.1068E+00
   1  10  -8       61.19       44.80        2.29 o   0.1585E-01
   2  10  -8       92.56       83.40        2.21 o   0.8579E-02
   3  10  -8       26.37       18.52        2.04 o   0.3809E-01
   4  10  -8       23.36       18.44        1.79 o   0.4160E-01
  -8 -13  -7       69.87       63.35        3.46 o   0.1097E-01
  -7 -13  -7      136.01      110.77        5.01 o   0.5157E-02
  -6 -13  -7       47.88       42.32        2.99 o   0.1697E-01
  -5 -13  -7      107.95       87.21        4.47 o   0.6946E-02
  -4 -13  -7      482.27      442.20        9.25 o   0.7632E-03
  -3 -13  -7      305.22      289.59        6.82 o   0.1513E-02
 -10 -12  -7        4.80        2.60        0.97 o   0.2398E+00
  -9 -12  -7       98.74       87.25        4.44 o   0.7184E-02
  -8 -12  -7      127.92      141.14        5.48 o   0.4289E-02
  -7 -12  -7        3.88        2.48        0.71 o   0.2957E+00
  -6 -12  -7       50.66       45.54        2.52 o   0.1657E-01
  -5 -12  -7       67.42       53.93        2.91 o   0.1291E-01
  -4 -12  -7      127.71      126.85        3.93 o   0.5031E-02
  -3 -12  -7       74.58       69.96        2.86 o   0.1034E-01
  -2 -12  -7        2.81        1.45        0.82 o   0.3959E+00
  -1 -12  -7       25.36       27.11        2.02 o   0.3087E-01
   0 -12  -7       53.69       59.94        2.53 o   0.1335E-01
 -11 -11  -7      105.51       92.78        2.98 o   0.7215E-02
 -10 -11  -7      268.31      196.63        7.82 o   0.2179E-02
  -9 -11  -7      131.50      133.89        4.15 o   0.4700E-02
  -8 -11  -7       79.53       86.53        3.38 o   0.8375E-02
  -7 -11  -7        2.92        3.06        0.67 o   0.2976E+00
  -6 -11  -7       79.26       81.24        3.52 o   0.8667E-02
  -5 -11  -7        3.58        3.74        0.76 o   0.2372E+00
  -4 -11  -7      293.80      308.12        6.78 o   0.1453E-02
  -3 -11  -7       28.66       25.55        2.06 o   0.3070E-01
  -2 -11  -7       76.47       64.87        3.23 o   0.1056E-01
  -1 -11  -7       37.81       33.28        2.15 o   0.2343E-01
   0 -11  -7       27.14       29.95        1.67 o   0.2940E-01
   1 -11  -7       39.96       39.95        1.73 o   0.2104E-01
 -12 -10  -7       85.50       82.99        3.50 o   0.8343E-02
 -11 -10  -7       67.97       73.90        2.73 o   0.1035E-01
 -10 -10  -7      137.39      130.99        4.37 o   0.4658E-02
  -9 -10  -7       40.37       44.27        2.48 o   0.1842E-01
  -8 -10  -7       27.02       29.47        2.11 o   0.2844E-01
  -7 -10  -7      106.13      128.71        4.25 o   0.5258E-02
  -6 -10  -7      157.38      188.85        5.24 o   0.3135E-02
  -5 -10  -7     1078.64     1196.90       14.04 o   0.1566E-03
  -4 -10  -7      442.53      460.28        8.83 o   0.7694E-03
  -3 -10  -7      366.99      380.10        7.95 o   0.1042E-02
  -2 -10  -7      237.83      235.62        8.58 o   0.1949E-02
  -1 -10  -7      238.87      219.26        8.29 o   0.2084E-02
   0 -10  -7      489.17      466.19       11.29 o   0.6966E-03
   1 -10  -7      416.45      412.29        9.54 o   0.8783E-03
   2 -10  -7      172.47      184.28        5.30 o   0.3069E-02
 -12  -9  -7       13.58       14.97        1.54 o   0.5803E-01
 -11  -9  -7       13.94       22.57        1.27 o   0.4497E-01
 -10  -9  -7       38.71       37.85        2.49 o   0.2065E-01
  -9  -9  -7        7.07        6.77        0.94 o   0.1304E+00
  -8  -9  -7        9.04       13.97        1.21 o   0.7189E-01
  -7  -9  -7      274.24      375.16        7.02 o   0.1219E-02
  -6  -9  -7      262.19      347.10        6.93 o   0.1353E-02
  -5  -9  -7       16.32       18.04        1.42 o   0.4985E-01
  -4  -9  -7       37.53       32.63        2.31 o   0.2343E-01
  -3  -9  -7      117.64      133.74        4.61 o   0.4818E-02
  -2  -9  -7      410.11      433.96        7.95 o   0.8591E-03
  -1  -9  -7      440.45      439.13       11.78 o   0.7727E-03
   0  -9  -7      563.93      590.07       13.01 o   0.4972E-03
   1  -9  -7      608.21      655.09       12.96 o   0.4283E-03
   2  -9  -7       43.85       37.72        3.11 o   0.1857E-01
   3  -9  -7      230.53      247.83        6.29 o   0.2016E-02
 -13  -8  -7        3.38        3.01        0.87 o   0.2601E+00
 -12  -8  -7       85.11      101.34        4.23 o   0.6862E-02
 -11  -8  -7      134.56      124.44        4.37 o   0.4884E-02
 -10  -8  -7       93.37       69.08        4.00 o   0.8838E-02
  -9  -8  -7        6.51        7.00        0.91 o   0.1310E+00
  -8  -8  -7       89.37       99.77        3.99 o   0.6931E-02
  -7  -8  -7        9.37       10.18        1.21 o   0.8776E-01
  -6  -8  -7      738.10      893.41       11.59 o   0.2753E-03
  -5  -8  -7       84.03       89.67        6.40 o   0.6448E-02
  -4  -8  -7      275.97      285.04       12.06 o   0.1387E-02
  -3  -8  -7      276.26      257.50       12.02 o   0.1510E-02
  -2  -8  -7      332.85      336.56        6.56 o   0.1260E-02
  -1  -8  -7       33.96       35.33        2.05 o   0.2349E-01
   0  -8  -7        9.44        4.47        1.19 o   0.1338E+00
   1  -8  -7       13.11        5.94        2.02 o   0.8114E-01
   2  -8  -7       15.31       14.24        2.04 o   0.5261E-01
   3  -8  -7       67.67       75.15        3.90 o   0.9480E-02
   4  -8  -7       24.53       23.45        1.99 o   0.3453E-01
 -13  -7  -7      174.43      193.56        5.15 o   0.2940E-02
 -12  -7  -7      182.03      182.46        6.45 o   0.2916E-02
 -11  -7  -7       76.58       66.08        3.39 o   0.1037E-01
 -10  -7  -7      199.62      187.27        4.70 o   0.2896E-02
  -9  -7  -7      157.66      159.03        4.16 o   0.3766E-02
  -8  -7  -7      308.20      316.13        6.69 o   0.1390E-02
  -7  -7  -7       73.24       76.38        4.49 o   0.8769E-02
  -6  -7  -7     1055.03     1080.59       16.83 o   0.1766E-03
  -5  -7  -7      224.29      236.48        7.23 o   0.2079E-02
  -4  -7  -7     1216.58     1122.38       24.85 o   0.1477E-03
  -3  -7  -7      115.75      131.08        7.72 o   0.4151E-02
  -2  -7  -7     1321.90     1274.72       18.72 o   0.1263E-03
  -1  -7  -7     1012.15      990.52       16.26 o   0.2001E-03
   0  -7  -7     1258.37     1165.81       16.30 o   0.1459E-03
   1  -7  -7      427.57      423.27        7.10 o   0.8763E-03
   2  -7  -7      186.83      172.09        4.58 o   0.3217E-02
   3  -7  -7      119.62      105.29        3.79 o   0.6007E-02
   4  -7  -7      309.23      301.33        8.19 o   0.1403E-02
   5  -7  -7      114.25      119.42        4.16 o   0.5437E-02
 -13  -6  -7       37.35       42.32        2.49 o   0.1929E-01
 -12  -6  -7       27.50       28.42        2.59 o   0.2722E-01
 -11  -6  -7       44.05       41.79        2.51 o   0.1847E-01
 -10  -6  -7       31.37       27.03        2.26 o   0.2807E-01
  -9  -6  -7      138.00      133.72        3.95 o   0.4636E-02
  -8  -6  -7      188.47      215.70        3.96 o   0.2657E-02
  -7  -6  -7      354.69      388.31        9.61 o   0.1006E-02
  -6  -6  -7      772.91      834.57       13.87 o   0.2864E-03
  -5  -6  -7      608.24      656.23       11.80 o   0.4333E-03
  -4  -6  -7      556.52      649.16       11.36 o   0.4598E-03
  -3  -6  -7      359.06      312.34        9.30 o   0.1229E-02
  -2  -6  -7     1571.90     1576.05       19.84 o   0.8836E-04
  -1  -6  -7      925.25      947.66       15.19 o   0.2226E-03
   0  -6  -7     1499.73     1439.59       18.60 o   0.1017E-03
   1  -6  -7      849.68      775.10       10.77 o   0.3016E-03
   2  -6  -7      559.89      553.30       10.11 o   0.5522E-03
   3  -6  -7      164.55      150.70        3.54 o   0.3934E-02
   4  -6  -7      767.14      756.21        9.54 o   0.3320E-03
   5  -6  -7      192.84      176.71        4.19 o   0.3135E-02
   6  -6  -7      133.01      147.24        4.19 o   0.4309E-02
 -12  -5  -7       16.66       13.20        2.10 o   0.5244E-01
 -11  -5  -7      458.32      417.80        8.15 o   0.8405E-03
 -10  -5  -7       26.37       20.43        2.95 o   0.3107E-01
  -9  -5  -7      133.72      127.56        3.61 o   0.4942E-02
  -8  -5  -7       32.49       32.36        2.96 o   0.2266E-01
  -7  -5  -7      274.99      245.68        8.24 o   0.1780E-02
  -6  -5  -7      275.98      311.73        8.03 o   0.1438E-02
  -5  -5  -7      130.50      115.53        5.31 o   0.5021E-02
  -4  -5  -7       98.24      101.65        6.59 o   0.5609E-02
  -3  -5  -7       85.47       77.26        6.13 o   0.7176E-02
  -2  -5  -7      509.22      469.50       15.10 o   0.6323E-03
  -1  -5  -7        8.88        6.77        2.14 o   0.8269E-01
   0  -5  -7      454.13      417.23       14.50 o   0.7536E-03
   1  -5  -7        9.81        9.89        1.53 o   0.8112E-01
   2  -5  -7      164.83      159.73        3.42 o   0.3761E-02
   3  -5  -7       51.02       54.47        2.06 o   0.1503E-01
   4  -5  -7       51.16       44.54        2.08 o   0.1727E-01
   5  -5  -7       34.52       38.87        1.61 o   0.2267E-01
   6  -5  -7      113.41      122.94        3.01 o   0.5575E-02
 -12  -4  -7      177.43      148.08        3.48 o   0.3869E-02
 -11  -4  -7      378.25      350.72        6.76 o   0.1134E-02
 -10  -4  -7      236.40      228.06        6.10 o   0.2160E-02
  -9  -4  -7      718.70      686.80       10.90 o   0.3794E-03
  -8  -4  -7      418.95      412.49       14.38 o   0.7954E-03
  -7  -4  -7      941.79      879.59       15.09 o   0.2393E-03
  -6  -4  -7      381.71      389.16        9.04 o   0.9790E-03
  -5  -4  -7      885.95      940.40       13.46 o   0.2332E-03
  -4  -4  -7      288.61      375.38        7.75 o   0.1179E-02
  -3  -4  -7      789.90      883.96       18.01 o   0.2564E-03
  -2  -4  -7     2587.47     2600.92       33.41 o   0.3428E-04
  -1  -4  -7      837.67      753.73       18.74 o   0.2920E-03
   0  -4  -7      849.65      834.04       19.34 o   0.2594E-03
   1  -4  -7      266.28      258.75       10.91 o   0.1589E-02
   2  -4  -7      130.76      122.16        7.84 o   0.4139E-02
   3  -4  -7      818.26      744.79        8.64 o   0.3265E-03
   4  -4  -7      123.59      122.48        3.15 o   0.5383E-02
   5  -4  -7      298.16      300.69        4.33 o   0.1540E-02
   6  -4  -7      195.24      198.03        3.53 o   0.2857E-02
   7  -4  -7       52.43       65.77        1.81 o   0.1298E-01
 -12  -3  -7       52.22       46.66        2.28 o   0.1650E-01
 -11  -3  -7      238.56      229.64        4.77 o   0.2213E-02
 -10  -3  -7       62.98       53.28        2.15 o   0.1394E-01
  -9  -3  -7      794.86      811.45       10.07 o   0.2992E-03
  -8  -3  -7       43.44       43.79        4.40 o   0.1451E-01
  -7  -3  -7     1138.04     1181.64       16.17 o   0.1528E-03
  -6  -3  -7      272.79      287.37        7.40 o   0.1591E-02
  -5  -3  -7      720.53      761.87       11.61 o   0.3354E-03
  -4  -3  -7     1345.31     1628.28       16.43 o   0.9387E-04
  -3  -3  -7      933.19     1084.76       18.71 o   0.1848E-03
  -2  -3  -7      672.59      748.30       15.76 o   0.3414E-03
  -1  -3  -7      997.76      954.21       19.57 o   0.2050E-03
   0  -3  -7      705.19      724.21       16.85 o   0.3414E-03
   1  -3  -7      830.41      784.72       18.92 o   0.2806E-03
   2  -3  -7     1131.01     1085.77       23.11 o   0.1615E-03
   3  -3  -7     1526.74     1470.01       27.51 o   0.9430E-04
   4  -3  -7      410.76      407.61        5.97 o   0.9409E-03
   5  -3  -7      196.05      187.30        4.24 o   0.2951E-02
   6  -3  -7      237.12      226.07        4.30 o   0.2270E-02
   7  -3  -7      101.28      106.04        2.04 o   0.6830E-02
 -12  -2  -7       98.80       97.39        4.27 o   0.6704E-02
 -11  -2  -7      203.13      201.10        3.57 o   0.2765E-02
 -10  -2  -7       22.34       20.22        1.27 o   0.4271E-01
  -9  -2  -7      176.46      153.28        4.12 o   0.3700E-02
  -8  -2  -7      208.14      198.54        9.61 o   0.2266E-02
  -7  -2  -7       46.43       48.99        3.18 o   0.1528E-01
  -6  -2  -7       90.22       89.13        4.13 o   0.7514E-02
  -5  -2  -7        5.45        4.40        1.64 o   0.1367E+00
  -4  -2  -7      833.19      787.77       13.23 o   0.2946E-03
  -3  -2  -7       41.58       40.52        2.76 o   0.1866E-01
  -2  -2  -7      103.87       92.41        4.32 o   0.6811E-02
  -1  -2  -7        8.72        9.04        1.30 o   0.9445E-01
   0  -2  -7       18.35        7.80        2.56 o   0.5554E-01
   1  -2  -7     1497.76     1337.68       25.04 o   0.1074E-03
   2  -2  -7       94.39       72.63        6.39 o   0.7027E-02
   3  -2  -7      833.72      779.80       19.96 o   0.2784E-03
   4  -2  -7      253.70      240.94        4.63 o   0.2058E-02
   5  -2  -7       40.63       34.12        1.88 o   0.2294E-01
   6  -2  -7      316.12      305.67        5.15 o   0.1453E-02
   7  -2  -7      227.59      245.78        3.30 o   0.2170E-02
   8  -2  -7       36.06       48.88        1.47 o   0.1885E-01
 -12  -1  -7       83.79       82.04        4.25 o   0.8106E-02
 -11  -1  -7      202.33      204.66        5.19 o   0.2635E-02
 -10  -1  -7       71.11       71.73        3.41 o   0.9978E-02
  -9  -1  -7      267.72      280.41        6.25 o   0.1684E-02
  -8  -1  -7      357.16      369.94        8.08 o   0.1080E-02
  -7  -1  -7      861.34      857.27       17.93 o   0.2536E-03
  -6  -1  -7     1781.34     1825.24       27.99 o   0.6683E-04
  -5  -1  -7      557.41      567.47        8.84 o   0.5471E-03
  -4  -1  -7      915.42      907.62       13.88 o   0.2374E-03
  -3  -1  -7      270.78      359.25       10.94 o   0.1178E-02
  -2  -1  -7      564.64      627.64       10.15 o   0.4797E-03
  -1  -1  -7      278.50      364.43        6.99 o   0.1252E-02
   0  -1  -7     1314.59     1275.22       21.63 o   0.1249E-03
   1  -1  -7     1498.61     1430.58       24.24 o   0.1001E-03
   2  -1  -7       95.54       91.82        6.26 o   0.6177E-02
   3  -1  -7      460.08      460.15       14.49 o   0.6856E-03
   4  -1  -7      131.28      138.81        5.10 o   0.4382E-02
   5  -1  -7      486.14      501.68        7.67 o   0.6792E-03
   6  -1  -7      297.61      313.42        5.14 o   0.1464E-02
   7  -1  -7      201.23      201.47        4.73 o   0.2695E-02
   8  -1  -7       28.04       31.90        1.13 o   0.2909E-01
 -12   0  -7       33.27       30.46        2.47 o   0.2498E-01
 -11   0  -7       11.69        9.41        1.78 o   0.7483E-01
 -10   0  -7       18.37       14.83        1.75 o   0.5144E-01
  -9   0  -7      136.68      142.46        3.67 o   0.4452E-02
  -8   0  -7     2461.58     2710.21       19.54 o   0.3441E-04
  -7   0  -7     1603.49     1533.46       30.91 o   0.8592E-04
  -6   0  -7      505.29      484.31       10.71 o   0.6642E-03
  -5   0  -7      642.53      639.22       11.22 o   0.4353E-03
  -4   0  -7      228.70      251.95        4.83 o   0.2061E-02
  -3   0  -7      943.83      925.21       11.58 o   0.2314E-03
  -2   0  -7     1679.76     1628.64       19.77 o   0.8161E-04
  -1   0  -7     1849.90     1819.60       15.93 o   0.6799E-04
   0   0  -7     1792.36     1755.44       18.29 o   0.7185E-04
   1   0  -7     1907.22     1713.98       26.93 o   0.6920E-04
   2   0  -7       39.49       47.03        4.06 o   0.1491E-01
   3   0  -7      669.69      662.35       17.38 o   0.3822E-03
   4   0  -7      565.17      562.40       16.47 o   0.4954E-03
   5   0  -7      594.88      590.60       11.03 o   0.4940E-03
   6   0  -7      971.64     1015.33       11.72 o   0.2043E-03
   7   0  -7       77.00       88.86        2.44 o   0.8657E-02
   8   0  -7       94.96       97.73        2.86 o   0.7278E-02
 -11   1  -7      164.54      156.40        6.18 o   0.3488E-02
 -10   1  -7       29.52       27.89        3.02 o   0.2527E-01
  -9   1  -7       74.80       81.60        3.43 o   0.8888E-02
  -8   1  -7      122.16      135.49        4.49 o   0.4730E-02
  -7   1  -7      463.61      517.31       17.04 o   0.5835E-03
  -6   1  -7      384.27      382.61       10.27 o   0.9705E-03
  -5   1  -7       95.88      103.33        4.91 o   0.6265E-02
  -4   1  -7      362.65      345.99        7.52 o   0.1159E-02
  -3   1  -7      629.18      579.83       12.55 o   0.4806E-03
  -2   1  -7     1052.72      948.16       16.01 o   0.2050E-03
  -1   1  -7        0.79        0.17        0.70 o   0.1155E+01
   0   1  -7      172.37      140.56        4.85 o   0.3895E-02
   1   1  -7      136.21      132.16        5.43 o   0.4419E-02
   2   1  -7      176.69      160.73        6.26 o   0.3286E-02
   3   1  -7      326.20      299.92       11.84 o   0.1249E-02
   4   1  -7      102.44      117.31        7.16 o   0.4808E-02
   5   1  -7      441.04      447.47        7.35 o   0.8066E-03
   6   1  -7      761.07      755.02        9.45 o   0.3333E-03
   7   1  -7      166.04      164.47        4.50 o   0.3525E-02
   8   1  -7       52.93       58.01        2.23 o   0.1397E-01
   9   1  -7        5.19        5.18        0.57 o   0.1828E+00
 -11   2  -7       94.70       99.74        4.23 o   0.6719E-02
 -10   2  -7       29.03       24.95        2.83 o   0.2782E-01
  -9   2  -7      208.76      243.27        8.23 o   0.2020E-02
  -8   2  -7      360.34      398.98        7.67 o   0.1006E-02
  -7   2  -7      510.96      478.62       11.27 o   0.6630E-03
  -6   2  -7      483.60      495.72       16.86 o   0.5979E-03
  -5   2  -7      480.18      509.69       11.35 o   0.6429E-03
  -4   2  -7       91.63       95.75        4.70 o   0.6788E-02
  -3   2  -7     1314.43     1265.88       14.70 o   0.1300E-03
  -2   2  -7      279.01      326.53        8.62 o   0.1352E-02
  -1   2  -7     1116.28     1170.62       25.46 o   0.1471E-03
   0   2  -7      278.90      353.13       12.77 o   0.1128E-02
   1   2  -7      643.84      677.04       12.02 o   0.4053E-03
   2   2  -7       70.59       78.20        4.09 o   0.8921E-02
   3   2  -7      212.10      220.33        9.41 o   0.2090E-02
   4   2  -7      361.71      373.73       12.83 o   0.9633E-03
   5   2  -7      108.35      112.66        3.02 o   0.6104E-02
   6   2  -7       42.70       43.51        2.28 o   0.1851E-01
   7   2  -7      133.84      140.50        4.07 o   0.4486E-02
   8   2  -7      124.09      136.06        3.43 o   0.4860E-02
   9   2  -7        6.15        7.36        0.63 o   0.1372E+00
 -10   3  -7      103.22       83.34        4.72 o   0.7152E-02
  -9   3  -7      598.91      650.18       13.24 o   0.4340E-03
  -8   3  -7      164.99      148.29        7.38 o   0.3413E-02
  -7   3  -7      670.50      753.26       10.59 o   0.3568E-03
  -6   3  -7      229.97      237.95        7.45 o   0.2031E-02
  -5   3  -7     1094.61     1081.55       25.13 o   0.1628E-03
  -4   3  -7     1081.47     1089.21       17.11 o   0.1720E-03
  -3   3  -7     1467.41     1413.17       16.36 o   0.1063E-03
  -2   3  -7      574.33      611.22       19.17 o   0.4336E-03
  -1   3  -7      974.68     1043.52       24.96 o   0.1801E-03
   0   3  -7      214.76      229.22       11.74 o   0.1831E-02
   1   3  -7      450.49      455.83       16.75 o   0.6660E-03
   2   3  -7     1037.13     1056.01       15.99 o   0.1838E-03
   3   3  -7      571.62      578.62       15.42 o   0.4867E-03
   4   3  -7       62.11       66.81        5.36 o   0.9275E-02
   5   3  -7      999.24     1018.34       11.99 o   0.1998E-03
   6   3  -7        7.15        9.37        0.81 o   0.1074E+00
   7   3  -7      285.54      287.65        5.93 o   0.1602E-02
   8   3  -7       73.23       80.45        2.63 o   0.9467E-02
   9   3  -7       20.95       20.60        1.13 o   0.4372E-01
 -10   4  -7       29.94       38.17        2.21 o   0.2285E-01
  -9   4  -7       40.72       27.67        3.11 o   0.2253E-01
  -8   4  -7      156.08      173.68        6.81 o   0.3179E-02
  -7   4  -7       14.47        7.81        2.18 o   0.6777E-01
  -6   4  -7      258.84      294.86        6.50 o   0.1619E-02
  -5   4  -7      128.25      123.95        4.24 o   0.5010E-02
  -4   4  -7       50.07       48.28        3.81 o   0.1411E-01
  -3   4  -7      281.47      274.13        7.47 o   0.1630E-02
  -2   4  -7       74.66       66.15        4.53 o   0.9489E-02
  -1   4  -7       57.35       58.78        6.39 o   0.9059E-02
   0   4  -7      366.68      374.03       16.32 o   0.8705E-03
   1   4  -7       69.19       91.72        6.87 o   0.6429E-02
   2   4  -7      333.89      379.09       15.10 o   0.9246E-03
   3   4  -7      359.41      375.05        9.73 o   0.1029E-02
   4   4  -7      206.39      200.12        4.08 o   0.2719E-02
   5   4  -7      236.52      259.50        5.23 o   0.1952E-02
   6   4  -7      141.98      162.39        3.56 o   0.3933E-02
   7   4  -7      115.50      118.86        2.99 o   0.5695E-02
   8   4  -7      213.19      235.17        4.44 o   0.2292E-02
   9   4  -7      105.28      102.70        3.54 o   0.6509E-02
  -9   5  -7       73.87       65.65        3.61 o   0.1039E-01
  -8   5  -7      260.70      235.64        8.02 o   0.1901E-02
  -7   5  -7      214.35      212.34        8.00 o   0.2271E-02
  -6   5  -7       84.83       98.84        5.24 o   0.6574E-02
  -5   5  -7       85.98      112.51        3.70 o   0.6476E-02
  -4   5  -7     1494.75     1399.07       18.75 o   0.1053E-03
  -3   5  -7       26.95       29.36        2.42 o   0.2732E-01
  -2   5  -7     3021.18     2835.30       31.70 o   0.2809E-04
  -1   5  -7       57.05       63.81        6.85 o   0.8310E-02
   0   5  -7       91.01       94.38        8.31 o   0.5218E-02
   1   5  -7      235.27      229.25       13.36 o   0.1649E-02
   2   5  -7      279.72      291.59       14.52 o   0.1248E-02
   3   5  -7      192.22      196.97        5.27 o   0.2773E-02
   4   5  -7      110.50      110.37        3.25 o   0.6138E-02
   5   5  -7       91.80       82.15        2.74 o   0.8526E-02
   6   5  -7       97.13      111.88        3.61 o   0.6255E-02
   7   5  -7        3.84        3.34        0.78 o   0.2485E+00
   8   5  -7       53.38       63.57        1.73 o   0.1332E-01
   9   5  -7       38.54       33.50        2.06 o   0.2335E-01
  -8   6  -7      172.51      165.90        5.60 o   0.3325E-02
  -7   6  -7      160.00      152.66        6.30 o   0.3570E-02
  -6   6  -7      575.74      551.40       13.14 o   0.5268E-03
  -5   6  -7      165.63      158.48        7.29 o   0.3259E-02
  -4   6  -7     2127.44     2199.26       19.70 o   0.4906E-04
  -3   6  -7       58.85       59.00        2.97 o   0.1269E-01
  -2   6  -7     1892.66     1922.89       18.31 o   0.6238E-04
  -1   6  -7        7.63       13.91        1.43 o   0.7124E-01
   0   6  -7      419.56      416.21       18.78 o   0.7068E-03
   1   6  -7      663.66      694.85       10.38 o   0.3937E-03
   2   6  -7      638.41      665.58       13.19 o   0.4105E-03
   3   6  -7      780.49      801.09       10.77 o   0.3056E-03
   4   6  -7       45.37       45.81        2.07 o   0.1778E-01
   5   6  -7       51.49       51.48        2.17 o   0.1545E-01
   6   6  -7        2.09        1.83        0.53 o   0.4657E+00
   7   6  -7        6.21        6.51        0.93 o   0.1384E+00
   8   6  -7       16.17       15.28        1.15 o   0.5791E-01
  -7   7  -7       45.29       36.24        2.83 o   0.1942E-01
  -6   7  -7       53.49       58.52        3.58 o   0.1247E-01
  -5   7  -7       19.06       20.50        2.31 o   0.3825E-01
  -4   7  -7      167.41      173.49        5.14 o   0.3284E-02
  -3   7  -7       12.37       17.37        1.41 o   0.5508E-01
  -2   7  -7      167.44      161.07        5.29 o   0.3494E-02
  -1   7  -7      118.37      123.93        4.49 o   0.5133E-02
   0   7  -7      403.93      418.94        8.03 o   0.8973E-03
   1   7  -7        6.58       10.63        0.96 o   0.9757E-01
   2   7  -7      101.95      116.10        3.95 o   0.5869E-02
   3   7  -7      293.45      297.01        6.44 o   0.1517E-02
   4   7  -7      384.14      415.72        7.30 o   0.9373E-03
   5   7  -7       60.00       55.52        2.27 o   0.1374E-01
   6   7  -7       27.14       30.51        1.46 o   0.2946E-01
   7   7  -7       18.50       17.03        1.37 o   0.5006E-01
   8   7  -7       57.14       51.84        2.00 o   0.1503E-01
  -6   8  -7       27.03       23.49        2.13 o   0.3280E-01
  -5   8  -7      143.56      130.49        5.61 o   0.4336E-02
  -4   8  -7      276.81      252.39        8.47 o   0.1722E-02
  -3   8  -7      146.67      124.98        4.63 o   0.4645E-02
  -2   8  -7      165.77      133.48        5.01 o   0.4119E-02
  -1   8  -7       12.10       17.16        1.42 o   0.5595E-01
   0   8  -7       94.73       85.58        5.62 o   0.6808E-02
   1   8  -7      321.24      302.07        6.92 o   0.1419E-02
   2   8  -7      194.11      190.76        5.35 o   0.2826E-02
   3   8  -7      181.55      176.55        7.17 o   0.2917E-02
   4   8  -7      153.42      198.05        4.39 o   0.3088E-02
   5   8  -7       23.47       21.46        1.66 o   0.3846E-01
   6   8  -7        2.76        6.26        0.49 o   0.1860E+00
   7   8  -7       43.13       41.87        1.50 o   0.2007E-01
   8   8  -7       22.59       21.73        1.12 o   0.4114E-01
  -5   9  -7      297.93      272.91        6.63 o   0.1627E-02
  -4   9  -7      220.11      216.32        6.50 o   0.2317E-02
  -3   9  -7       83.86       79.96        4.38 o   0.8163E-02
  -2   9  -7      145.58      137.92        6.26 o   0.4019E-02
  -1   9  -7      213.61      200.18        5.32 o   0.2607E-02
   0   9  -7      313.75      284.64        6.65 o   0.1526E-02
   1   9  -7      167.02      142.47        4.70 o   0.3939E-02
   2   9  -7      152.40      140.84        4.45 o   0.4195E-02
   3   9  -7       45.55       40.54        2.35 o   0.1886E-01
   4   9  -7      180.42      165.41        6.48 o   0.3165E-02
   5   9  -7        3.21        4.56        0.59 o   0.2291E+00
   6   9  -7        0.97        0.10        0.36 o   0.1970E+01
   7   9  -7       51.37       40.71        1.75 o   0.1875E-01
  -3  10  -7       74.13       82.65        3.37 o   0.8878E-02
  -2  10  -7       82.51       83.95        2.77 o   0.8737E-02
  -1  10  -7       74.36       76.26        4.02 o   0.9010E-02
   0  10  -7       27.82       30.36        1.73 o   0.2874E-01
   1  10  -7       72.85       82.97        2.85 o   0.9159E-02
   2  10  -7       75.41       79.31        2.75 o   0.9468E-02
   3  10  -7        9.69       14.18        0.97 o   0.7197E-01
   4  10  -7       47.30       41.16        2.89 o   0.1761E-01
   5  10  -7      294.42      278.25        6.88 o   0.1596E-02
   6  10  -7       40.30       45.60        2.22 o   0.1834E-01
  -1  11  -7        0.13        2.33        0.33 o   0.2920E+00
   0  11  -7       53.10       37.60        2.90 o   0.1767E-01
   1  11  -7       21.69       15.31        1.27 o   0.5118E-01
   2  11  -7        7.84        4.72        0.80 o   0.1592E+00
   3  11  -7        0.52        2.64        0.38 o   0.4800E+00
   4  11  -7       52.69       48.02        2.65 o   0.1557E-01
  -7 -14  -6       13.39       19.52        1.35 o   0.5041E-01
  -6 -14  -6      216.93      195.55        5.43 o   0.2633E-02
  -5 -14  -6       74.57       67.25        3.08 o   0.1055E-01
  -9 -13  -6       21.08       21.97        1.92 o   0.3782E-01
  -8 -13  -6       71.97       69.26        2.68 o   0.1068E-01
  -7 -13  -6       67.72       59.50        2.68 o   0.1220E-01
  -6 -13  -6       14.65       15.79        1.85 o   0.5208E-01
  -5 -13  -6       69.54       62.37        3.82 o   0.1074E-01
  -4 -13  -6       45.24       37.06        2.99 o   0.1879E-01
  -3 -13  -6       16.72       14.58        1.72 o   0.5388E-01
  -2 -13  -6       40.93       43.34        2.46 o   0.1852E-01
 -10 -12  -6        0.12        0.34        0.44 o   0.1163E+01
  -9 -12  -6        0.79        1.24        0.60 o   0.7051E+00
  -8 -12  -6      107.00      103.16        3.78 o   0.6385E-02
  -7 -12  -6       20.12       20.29        1.68 o   0.4169E-01
  -6 -12  -6      374.80      364.81       10.36 o   0.1025E-02
  -5 -12  -6       51.46       47.59        3.77 o   0.1416E-01
  -4 -12  -6      162.05      147.68        6.64 o   0.3574E-02
  -3 -12  -6        4.40        2.97        1.01 o   0.2280E+00
  -2 -12  -6       20.63       22.81        2.15 o   0.3587E-01
  -1 -12  -6      186.61      193.55        6.04 o   0.2776E-02
   0 -12  -6      164.20      167.12        5.02 o   0.3444E-02
 -11 -11  -6       76.69       71.05        4.11 o   0.9307E-02
 -10 -11  -6      166.07      146.33        6.73 o   0.3549E-02
  -9 -11  -6      102.80       86.52        3.84 o   0.7377E-02
  -8 -11  -6      428.20      445.79        8.08 o   0.8178E-03
  -7 -11  -6      385.77      400.47        7.83 o   0.9651E-03
  -6 -11  -6      173.86      174.26        5.29 o   0.3225E-02
  -5 -11  -6      310.94      314.18        7.13 o   0.1383E-02
  -4 -11  -6       90.26       94.37        3.83 o   0.7291E-02
  -3 -11  -6      261.37      269.93        6.40 o   0.1756E-02
  -2 -11  -6      226.44      231.49        5.78 o   0.2202E-02
  -1 -11  -6      998.04     1037.03       11.87 o   0.1961E-03
   0 -11  -6      346.85      362.23        6.36 o   0.1152E-02
   1 -11  -6      246.88      251.56        6.72 o   0.1917E-02
   2 -11  -6       85.49       87.06        3.30 o   0.8147E-02
 -12 -10  -6        6.18        7.93        0.80 o   0.1251E+00
 -11 -10  -6      217.61      209.42        5.14 o   0.2478E-02
 -10 -10  -6        4.95        4.12        1.22 o   0.1730E+00
  -9 -10  -6       38.18       33.98        2.04 o   0.2319E-01
  -8 -10  -6       37.77       45.67        2.09 o   0.1887E-01
  -7 -10  -6       86.25       96.02        3.53 o   0.7425E-02
  -6 -10  -6      164.60      171.00        4.92 o   0.3369E-02
  -5 -10  -6       39.38       48.21        2.63 o   0.1711E-01
  -4 -10  -6       82.99       98.32        3.85 o   0.7238E-02
  -3 -10  -6      114.18      122.68        4.50 o   0.5244E-02
  -2 -10  -6       23.89       26.81        2.85 o   0.2805E-01
  -1 -10  -6      261.70      259.44        8.97 o   0.1705E-02
   0 -10  -6       32.14       32.77        3.04 o   0.2236E-01
   1 -10  -6      241.30      249.57        7.73 o   0.1891E-02
   2 -10  -6       87.35       90.01        4.19 o   0.7479E-02
   3 -10  -6      367.63      426.28        7.31 o   0.9329E-03
 -12  -9  -6       61.37       56.74        2.63 o   0.1315E-01
 -11  -9  -6      292.82      277.87        6.46 o   0.1616E-02
 -10  -9  -6      173.76      153.61        5.48 o   0.3548E-02
  -9  -9  -6       84.60      103.71        3.84 o   0.6913E-02
  -8  -9  -6       88.31       96.59        3.98 o   0.7143E-02
  -7  -9  -6       10.74        8.34        1.27 o   0.9300E-01
  -6  -9  -6       36.03       42.08        2.30 o   0.1999E-01
  -5  -9  -6      289.62      342.75        7.25 o   0.1303E-02
  -4  -9  -6      748.30      858.60       11.74 o   0.2862E-03
  -3  -9  -6      286.72      304.03        7.80 o   0.1456E-02
  -2  -9  -6       49.82       41.46        3.24 o   0.1648E-01
  -1  -9  -6      368.80      380.05       10.99 o   0.9787E-03
   0  -9  -6       25.11       19.86        2.77 o   0.3303E-01
   1  -9  -6       57.71       55.70        4.09 o   0.1200E-01
   2  -9  -6      181.34      182.50        6.81 o   0.2872E-02
   3  -9  -6        6.57       10.99        1.15 o   0.9125E-01
   4  -9  -6      130.86      148.99        4.40 o   0.4244E-02
 -13  -8  -6       24.14       22.47        1.90 o   0.3594E-01
 -12  -8  -6       79.40       86.85        4.21 o   0.7948E-02
 -11  -8  -6      225.15      228.02        5.92 o   0.2225E-02
 -10  -8  -6      350.20      331.02        8.08 o   0.1215E-02
  -9  -8  -6       92.97       94.55        3.37 o   0.7377E-02
  -8  -8  -6      284.83      341.36        6.57 o   0.1336E-02
  -7  -8  -6      336.68      400.62       14.57 o   0.8900E-03
  -6  -8  -6     2552.48     2744.60       37.89 o   0.3199E-04
  -5  -8  -6     1445.72     1410.59       26.63 o   0.1026E-03
  -4  -8  -6      388.48      391.06       13.64 o   0.8781E-03
  -3  -8  -6      480.67      485.00       15.32 o   0.6304E-03
  -2  -8  -6     1609.58     1614.02       28.65 o   0.8169E-04
  -1  -8  -6      100.45      115.72        7.08 o   0.4928E-02
   0  -8  -6     1073.51     1118.30       14.86 o   0.1694E-03
   1  -8  -6      418.08      446.05       11.52 o   0.7847E-03
   2  -8  -6      703.37      678.60       11.66 o   0.3861E-03
   3  -8  -6      399.27      380.84       10.24 o   0.9561E-03
   4  -8  -6      202.82      190.39        6.51 o   0.2675E-02
   5  -8  -6       14.82       20.69        1.46 o   0.4610E-01
 -13  -7  -6       52.31       53.69        2.97 o   0.1405E-01
 -12  -7  -6       23.26       23.72        2.48 o   0.3230E-01
 -11  -7  -6      146.20      134.02        4.88 o   0.4353E-02
 -10  -7  -6       22.36       14.72        1.99 o   0.4587E-01
  -9  -7  -6       33.99       38.13        1.72 o   0.2292E-01
  -8  -7  -6       22.39       24.87        1.46 o   0.3609E-01
  -7  -7  -6      335.16      381.08       13.94 o   0.9484E-03
  -6  -7  -6       51.83       60.36        5.33 o   0.1037E-01
  -5  -7  -6      102.19       77.86        6.75 o   0.6401E-02
  -4  -7  -6      570.34      552.06       15.93 o   0.5060E-03
  -3  -7  -6       85.56       74.62        6.22 o   0.7258E-02
  -2  -7  -6      909.64      871.07       20.57 o   0.2352E-03
  -1  -7  -6      602.24      625.59       11.88 o   0.4583E-03
   0  -7  -6     1084.56     1057.27       15.80 o   0.1788E-03
   1  -7  -6      388.96      385.99        6.66 o   0.1015E-02
   2  -7  -6      280.46      295.13        5.73 o   0.1581E-02
   3  -7  -6      158.87      165.26        4.23 o   0.3627E-02
   4  -7  -6      423.12      427.74        7.14 o   0.8661E-03
   5  -7  -6        5.51        4.28        0.77 o   0.1942E+00
   6  -7  -6      203.37      214.51        5.12 o   0.2505E-02
 -13  -6  -6      189.79      189.61        5.85 o   0.2825E-02
 -12  -6  -6      110.07      101.06        5.36 o   0.5886E-02
 -11  -6  -6      166.38      130.38        4.24 o   0.4313E-02
 -10  -6  -6       16.73       10.55        1.76 o   0.6341E-01
  -9  -6  -6       52.70       53.69        2.03 o   0.1509E-01
  -8  -6  -6      378.80      341.32       14.62 o   0.9676E-03
  -7  -6  -6      161.98      172.41        6.32 o   0.3210E-02
  -6  -6  -6      542.42      548.76       11.16 o   0.5603E-03
  -5  -6  -6      309.38      308.25        7.82 o   0.1389E-02
  -4  -6  -6      283.80      275.48        7.50 o   0.1617E-02
  -3  -6  -6     1763.72     1651.68       27.69 o   0.7560E-04
  -2  -6  -6      132.27      136.35        5.32 o   0.4393E-02
  -1  -6  -6      123.44      105.72        4.11 o   0.5814E-02
   0  -6  -6      166.56      153.34        4.83 o   0.3700E-02
   1  -6  -6      148.11      142.23        5.62 o   0.4004E-02
   2  -6  -6      214.22      195.21        4.87 o   0.2687E-02
   3  -6  -6      375.13      364.12        6.48 o   0.1095E-02
   4  -6  -6       72.63       74.74        2.83 o   0.9929E-02
   5  -6  -6      117.52      131.59        3.67 o   0.5071E-02
   6  -6  -6        1.40        2.37        0.44 o   0.4448E+00
 -13  -5  -6      133.16      131.25        4.20 o   0.4744E-02
 -12  -5  -6       35.42       28.55        2.01 o   0.2682E-01
 -11  -5  -6      180.12      141.98        4.06 o   0.3914E-02
 -10  -5  -6      408.99      401.97        6.87 o   0.9467E-03
  -9  -5  -6      288.31      282.68        4.72 o   0.1657E-02
  -8  -5  -6     2277.27     2347.57       35.50 o   0.4170E-04
  -7  -5  -6     1723.99     1751.52       20.48 o   0.7355E-04
  -6  -5  -6     1323.74     1365.85       17.18 o   0.1173E-03
  -5  -5  -6     1252.42     1266.56       15.45 o   0.1336E-03
  -4  -5  -6      815.12      924.41       17.60 o   0.2407E-03
  -3  -5  -6     2840.79     2700.21       34.58 o   0.3076E-04
  -2  -5  -6     4759.24     4560.17       46.32 o   0.1138E-04
  -1  -5  -6      490.03      509.16        9.22 o   0.6551E-03
   0  -5  -6      635.09      584.12       10.81 o   0.4838E-03
   1  -5  -6     1959.72     1899.52       19.94 o   0.6164E-04
   2  -5  -6      101.84      104.35        4.58 o   0.6192E-02
   3  -5  -6     1866.39     1792.11       12.49 o   0.6923E-04
   4  -5  -6       93.20       99.64        2.41 o   0.7392E-02
   5  -5  -6       94.02       96.20        2.88 o   0.7407E-02
   6  -5  -6       70.55       63.69        2.71 o   0.1142E-01
   7  -5  -6       57.52       68.77        2.06 o   0.1205E-01
 -13  -4  -6       31.39       21.18        2.04 o   0.3314E-01
 -12  -4  -6      114.05      110.02        3.52 o   0.5997E-02
 -11  -4  -6       20.82       15.20        1.43 o   0.5116E-01
 -10  -4  -6      110.42      112.29        2.90 o   0.6089E-02
  -9  -4  -6      154.27      154.84        3.82 o   0.3924E-02
  -8  -4  -6      500.95      542.20       15.76 o   0.5503E-03
  -7  -4  -6      368.19      375.18        9.05 o   0.1029E-02
  -6  -4  -6      152.63      161.27        5.56 o   0.3573E-02
  -5  -4  -6       23.25       29.03        2.07 o   0.2982E-01
  -4  -4  -6      835.86      908.17       17.56 o   0.2421E-03
  -3  -4  -6       47.74       41.40        4.11 o   0.1511E-01
  -2  -4  -6     8706.42     8454.54       63.54 o   0.3460E-05
  -1  -4  -6     1143.48     1085.14       20.38 o   0.1635E-03
   0  -4  -6      779.81      741.40       11.21 o   0.3317E-03
   1  -4  -6      686.75      678.99       10.85 o   0.3943E-03
   2  -4  -6      583.31      549.94       10.51 o   0.5412E-03
   3  -4  -6     1144.18     1085.80       15.42 o   0.1684E-03
   4  -4  -6      489.32      459.76        6.32 o   0.7512E-03
   5  -4  -6      446.59      439.65        5.21 o   0.8364E-03
   6  -4  -6      394.95      394.06        4.87 o   0.1007E-02
   7  -4  -6      209.70      206.29        4.36 o   0.2612E-02
   8  -4  -6       42.57       43.67        2.23 o   0.1849E-01
 -13  -3  -6      312.60      284.14        6.41 o   0.1537E-02
 -12  -3  -6       69.96       51.53        3.68 o   0.1228E-01
 -11  -3  -6      136.05      110.36        3.73 o   0.5499E-02
 -10  -3  -6      209.69      194.09        4.00 o   0.2782E-02
  -9  -3  -6      150.51      156.06        2.90 o   0.4032E-02
  -8  -3  -6      747.28      673.98       18.82 o   0.3470E-03
  -7  -3  -6      329.01      303.95        8.39 o   0.1349E-02
  -6  -3  -6     1757.13     1757.24       18.68 o   0.7269E-04
  -5  -3  -6      569.97      508.42        9.85 o   0.5984E-03
  -4  -3  -6      117.13       85.64        4.28 o   0.6830E-02
  -3  -3  -6      126.55      122.31        6.26 o   0.4607E-02
  -2  -3  -6     1987.53     1906.54       25.64 o   0.5978E-04
  -1  -3  -6      813.31      794.38       16.19 o   0.2884E-03
   0  -3  -6       45.37       36.67        3.87 o   0.1695E-01
   1  -3  -6      591.65      548.09       14.75 o   0.5095E-03
   2  -3  -6      362.38      331.09        7.84 o   0.1197E-02
   3  -3  -6      197.64      165.30        6.09 o   0.3075E-02
   4  -3  -6       94.55       90.59        4.40 o   0.7113E-02
   5  -3  -6       22.13       21.50        1.37 o   0.4031E-01
   6  -3  -6       73.65       71.50        2.58 o   0.1038E-01
   7  -3  -6      121.95      116.81        2.56 o   0.5733E-02
   8  -3  -6      108.12      127.19        2.76 o   0.5566E-02
 -12  -2  -6       66.80       47.40        3.56 o   0.1323E-01
 -11  -2  -6      162.80      150.92        3.96 o   0.3911E-02
 -10  -2  -6       78.29       74.20        2.43 o   0.9941E-02
  -9  -2  -6     1054.11     1011.05        8.48 o   0.1983E-03
  -8  -2  -6     3426.01     3495.66       40.85 o   0.1971E-04
  -7  -2  -6     2101.91     1984.61       21.55 o   0.5576E-04
  -6  -2  -6      797.91      847.80       12.11 o   0.2811E-03
  -5  -2  -6     1042.36     1056.32       13.04 o   0.1857E-03
  -4  -2  -6      809.65      896.94       10.93 o   0.2623E-03
  -3  -2  -6     2434.96     2546.48       20.55 o   0.3736E-04
  -2  -2  -6     3656.23     3874.52       25.25 o   0.1692E-04
  -1  -2  -6     1991.73     2094.72       17.75 o   0.5433E-04
   0  -2  -6     2447.66     2364.46       28.65 o   0.4024E-04
   1  -2  -6     1375.17     1335.35       21.91 o   0.1150E-03
   2  -2  -6      334.02      324.41       11.21 o   0.1177E-02
   3  -2  -6      728.80      711.93       11.50 o   0.3600E-03
   4  -2  -6      345.74      362.89        8.27 o   0.1117E-02
   5  -2  -6      263.19      277.12        4.29 o   0.1778E-02
   6  -2  -6      105.79      113.04        2.88 o   0.6181E-02
   7  -2  -6       11.39       12.52        1.01 o   0.7502E-01
   8  -2  -6       46.79       52.70        1.44 o   0.1645E-01
 -12  -1  -6       13.77       13.01        1.93 o   0.5822E-01
 -11  -1  -6        6.40        6.64        0.99 o   0.1335E+00
 -10  -1  -6      578.87      574.18        6.48 o   0.5374E-03
  -9  -1  -6      487.98      516.49        7.84 o   0.6566E-03
  -8  -1  -6      215.67      211.82        9.52 o   0.2129E-02
  -7  -1  -6      185.02      171.62        8.34 o   0.2803E-02
  -6  -1  -6      135.65      118.01        4.14 o   0.5137E-02
  -5  -1  -6     1579.51     1462.28       11.98 o   0.9829E-04
  -4  -1  -6     1436.23     1360.40       12.85 o   0.1137E-03
  -3  -1  -6     3894.16     3656.79       27.15 o   0.1745E-04
  -2  -1  -6     1093.99     1050.48       14.04 o   0.1804E-03
  -1  -1  -6     2852.28     2813.08       21.58 o   0.2984E-04
   0  -1  -6     1123.99     1117.55       13.00 o   0.1661E-03
   1  -1  -6      449.77      417.04       11.97 o   0.7982E-03
   2  -1  -6     1419.49     1407.20       22.80 o   0.1060E-03
   3  -1  -6      643.21      650.89       16.02 o   0.4032E-03
   4  -1  -6      772.29      753.52       12.28 o   0.3250E-03
   5  -1  -6      999.53     1000.96       11.53 o   0.2038E-03
   6  -1  -6      845.99      871.65        8.82 o   0.2675E-03
   7  -1  -6      125.97      136.51        3.34 o   0.4832E-02
   8  -1  -6      132.95      138.41        3.00 o   0.4722E-02
   9  -1  -6       65.09       79.89        1.41 o   0.1046E-01
 -12   0  -6       19.71       18.69        2.14 o   0.4125E-01
 -11   0  -6       68.69       63.56        2.91 o   0.1138E-01
 -10   0  -6       98.99       90.90        3.81 o   0.7274E-02
  -9   0  -6      715.39      709.27        9.96 o   0.3698E-03
  -8   0  -6      196.80      186.46        9.00 o   0.2494E-02
  -7   0  -6       12.16       18.78        1.73 o   0.5000E-01
  -6   0  -6      218.63      198.26        5.27 o   0.2598E-02
  -5   0  -6       46.36       47.32        2.45 o   0.1667E-01
  -4   0  -6       25.90       30.69        1.53 o   0.2984E-01
  -3   0  -6       16.13       14.84        1.14 o   0.5856E-01
  -2   0  -6       84.51      115.87        3.99 o   0.6254E-02
  -1   0  -6      248.72      277.54        5.19 o   0.1791E-02
   0   0  -6      581.77      496.61        8.01 o   0.6186E-03
   1   0  -6      571.38      519.83       10.06 o   0.5824E-03
   2   0  -6      111.24      102.06        6.19 o   0.5497E-02
   3   0  -6      408.67      372.60       12.49 o   0.9182E-03
   4   0  -6      258.11      243.98       10.78 o   0.1692E-02
   5   0  -6      153.86      153.87        8.64 o   0.3193E-02
   6   0  -6      499.82      503.16        8.10 o   0.6627E-03
   7   0  -6       11.34       10.52        1.82 o   0.7026E-01
   8   0  -6       21.43       20.13        1.29 o   0.4322E-01
   9   0  -6       86.93       87.25        2.56 o   0.8359E-02
 -12   1  -6       74.76       68.32        3.49 o   0.1014E-01
 -11   1  -6      127.75      136.89        5.82 o   0.4323E-02
 -10   1  -6      283.96      302.08        9.66 o   0.1409E-02
  -9   1  -6      493.99      506.24        8.61 o   0.6599E-03
  -8   1  -6      711.57      759.62        7.67 o   0.3483E-03
  -7   1  -6     1115.47     1169.94       16.48 o   0.1560E-03
  -6   1  -6     1213.73     1197.87       25.43 o   0.1373E-03
  -5   1  -6     1056.92     1115.64       14.23 o   0.1719E-03
  -4   1  -6     3219.87     3218.30       24.04 o   0.2328E-04
  -3   1  -6     1620.22     1626.06       12.15 o   0.8528E-04
  -2   1  -6      574.01      604.10       10.85 o   0.4930E-03
  -1   1  -6      990.07      955.65       21.01 o   0.2033E-03
   0   1  -6      172.52      190.85        5.47 o   0.2958E-02
   1   1  -6     2811.15     2670.21       23.52 o   0.3206E-04
   2   1  -6      493.20      518.00        9.72 o   0.6376E-03
   3   1  -6     3190.71     3002.26       36.33 o   0.2505E-04
   4   1  -6      297.75      321.22       11.19 o   0.1251E-02
   5   1  -6        6.77        5.43        1.91 o   0.1056E+00
   6   1  -6       47.62       50.53        2.39 o   0.1590E-01
   7   1  -6      124.74      117.87        6.00 o   0.4826E-02
   8   1  -6       24.01       29.34        1.75 o   0.3060E-01
   9   1  -6      191.20      200.73        4.03 o   0.2815E-02
 -11   2  -6       44.38       45.99        3.07 o   0.1630E-01
 -10   2  -6      107.14      127.91        5.67 o   0.4885E-02
  -9   2  -6      332.43      378.53       10.69 o   0.1037E-02
  -8   2  -6      243.73      282.01        9.39 o   0.1604E-02
  -7   2  -6      680.34      719.27       21.09 o   0.3314E-03
  -6   2  -6      333.38      336.28       13.66 o   0.1067E-02
  -5   2  -6     1192.82     1228.83       17.28 o   0.1411E-03
  -4   2  -6     1269.05     1260.82       16.81 o   0.1325E-03
  -3   2  -6     1281.54     1166.11       13.73 o   0.1457E-03
  -2   2  -6      911.31      841.30       13.46 o   0.2591E-03
  -1   2  -6     1099.12     1065.71       23.34 o   0.1668E-03
   0   2  -6     1206.68     1239.29       24.65 o   0.1330E-03
   1   2  -6     2719.69     2680.75       23.70 o   0.3259E-04
   2   2  -6       21.30       32.70        2.10 o   0.2821E-01
   3   2  -6     2079.26     2014.09       28.12 o   0.5407E-04
   4   2  -6      195.24      206.39        8.96 o   0.2312E-02
   5   2  -6      685.66      679.21       17.78 o   0.3652E-03
   6   2  -6      188.86      215.67        4.79 o   0.2593E-02
   7   2  -6      276.60      286.12        6.17 o   0.1625E-02
   8   2  -6      179.11      190.56        6.81 o   0.2779E-02
   9   2  -6      344.42      342.90        5.54 o   0.1234E-02
 -11   3  -6       36.93       31.48        2.43 o   0.2375E-01
 -10   3  -6       52.21       35.22        3.59 o   0.1711E-01
  -9   3  -6       89.92       92.77        5.30 o   0.6744E-02
  -8   3  -6      117.67      150.28        6.44 o   0.4006E-02
  -7   3  -6      474.06      575.95       13.12 o   0.5533E-03
  -6   3  -6      341.65      350.62       14.52 o   0.9953E-03
  -5   3  -6      100.79       85.09        7.41 o   0.5794E-02
  -4   3  -6        4.15        2.01        1.12 o   0.2607E+00
  -3   3  -6      232.88      180.42        7.52 o   0.2516E-02
  -2   3  -6       17.86       14.11        2.04 o   0.5019E-01
  -1   3  -6       37.92       28.12        4.76 o   0.1758E-01
   0   3  -6      219.02      200.92       10.95 o   0.2070E-02
   1   3  -6       81.08       85.03        6.76 o   0.6522E-02
   2   3  -6        4.01        2.22        1.04 o   0.2616E+00
   3   3  -6      144.96      137.07        5.71 o   0.4127E-02
   4   3  -6      306.31      314.72       11.34 o   0.1253E-02
   5   3  -6      390.09      383.15       13.21 o   0.8995E-03
   6   3  -6        2.57        3.63        0.49 o   0.2855E+00
   7   3  -6      452.98      453.47        7.97 o   0.7801E-03
   8   3  -6      327.66      313.24        6.24 o   0.1370E-02
   9   3  -6      370.19      356.09        8.37 o   0.1095E-02
 -10   4  -6      373.14      327.91        8.40 o   0.1180E-02
  -9   4  -6      243.44      250.69        8.04 o   0.1859E-02
  -8   4  -6      396.23      438.29       11.37 o   0.8208E-03
  -7   4  -6      317.99      353.37       10.71 o   0.1127E-02
  -6   4  -6      681.51      753.46       10.71 o   0.3525E-03
  -5   4  -6      281.36      334.89       12.93 o   0.1173E-02
  -4   4  -6      599.49      553.62       17.76 o   0.4781E-03
  -3   4  -6      897.87      890.81       16.00 o   0.2415E-03
  -2   4  -6      253.20      286.54        8.15 o   0.1618E-02
  -1   4  -6     2083.93     1984.28       37.45 o   0.5322E-04
   0   4  -6      516.93      562.93       18.26 o   0.5011E-03
   1   4  -6     1697.30     1667.21       33.29 o   0.7465E-04
   2   4  -6       96.21      104.99        7.72 o   0.5070E-02
   3   4  -6      224.09      214.79        7.35 o   0.2253E-02
   4   4  -6      180.52      179.46        8.50 o   0.2715E-02
   5   4  -6       93.56      100.63        3.25 o   0.7020E-02
   6   4  -6      397.74      392.30        5.72 o   0.9964E-03
   7   4  -6       18.14       21.90        1.32 o   0.4287E-01
   8   4  -6        2.87        1.48        0.62 o   0.4395E+00
   9   4  -6      118.42      114.38        3.22 o   0.5779E-02
  -9   5  -6      201.61      175.89        6.43 o   0.2869E-02
  -8   5  -6      365.75      361.13       10.15 o   0.1050E-02
  -7   5  -6      121.55      116.88        6.33 o   0.4813E-02
  -6   5  -6      465.40      519.21       12.90 o   0.6246E-03
  -5   5  -6      318.84      307.40        7.18 o   0.1387E-02
  -4   5  -6      474.49      514.32       16.61 o   0.5846E-03
  -3   5  -6      934.18      898.25       17.25 o   0.2318E-03
  -2   5  -6      536.45      521.66       12.78 o   0.5803E-03
  -1   5  -6     2394.27     2382.87       42.53 o   0.3889E-04
   0   5  -6       54.34       59.44        6.47 o   0.9040E-02
   1   5  -6      614.46      627.27       21.02 o   0.3976E-03
   2   5  -6      284.47      330.49       14.25 o   0.1133E-02
   3   5  -6      223.01      253.48       12.39 o   0.1631E-02
   4   5  -6      166.83      162.24        8.14 o   0.3063E-02
   5   5  -6      836.72      851.96        8.29 o   0.2769E-03
   6   5  -6      134.86      134.78        3.94 o   0.4656E-02
   7   5  -6       17.03       18.66        1.24 o   0.4936E-01
   8   5  -6      267.50      258.53        4.42 o   0.1881E-02
   9   5  -6       65.33       74.90        2.34 o   0.1059E-01
  -8   6  -6       90.83       83.25        4.37 o   0.7719E-02
  -7   6  -6       43.01       42.62        3.44 o   0.1669E-01
  -6   6  -6      203.05      231.82        8.15 o   0.2139E-02
  -5   6  -6      223.75      246.81        6.62 o   0.2035E-02
  -4   6  -6       92.96      101.89        4.25 o   0.6633E-02
  -3   6  -6      238.06      246.12        5.80 o   0.2025E-02
  -2   6  -6       72.37       72.58        4.97 o   0.8704E-02
  -1   6  -6       48.34       48.14        6.39 o   0.1040E-01
   0   6  -6      202.21      199.44       12.77 o   0.1961E-02
   1   6  -6      193.22      185.11       12.80 o   0.2087E-02
   2   6  -6      280.42      287.61       14.71 o   0.1246E-02
   3   6  -6      626.09      701.78       21.83 o   0.3489E-03
   4   6  -6       10.79       13.14        1.28 o   0.6977E-01
   5   6  -6      284.77      313.37        5.62 o   0.1477E-02
   6   6  -6       31.88       38.88        1.63 o   0.2321E-01
   7   6  -6       43.62       46.33        2.39 o   0.1738E-01
   8   6  -6       26.84       32.08        1.37 o   0.2880E-01
   9   6  -6       33.94       30.29        1.29 o   0.2780E-01
  -8   7  -6       66.52       67.23        3.01 o   0.1105E-01
  -7   7  -6      141.60      126.64        5.47 o   0.4492E-02
  -6   7  -6      207.97      198.91        7.57 o   0.2458E-02
  -5   7  -6       91.67       86.88        5.35 o   0.6967E-02
  -4   7  -6      886.13      917.62       12.39 o   0.2413E-03
  -3   7  -6      222.53      236.40        8.91 o   0.1976E-02
  -2   7  -6       91.86       96.48        3.03 o   0.7424E-02
  -1   7  -6      623.95      613.41       10.49 o   0.4662E-03
   0   7  -6      124.60      112.12        6.14 o   0.4979E-02
   1   7  -6     1331.75     1259.33       34.17 o   0.1156E-03
   2   7  -6      213.12      212.88        5.89 o   0.2430E-02
   3   7  -6      257.28      290.89        6.33 o   0.1649E-02
   4   7  -6      121.17      124.97        5.68 o   0.4766E-02
   5   7  -6        0.81        1.56        0.44 o   0.6719E+00
   6   7  -6       43.09       39.34        2.00 o   0.2019E-01
   7   7  -6       64.13       58.91        2.24 o   0.1291E-01
   8   7  -6       36.29       39.26        1.88 o   0.2170E-01
   9   7  -6       16.82       18.14        1.09 o   0.5163E-01
  -7   8  -6       56.55       58.27        2.71 o   0.1319E-01
  -6   8  -6      171.18      159.42        5.91 o   0.3412E-02
  -5   8  -6      382.37      389.66       10.01 o   0.9586E-03
  -4   8  -6      184.53      192.48        7.42 o   0.2672E-02
  -3   8  -6      772.67      818.86       16.02 o   0.2876E-03
  -2   8  -6       91.68      114.14        3.80 o   0.6213E-02
  -1   8  -6      112.36      125.27        4.30 o   0.5222E-02
   0   8  -6      471.56      491.50       12.97 o   0.6558E-03
   1   8  -6       45.81       50.53        2.67 o   0.1571E-01
   2   8  -6     1932.08     2010.12       18.09 o   0.5830E-04
   3   8  -6       73.53       69.17        3.37 o   0.1018E-01
   4   8  -6       32.92       30.77        2.21 o   0.2564E-01
   5   8  -6       89.94       85.25        3.50 o   0.8020E-02
   6   8  -6       45.72       36.71        1.92 o   0.2081E-01
   7   8  -6       61.80       58.90        2.08 o   0.1321E-01
   8   8  -6       73.33       65.93        2.48 o   0.1111E-01
   9   8  -6      100.95       91.61        2.35 o   0.7648E-02
  -5   9  -6      158.14      169.70        5.36 o   0.3406E-02
  -4   9  -6       52.94       53.28        3.49 o   0.1346E-01
  -3   9  -6        8.20       15.03        1.07 o   0.7013E-01
  -2   9  -6      166.48      185.25        7.06 o   0.2906E-02
  -1   9  -6       68.47       64.95        3.14 o   0.1107E-01
   0   9  -6      507.58      561.32        8.92 o   0.5807E-03
   1   9  -6       17.56       13.95        2.50 o   0.4575E-01
   2   9  -6      815.38      837.53       11.06 o   0.2825E-03
   3   9  -6       67.81       70.02        3.11 o   0.1050E-01
   4   9  -6       58.45       66.31        4.01 o   0.1073E-01
   5   9  -6        4.04        5.29        0.77 o   0.1854E+00
   6   9  -6       36.56       36.26        1.99 o   0.2269E-01
   7   9  -6      135.43      139.55        2.77 o   0.4682E-02
   8   9  -6       38.67       39.40        1.27 o   0.2202E-01
  -4  10  -6      778.44      717.63       11.16 o   0.3448E-03
  -3  10  -6       87.81       71.45        4.14 o   0.8808E-02
  -2  10  -6       38.86       29.89        2.09 o   0.2499E-01
  -1  10  -6      109.08      101.69        5.31 o   0.5873E-02
   0  10  -6      114.13       92.66        3.78 o   0.6770E-02
   1  10  -6       46.61       38.93        2.48 o   0.1897E-01
   2  10  -6      165.28      138.49        6.79 o   0.3697E-02
   3  10  -6       61.81       66.28        2.72 o   0.1164E-01
   4  10  -6      383.45      339.87        6.59 o   0.1159E-02
   5  10  -6       27.39       34.59        2.44 o   0.2439E-01
   6  10  -6       18.13       17.18        1.25 o   0.5084E-01
   7  10  -6       48.41       48.61        1.80 o   0.1693E-01
  -2  11  -6       78.09       76.25        3.40 o   0.9281E-02
  -1  11  -6       42.58       45.63        1.95 o   0.1836E-01
   0  11  -6      120.79      108.48        5.01 o   0.5501E-02
   1  11  -6       70.90       52.87        2.62 o   0.1308E-01
   2  11  -6       48.03       41.67        2.19 o   0.1839E-01
   3  11  -6      141.57      125.85        3.56 o   0.4905E-02
   4  11  -6        3.30        8.17        0.54 o   0.1482E+00
   5  11  -6       92.30       97.24        3.72 o   0.7098E-02
   6  11  -6       38.37       28.78        2.19 o   0.2538E-01
   1  12  -6       34.82       43.83        2.19 o   0.1985E-01
   2  12  -6       14.68       20.30        1.45 o   0.4701E-01
   3  12  -6       15.43       19.95        1.43 o   0.4750E-01
  -7 -14  -5        4.91        3.14        0.68 o   0.2434E+00
  -6 -14  -5       61.11       57.27        1.77 o   0.1376E-01
  -5 -14  -5       11.95       14.62        0.93 o   0.6727E-01
  -4 -14  -5       24.68       29.65        1.76 o   0.3023E-01
 -10 -13  -5       84.62       65.40        3.76 o   0.9724E-02
  -9 -13  -5       11.73        6.84        1.57 o   0.9202E-01
  -8 -13  -5      261.17      230.56        5.45 o   0.2072E-02
  -7 -13  -5      124.15      116.66        3.10 o   0.5606E-02
  -6 -13  -5      363.83      343.83        6.49 o   0.1182E-02
  -5 -13  -5       52.55       55.63        2.43 o   0.1431E-01
  -4 -13  -5      249.69      236.93        5.23 o   0.2080E-02
  -3 -13  -5       67.11       77.60        2.59 o   0.1010E-01
  -2 -13  -5      249.91      250.10        4.63 o   0.1997E-02
  -1 -13  -5      167.81      173.74        3.35 o   0.3467E-02
 -11 -12  -5       33.61       20.49        2.50 o   0.3079E-01
 -10 -12  -5       47.79       41.94        3.40 o   0.1635E-01
  -9 -12  -5        9.22        7.19        1.70 o   0.9312E-01
  -8 -12  -5       85.33       80.68        3.55 o   0.8501E-02
  -7 -12  -5       93.80       87.22        3.62 o   0.7719E-02
  -6 -12  -5      198.93      183.66        5.37 o   0.2892E-02
  -5 -12  -5      218.24      213.02        5.63 o   0.2421E-02
  -4 -12  -5      131.48      120.40        4.30 o   0.5080E-02
  -3 -12  -5      144.50      129.10        4.40 o   0.4624E-02
  -2 -12  -5      243.99      237.25        5.50 o   0.2094E-02
  -1 -12  -5      112.17      100.07        3.48 o   0.6525E-02
   0 -12  -5      278.98      283.99        4.98 o   0.1669E-02
   1 -12  -5      223.46      220.89        3.79 o   0.2416E-02
 -12 -11  -5       39.33       51.27        2.63 o   0.1628E-01
 -11 -11  -5      141.38      160.27        5.90 o   0.3652E-02
 -10 -11  -5      155.77      149.90        6.89 o   0.3557E-02
  -9 -11  -5       43.35       45.51        3.85 o   0.1518E-01
  -8 -11  -5       57.21       57.84        3.14 o   0.1279E-01
  -7 -11  -5       94.36       94.48        3.93 o   0.7116E-02
  -6 -11  -5      123.71      127.54        4.20 o   0.4995E-02
  -5 -11  -5       76.54       80.73        3.55 o   0.8838E-02
  -4 -11  -5        1.36        1.33        0.53 o   0.6343E+00
  -3 -11  -5      245.21      243.04        6.23 o   0.1999E-02
  -2 -11  -5        6.50        5.34        0.99 o   0.1506E+00
  -1 -11  -5      498.19      491.15        8.37 o   0.6804E-03
   0 -11  -5       74.16       84.90        3.02 o   0.8863E-02
   1 -11  -5      196.78      202.78        4.49 o   0.2727E-02
   2 -11  -5       56.79       59.03        2.06 o   0.1360E-01
 -12 -10  -5       26.50       26.12        2.49 o   0.2941E-01
 -11 -10  -5      252.04      257.54        8.66 o   0.1754E-02
 -10 -10  -5       -0.01        0.96        0.76 o   0.5304E-03
  -9 -10  -5      112.45      109.15        3.59 o   0.6044E-02
  -8 -10  -5       24.20       22.59        1.90 o   0.3572E-01
  -7 -10  -5      120.11      139.34        5.39 o   0.4451E-02
  -6 -10  -5     1251.56     1457.37       17.89 o   0.1115E-03
  -5 -10  -5      815.71      839.96       13.33 o   0.2769E-03
  -4 -10  -5       25.98       31.42        2.38 o   0.2663E-01
  -3 -10  -5      227.08      244.43        6.12 o   0.2068E-02
  -2 -10  -5      219.94      211.94        5.95 o   0.2390E-02
  -1 -10  -5      258.67      256.18        6.35 o   0.1854E-02
   0 -10  -5      346.29      354.13        7.16 o   0.1165E-02
   1 -10  -5      105.53      105.69        3.72 o   0.6317E-02
   2 -10  -5       86.48       82.26        3.07 o   0.8571E-02
   3 -10  -5      654.05      656.81        7.59 o   0.4304E-03
 -12  -9  -5      122.84      128.98        3.73 o   0.5051E-02
 -11  -9  -5      190.57      214.71        5.30 o   0.2565E-02
 -10  -9  -5       41.97       36.27        3.98 o   0.1718E-01
  -9  -9  -5      184.01      191.07        4.76 o   0.2946E-02
  -8  -9  -5      538.04      613.52        7.63 o   0.5160E-03
  -7  -9  -5      658.31      844.01       10.89 o   0.3137E-03
  -6  -9  -5       16.89       24.74        3.27 o   0.2947E-01
  -5  -9  -5      172.38      180.78        8.95 o   0.2686E-02
  -4  -9  -5     1373.06     1353.19       25.94 o   0.1112E-03
  -3  -9  -5      373.84      390.65       13.51 o   0.8961E-03
  -2  -9  -5     1484.51     1552.99       27.53 o   0.9011E-04
  -1  -9  -5      725.45      771.81       12.27 o   0.3281E-03
   0  -9  -5      305.41      290.64        6.89 o   0.1506E-02
   1  -9  -5      541.87      544.35        9.06 o   0.5795E-03
   2  -9  -5       83.13       80.82        3.38 o   0.8693E-02
   3  -9  -5      232.62      224.58        5.18 o   0.2260E-02
   4  -9  -5      438.96      480.85        6.27 o   0.7612E-03
 -13  -8  -5       45.61       51.48        2.59 o   0.1563E-01
 -12  -8  -5      207.50      222.30        6.86 o   0.2293E-02
 -11  -8  -5       25.13       21.01        1.99 o   0.3628E-01
 -10  -8  -5       75.30       65.66        5.45 o   0.8748E-02
  -9  -8  -5       19.53       14.18        1.99 o   0.4883E-01
  -8  -8  -5       88.72       89.81        2.85 o   0.7987E-02
  -7  -8  -5      708.21      760.06       14.52 o   0.3308E-03
  -6  -8  -5      293.05      315.63       12.60 o   0.1223E-02
  -5  -8  -5      102.78      102.20        6.55 o   0.5504E-02
  -4  -8  -5        3.86        4.84        1.40 o   0.1554E+00
  -3  -8  -5      296.07      284.87       11.39 o   0.1382E-02
  -2  -8  -5      212.09      216.13        9.74 o   0.2093E-02
  -1  -8  -5       48.62       54.16        4.69 o   0.1207E-01
   0  -8  -5       10.39        8.28        2.10 o   0.7492E-01
   1  -8  -5       34.01       41.72        2.00 o   0.2097E-01
   2  -8  -5      144.87      153.43        3.51 o   0.4093E-02
   3  -8  -5      480.95      494.59        6.61 o   0.6994E-03
   4  -8  -5      117.43      129.60        3.69 o   0.5140E-02
   5  -8  -5      115.11      126.27        3.13 o   0.5399E-02
 -13  -7  -5       92.16      102.75        3.99 o   0.6715E-02
 -12  -7  -5        6.41        6.60        1.45 o   0.1167E+00
 -11  -7  -5      211.87      220.59        6.04 o   0.2344E-02
 -10  -7  -5       65.91       56.08        5.07 o   0.1034E-01
  -9  -7  -5      428.47      417.47        6.74 o   0.8874E-03
  -8  -7  -5      836.02      922.80       22.29 o   0.2280E-03
  -7  -7  -5      335.51      369.36        9.39 o   0.1087E-02
  -6  -7  -5      606.38      677.35       17.11 o   0.3930E-03
  -5  -7  -5      801.50      749.27       17.55 o   0.3050E-03
  -4  -7  -5      116.25      104.03        6.64 o   0.5166E-02
  -3  -7  -5      687.16      622.80       16.59 o   0.4035E-03
  -2  -7  -5      729.68      706.35       17.42 o   0.3414E-03
  -1  -7  -5     1461.55     1394.98       17.75 o   0.1075E-03
   0  -7  -5      439.60      434.15        9.75 o   0.8073E-03
   1  -7  -5       30.30       25.27        3.74 o   0.2339E-01
   2  -7  -5      713.77      665.86        9.20 o   0.3983E-03
   3  -7  -5       40.06       33.06        1.80 o   0.2363E-01
   4  -7  -5      148.14      134.07        3.62 o   0.4534E-02
   5  -7  -5       45.22       42.17        1.84 o   0.1915E-01
   6  -7  -5       44.51       50.66        1.89 o   0.1680E-01
 -13  -6  -5       14.99       17.39        1.46 o   0.5252E-01
 -12  -6  -5       84.45       85.95        3.08 o   0.8349E-02
 -11  -6  -5       73.77       75.96        2.73 o   0.9837E-02
 -10  -6  -5      215.97      224.06        6.31 o   0.2279E-02
  -9  -6  -5      353.83      378.45        6.08 o   0.1096E-02
  -8  -6  -5      932.45     1014.20       22.91 o   0.1933E-03
  -7  -6  -5      390.85      417.68        9.49 o   0.8967E-03
  -6  -6  -5      997.28     1043.99       14.70 o   0.1916E-03
  -5  -6  -5      625.45      614.93       10.33 o   0.4631E-03
  -4  -6  -5     1066.72     1068.51       13.65 o   0.1804E-03
  -3  -6  -5     8437.38     7991.90       43.93 o   0.3828E-05
  -2  -6  -5      343.00      361.65        7.98 o   0.1129E-02
  -1  -6  -5     2639.11     2691.09       23.30 o   0.3309E-04
   0  -6  -5      530.86      544.63       10.11 o   0.5777E-03
   1  -6  -5      343.18      387.35        8.20 o   0.1049E-02
   2  -6  -5      978.21      968.94       20.58 o   0.2019E-03
   3  -6  -5      255.86      264.42        5.39 o   0.1852E-02
   4  -6  -5      330.52      331.90        5.23 o   0.1309E-02
   5  -6  -5      132.32      137.23        3.40 o   0.4717E-02
   6  -6  -5      537.70      553.04        7.58 o   0.5795E-03
   7  -6  -5       26.44       19.47        1.12 o   0.4157E-01
 -13  -5  -5      134.38      108.68        4.39 o   0.5421E-02
 -12  -5  -5      114.92       97.15        3.64 o   0.6551E-02
 -11  -5  -5      124.59      104.53        3.45 o   0.6018E-02
 -10  -5  -5       13.86        9.94        1.11 o   0.7986E-01
  -9  -5  -5      218.74      195.43       11.01 o   0.2105E-02
  -8  -5  -5       25.30       32.11        3.52 o   0.2236E-01
  -7  -5  -5      474.91      431.22       10.28 o   0.7749E-03
  -6  -5  -5      195.80      178.07        6.23 o   0.2897E-02
  -5  -5  -5      465.86      412.23        8.62 o   0.8396E-03
  -4  -5  -5      108.86      119.58        4.12 o   0.5563E-02
  -3  -5  -5     1147.94     1116.27       19.92 o   0.1587E-03
  -2  -5  -5     1211.10     1180.56       20.43 o   0.1436E-03
  -1  -5  -5      214.11      152.23        5.73 o   0.3184E-02
   0  -5  -5      193.26      217.87        4.62 o   0.2557E-02
   1  -5  -5       50.05       60.73        2.41 o   0.1360E-01
   2  -5  -5      721.20      700.47       16.10 o   0.3519E-03
   3  -5  -5      705.07      684.86       16.73 o   0.3621E-03
   4  -5  -5      371.61      388.39        5.51 o   0.1046E-02
   5  -5  -5      361.10      359.25        4.75 o   0.1161E-02
   6  -5  -5      313.17      313.13        5.14 o   0.1425E-02
   7  -5  -5       37.96       38.84        1.55 o   0.2204E-01
   8  -5  -5      122.15      127.48        2.65 o   0.5287E-02
 -13  -4  -5      113.69       98.35        4.03 o   0.6405E-02
 -12  -4  -5       50.93       40.91        2.48 o   0.1781E-01
 -11  -4  -5      117.24       99.87        3.31 o   0.6425E-02
 -10  -4  -5      228.18      199.92        4.25 o   0.2587E-02
  -9  -4  -5      626.73      626.01       18.35 o   0.4111E-03
  -8  -4  -5      908.00      905.58       21.16 o   0.2252E-03
  -7  -4  -5      520.81      523.34       10.51 o   0.6065E-03
  -6  -4  -5     1120.36     1073.75       14.66 o   0.1733E-03
  -5  -4  -5      433.83      482.56        8.53 o   0.7411E-03
  -4  -4  -5      502.93      510.87       12.34 o   0.6147E-03
  -3  -4  -5     4245.15     3904.51       38.82 o   0.1499E-04
  -2  -4  -5      385.21      373.96       10.62 o   0.9813E-03
  -1  -4  -5     2355.69     2361.02       18.47 o   0.4209E-04
   0  -4  -5      755.90      712.49       10.32 o   0.3543E-03
   1  -4  -5     1702.74     1553.46       16.44 o   0.8618E-04
   2  -4  -5      897.94      836.01       12.34 o   0.2656E-03
   3  -4  -5      146.48      136.97        5.18 o   0.4225E-02
   4  -4  -5       42.40       38.96        4.11 o   0.1617E-01
   5  -4  -5       74.68       69.52        2.90 o   0.1037E-01
   6  -4  -5      126.66      136.89        3.13 o   0.4836E-02
   7  -4  -5       34.01       36.83        1.39 o   0.2398E-01
   8  -4  -5       13.79       14.37        0.87 o   0.6530E-01
 -13  -3  -5       27.95       26.72        1.98 o   0.3042E-01
 -12  -3  -5      222.60      210.63        6.67 o   0.2350E-02
 -11  -3  -5      446.12      420.18        6.62 o   0.8640E-03
 -10  -3  -5      526.39      503.55        6.46 o   0.6565E-03
  -9  -3  -5     2004.42     2023.83       32.76 o   0.5414E-04
  -8  -3  -5       99.63       93.70        6.77 o   0.5790E-02
  -7  -3  -5     1106.03     1121.78       21.33 o   0.1600E-03
  -6  -3  -5     1597.58     1565.08       17.14 o   0.8889E-04
  -5  -3  -5     4417.29     4291.19       28.47 o   0.1311E-04
  -4  -3  -5     8461.32     8007.86       40.87 o   0.3814E-05
  -3  -3  -5     2949.54     2854.39       29.73 o   0.2832E-04
  -2  -3  -5     1048.24     1153.81       16.73 o   0.1638E-03
  -1  -3  -5     1279.73     1349.43       18.75 o   0.1204E-03
   0  -3  -5     2807.73     2738.19       19.41 o   0.3125E-04
   1  -3  -5     3063.47     3005.31       21.42 o   0.2626E-04
   2  -3  -5      666.85      720.16       10.04 o   0.3775E-03
   3  -3  -5      244.44      265.65        6.50 o   0.1833E-02
   4  -3  -5      111.29      121.38        4.62 o   0.5305E-02
   5  -3  -5       88.74       83.58        2.69 o   0.8514E-02
   6  -3  -5       84.63       81.60        2.61 o   0.8895E-02
   7  -3  -5      708.12      675.26        9.65 o   0.3926E-03
   8  -3  -5        0.96        0.55        0.34 o   0.1306E+01
   9  -3  -5        6.87        7.88        0.65 o   0.1260E+00
 -13  -2  -5       23.82       13.16        1.78 o   0.4936E-01
 -12  -2  -5      284.14      237.05        7.42 o   0.1845E-02
 -11  -2  -5      299.99      305.41        4.61 o   0.1498E-02
 -10  -2  -5     1692.95     1516.93       11.73 o   0.9024E-04
  -9  -2  -5      269.58      268.36        4.26 o   0.1812E-02
  -8  -2  -5      323.10      293.81       11.97 o   0.1273E-02
  -7  -2  -5      342.41      336.50       11.58 o   0.1116E-02
  -6  -2  -5      200.62      164.77        5.81 o   0.3097E-02
  -5  -2  -5      371.09      345.24        7.32 o   0.1149E-02
  -4  -2  -5       18.89       26.53        1.56 o   0.3579E-01
  -3  -2  -5      183.29      192.63        3.82 o   0.2992E-02
  -2  -2  -5      421.70      446.84        6.47 o   0.8354E-03
  -1  -2  -5      114.33      128.07        3.67 o   0.5239E-02
   0  -2  -5     2046.92     2073.70       23.55 o   0.5340E-04
   1  -2  -5     1867.01     1776.18       15.38 o   0.6952E-04
   2  -2  -5     1491.69     1468.32       14.63 o   0.1008E-03
   3  -2  -5      748.29      733.01       11.03 o   0.3445E-03
   4  -2  -5      138.77      151.57        5.05 o   0.3994E-02
   5  -2  -5     1238.46     1200.02       16.28 o   0.1425E-03
   6  -2  -5      203.08      214.63        4.77 o   0.2529E-02
   7  -2  -5      121.79      123.20        3.04 o   0.5400E-02
   8  -2  -5      162.57      155.75        3.45 o   0.3862E-02
   9  -2  -5       44.86       48.83        1.48 o   0.1760E-01
 -12  -1  -5      145.31      134.18        3.96 o   0.4513E-02
 -11  -1  -5      456.95      436.12        8.02 o   0.8094E-03
 -10  -1  -5      708.58      662.49        9.83 o   0.4012E-03
  -9  -1  -5       77.44       76.78        2.25 o   0.9782E-02
  -8  -1  -5     1365.98     1358.17       24.65 o   0.1119E-03
  -7  -1  -5     1343.85     1255.51       22.79 o   0.1245E-03
  -6  -1  -5      407.09      415.22        6.95 o   0.9147E-03
  -5  -1  -5     1201.46     1209.78       11.06 o   0.1467E-03
  -4  -1  -5      591.10      557.45        6.30 o   0.5488E-03
  -3  -1  -5      784.86      814.79        6.27 o   0.3058E-03
  -2  -1  -5     1781.84     1632.19       16.47 o   0.7902E-04
  -1  -1  -5      103.31      112.25        2.97 o   0.6261E-02
   0  -1  -5      508.01      527.61       10.88 o   0.6049E-03
   1  -1  -5      839.15      811.71       14.88 o   0.2797E-03
   2  -1  -5     1284.52     1203.94       13.02 o   0.1406E-03
   3  -1  -5       90.30       88.82        3.66 o   0.7667E-02
   4  -1  -5       27.05       18.90        2.20 o   0.3640E-01
   5  -1  -5      162.92      137.39        5.67 o   0.3926E-02
   6  -1  -5      138.27      135.85        4.24 o   0.4526E-02
   7  -1  -5       67.56       76.17        2.71 o   0.1016E-01
   8  -1  -5       14.88       14.49        1.14 o   0.6127E-01
   9  -1  -5       34.38       35.52        1.41 o   0.2469E-01
 -12   0  -5      139.41      161.02        5.56 o   0.3715E-02
 -11   0  -5      129.78      122.14        4.11 o   0.5102E-02
 -10   0  -5      357.05      354.57        7.32 o   0.1144E-02
  -9   0  -5     2181.88     2268.12       16.18 o   0.4667E-04
  -8   0  -5     1071.02     1063.75       21.57 o   0.1725E-03
  -7   0  -5      610.03      651.98       11.78 o   0.4351E-03
  -6   0  -5     2987.69     2761.26       24.70 o   0.2949E-04
  -5   0  -5      417.31      415.03        5.77 o   0.9180E-03
  -4   0  -5     7639.53     7025.50       35.73 o   0.4841E-05
  -3   0  -5     1256.14     1253.44        9.45 o   0.1375E-03
  -2   0  -5     6180.34     5948.70       31.36 o   0.6919E-05
  -1   0  -5     4530.86     4315.00       28.55 o   0.1280E-04
   0   0  -5     1042.93     1056.55       12.15 o   0.1862E-03
   1   0  -5      576.58      625.77        9.21 o   0.4814E-03
   2   0  -5      401.79      444.03       10.58 o   0.8150E-03
   3   0  -5       75.53       76.69        3.37 o   0.9328E-02
   4   0  -5      180.01      221.04        5.56 o   0.2536E-02
   5   0  -5      176.83      186.76        5.98 o   0.2932E-02
   6   0  -5        0.49        2.02        0.42 o   0.6008E+00
   7   0  -5      216.27      232.38        5.33 o   0.2255E-02
   8   0  -5      258.53      261.25        8.37 o   0.1727E-02
   9   0  -5       13.85       13.03        1.02 o   0.6802E-01
  10   0  -5       15.92       22.52        0.97 o   0.4508E-01
 -11   1  -5        3.18        6.80        0.72 o   0.1639E+00
 -10   1  -5       40.59       41.69        2.49 o   0.1908E-01
  -9   1  -5       90.10       94.54        3.17 o   0.7540E-02
  -8   1  -5      520.60      548.76        7.47 o   0.5960E-03
  -7   1  -5        6.78        5.54        1.36 o   0.1303E+00
  -6   1  -5      128.45      107.21        5.02 o   0.5399E-02
  -5   1  -5      162.32      136.47        4.29 o   0.4180E-02
  -4   1  -5     3592.16     3206.59       18.93 o   0.2185E-04
  -3   1  -5      376.69      370.58        5.31 o   0.1093E-02
  -2   1  -5     1614.60     1488.07       12.28 o   0.9505E-04
  -1   1  -5      749.23      736.94       16.64 o   0.3248E-03
   0   1  -5      559.98      559.20        9.00 o   0.5530E-03
   1   1  -5      142.14      111.55        4.66 o   0.5120E-02
   2   1  -5     1815.09     1879.83       17.45 o   0.6574E-04
   3   1  -5     3020.56     3084.14       32.68 o   0.2523E-04
   4   1  -5     1104.40     1172.75       13.71 o   0.1581E-03
   5   1  -5     1222.75     1220.23       15.58 o   0.1411E-03
   6   1  -5      114.07      114.27        4.97 o   0.5413E-02
   7   1  -5      179.47      187.08        4.88 o   0.3016E-02
   8   1  -5      458.59      473.71       11.56 o   0.7051E-03
   9   1  -5       25.59       20.30        1.69 o   0.3856E-01
  10   1  -5      115.39      113.57        2.81 o   0.5949E-02
 -11   2  -5       92.70       81.28        4.56 o   0.7676E-02
 -10   2  -5      409.86      439.84       11.31 o   0.8039E-03
  -9   2  -5      319.28      319.75        6.99 o   0.1344E-02
  -8   2  -5      461.13      524.32        7.09 o   0.6680E-03
  -7   2  -5      544.55      569.50       11.51 o   0.5357E-03
  -6   2  -5      153.66      158.98        5.63 o   0.3614E-02
  -5   2  -5      135.32      133.69        4.86 o   0.4508E-02
  -4   2  -5      773.47      838.50       12.30 o   0.2878E-03
  -3   2  -5      837.65      682.78       12.68 o   0.3428E-03
  -2   2  -5     4243.13     3931.47       29.25 o   0.1504E-04
  -1   2  -5     1283.02     1236.47       23.60 o   0.1296E-03
   0   2  -5      241.14      281.44       10.18 o   0.1575E-02
   1   2  -5      354.18      308.47        7.58 o   0.1299E-02
   2   2  -5      488.81      463.10        9.14 o   0.7236E-03
   3   2  -5     1717.39     1444.93       23.44 o   0.9091E-04
   4   2  -5      280.12      241.55        9.93 o   0.1692E-02
   5   2  -5        0.66        0.88        0.54 o   0.9476E+00
   6   2  -5      156.94      155.58        5.90 o   0.3594E-02
   7   2  -5      473.02      491.97        7.50 o   0.7045E-03
   8   2  -5      343.89      332.68       10.10 o   0.1168E-02
   9   2  -5       99.57       99.68        5.07 o   0.6269E-02
  10   2  -5      268.83      283.18        4.59 o   0.1709E-02
 -11   3  -5      347.89      336.37        7.58 o   0.1215E-02
 -10   3  -5      350.69      329.18        9.59 o   0.1183E-02
  -9   3  -5      573.69      590.61        9.82 o   0.5120E-03
  -8   3  -5      310.61      333.25        7.50 o   0.1292E-02
  -7   3  -5     1277.35     1465.57       12.30 o   0.1117E-03
  -6   3  -5     1091.11     1293.32       25.42 o   0.1329E-03
  -5   3  -5      891.70      938.33       21.40 o   0.2180E-03
  -4   3  -5     1440.97     1569.58       18.00 o   0.9405E-04
  -3   3  -5     3082.37     2991.86       27.28 o   0.2610E-04
  -2   3  -5     1317.36     1365.29       26.28 o   0.1125E-03
  -1   3  -5     2393.80     2326.06       35.54 o   0.4090E-04
   0   3  -5      318.56      339.21       12.44 o   0.1117E-02
   1   3  -5       81.30       83.94        6.30 o   0.6833E-02
   2   3  -5      857.60      826.59       12.77 o   0.2758E-03
   3   3  -5      157.37      104.61        5.50 o   0.4877E-02
   4   3  -5      669.12      696.38       15.36 o   0.3715E-03
   5   3  -5      196.87      208.63        9.05 o   0.2285E-02
   6   3  -5      150.07      152.82        5.74 o   0.3740E-02
   7   3  -5      310.12      316.18        6.41 o   0.1390E-02
   8   3  -5      169.31      160.61        4.83 o   0.3536E-02
   9   3  -5       92.18       85.79        4.82 o   0.7264E-02
  10   3  -5       16.25       18.87        1.15 o   0.4989E-01
 -10   4  -5       63.92       63.20        3.60 o   0.1114E-01
  -9   4  -5        1.06        1.51        0.75 o   0.5359E+00
  -8   4  -5      113.68      118.97        4.34 o   0.5434E-02
  -7   4  -5      233.19      228.99        6.96 o   0.2112E-02
  -6   4  -5      417.09      455.86       10.20 o   0.7829E-03
  -5   4  -5      536.60      559.84       17.42 o   0.5019E-03
  -4   4  -5      575.80      536.05       16.97 o   0.5086E-03
  -3   4  -5      682.93      609.58       13.44 o   0.4313E-03
  -2   4  -5      229.67      222.71       11.84 o   0.1819E-02
  -1   4  -5     1693.38     1524.28       31.99 o   0.8310E-04
   0   4  -5     1362.22     1368.95       28.46 o   0.1086E-03
   1   4  -5     1040.67     1054.95       24.50 o   0.1721E-03
   2   4  -5      801.59      830.24       12.89 o   0.2847E-03
   3   4  -5     1745.20     1729.77       19.83 o   0.7408E-04
   4   4  -5      100.07      121.14        6.02 o   0.5096E-02
   5   4  -5      602.68      615.47       15.58 o   0.4446E-03
   6   4  -5       46.63       50.55        3.01 o   0.1516E-01
   7   4  -5      416.53      430.39        6.98 o   0.8716E-03
   8   4  -5      126.77      124.50        5.82 o   0.4667E-02
   9   4  -5       42.78       44.12        2.21 o   0.1838E-01
  10   4  -5      114.87      102.44        4.37 o   0.6064E-02
  -9   5  -5      106.68      108.68        4.86 o   0.5807E-02
  -8   5  -5      115.38      132.96        5.85 o   0.4587E-02
  -7   5  -5       59.14       59.16        3.51 o   0.1211E-01
  -6   5  -5       90.30      114.16        4.41 o   0.6056E-02
  -5   5  -5       51.52       59.47        2.86 o   0.1328E-01
  -4   5  -5      461.73      468.58       16.03 o   0.6533E-03
  -3   5  -5      370.29      376.94       13.72 o   0.9248E-03
  -2   5  -5       21.13       30.09        4.02 o   0.2217E-01
  -1   5  -5       35.92       32.56        4.97 o   0.1628E-01
   0   5  -5      189.51      174.17       11.27 o   0.2370E-02
   1   5  -5      146.22      129.05        9.82 o   0.3386E-02
   2   5  -5      103.92      112.32        5.21 o   0.5602E-02
   3   5  -5        5.98        4.87        1.25 o   0.1500E+00
   4   5  -5       40.71       38.18        3.79 o   0.1730E-01
   5   5  -5      285.99      302.48       10.76 o   0.1357E-02
   6   5  -5      170.30      167.45        4.40 o   0.3453E-02
   7   5  -5      438.96      454.85        7.13 o   0.7981E-03
   8   5  -5       76.81       78.30        3.14 o   0.9262E-02
   9   5  -5       79.51       75.61        3.00 o   0.9450E-02
  10   5  -5       93.50       92.70        2.65 o   0.7722E-02
  -9   6  -5      148.23      132.12        4.65 o   0.4426E-02
  -8   6  -5      166.69      161.49        6.19 o   0.3367E-02
  -7   6  -5      163.37      168.62        6.99 o   0.3171E-02
  -6   6  -5      717.35      784.01       12.09 o   0.3250E-03
  -5   6  -5      630.70      697.10       11.44 o   0.3993E-03
  -4   6  -5     1664.68     1711.92       21.15 o   0.7697E-04
  -3   6  -5      369.25      366.81       14.51 o   0.9286E-03
  -2   6  -5      660.29      703.63       22.98 o   0.3345E-03
  -1   6  -5      356.40      373.86       16.76 o   0.8701E-03
   0   6  -5      225.62      248.61       13.11 o   0.1600E-02
   1   6  -5      574.16      594.05       20.91 o   0.4331E-03
   2   6  -5       17.34       16.48        2.29 o   0.4433E-01
   3   6  -5       77.66       78.91        4.75 o   0.8206E-02
   4   6  -5      131.21      133.94        7.43 o   0.3989E-02
   5   6  -5       20.79       25.72        2.96 o   0.2914E-01
   6   6  -5       70.48       75.09        2.82 o   0.1004E-01
   7   6  -5       39.65       38.41        2.16 o   0.2094E-01
   8   6  -5       45.92       53.78        2.43 o   0.1542E-01
   9   6  -5        1.43        1.21        0.46 o   0.6934E+00
  10   6  -5      164.18      147.49        3.36 o   0.4039E-02
  -8   7  -5       57.62       61.75        2.96 o   0.1235E-01
  -7   7  -5      194.62      200.94        6.73 o   0.2584E-02
  -6   7  -5      392.67      406.57        8.29 o   0.9335E-03
  -5   7  -5       82.42       91.53        3.96 o   0.7623E-02
  -4   7  -5     1049.42     1111.33       14.53 o   0.1731E-03
  -3   7  -5      523.05      572.10        8.28 o   0.5627E-03
  -2   7  -5     1219.82     1128.28       21.21 o   0.1501E-03
  -1   7  -5        8.77        8.45        3.08 o   0.5552E-01
   0   7  -5      651.79      710.65       23.91 o   0.3283E-03
   1   7  -5     2423.92     2380.89       46.01 o   0.3817E-04
   2   7  -5      345.18      350.86       10.73 o   0.1094E-02
   3   7  -5       51.36       60.08        4.12 o   0.1180E-01
   4   7  -5      217.09      240.76        6.31 o   0.2126E-02
   5   7  -5       92.01       93.35        2.89 o   0.7645E-02
   6   7  -5      139.96      142.50        3.93 o   0.4386E-02
   7   7  -5      133.15      135.17        4.21 o   0.4631E-02
   8   7  -5       59.17       57.00        2.68 o   0.1323E-01
   9   7  -5      229.80      205.44        4.63 o   0.2492E-02
  10   7  -5       33.73       24.15        2.08 o   0.2972E-01
  -7   8  -5      138.03      140.98        4.54 o   0.4342E-02
  -6   8  -5       10.84       19.02        1.60 o   0.5184E-01
  -5   8  -5      495.03      491.82        8.96 o   0.6773E-03
  -4   8  -5      118.94      137.77        4.60 o   0.4668E-02
  -3   8  -5      256.62      251.38        6.85 o   0.1876E-02
  -2   8  -5      303.48      336.72        7.54 o   0.1295E-02
  -1   8  -5       42.30       41.78        2.77 o   0.1820E-01
   0   8  -5       92.32       95.37        5.40 o   0.6482E-02
   1   8  -5       59.52       70.35        4.33 o   0.1000E-01
   2   8  -5      452.96      495.57       12.03 o   0.6722E-03
   3   8  -5      194.03      202.60        7.68 o   0.2486E-02
   4   8  -5      131.33      130.56        5.87 o   0.4424E-02
   5   8  -5       59.21       74.57        4.09 o   0.9783E-02
   6   8  -5        8.55        7.34        1.13 o   0.1116E+00
   7   8  -5      277.97      301.07        5.81 o   0.1555E-02
   8   8  -5       73.48       70.64        2.27 o   0.1065E-01
   9   8  -5        5.89        7.44        0.73 o   0.1346E+00
  -6   9  -5      101.62       90.60        3.75 o   0.7239E-02
  -5   9  -5      512.98      468.87       10.51 o   0.6830E-03
  -4   9  -5        5.42        8.87        1.17 o   0.1108E+00
  -3   9  -5      149.20      131.88        6.67 o   0.4016E-02
  -2   9  -5      353.39      360.01        7.81 o   0.1123E-02
  -1   9  -5      730.83      735.03       11.47 o   0.3475E-03
   0   9  -5      188.48      163.91        5.75 o   0.3206E-02
   1   9  -5      242.92      230.14        9.16 o   0.1931E-02
   2   9  -5      162.60      195.14        5.04 o   0.3003E-02
   3   9  -5       78.87       78.79        3.54 o   0.8895E-02
   4   9  -5       13.80        7.36        2.04 o   0.7278E-01
   5   9  -5       61.18       59.88        3.82 o   0.1154E-01
   6   9  -5       81.05       73.85        4.39 o   0.8695E-02
   7   9  -5       47.29       65.94        1.86 o   0.1340E-01
   8   9  -5       17.91       15.96        1.06 o   0.5472E-01
   9   9  -5       22.61       18.29        1.23 o   0.4556E-01
  -4  10  -5      110.66      121.61        4.44 o   0.5374E-02
  -3  10  -5      113.13      111.05        5.10 o   0.5522E-02
  -2  10  -5      250.84      238.71        8.00 o   0.1917E-02
  -1  10  -5      138.52      143.31        4.56 o   0.4274E-02
   0  10  -5      109.98      102.77        4.09 o   0.6247E-02
   1  10  -5      397.67      409.33       11.25 o   0.8766E-03
   2  10  -5       16.96       15.36        2.46 o   0.4482E-01
   3  10  -5      139.77      142.78        4.44 o   0.4309E-02
   4  10  -5      213.12      187.30        5.34 o   0.2752E-02
   5  10  -5      514.55      519.69       11.43 o   0.6061E-03
   6  10  -5       80.27       71.32        2.91 o   0.9894E-02
   7  10  -5       26.91       18.45        1.58 o   0.4035E-01
   8  10  -5        9.28        7.77        0.68 o   0.1152E+00
  -3  11  -5       14.50       16.34        1.41 o   0.5522E-01
  -2  11  -5        9.94       13.97        1.33 o   0.6849E-01
  -1  11  -5      104.53      105.37        4.70 o   0.6061E-02
   0  11  -5       27.16       29.57        2.58 o   0.2659E-01
   1  11  -5       92.74      106.07        4.88 o   0.6205E-02
   2  11  -5       82.89       84.09        4.63 o   0.7776E-02
   3  11  -5       63.24       80.75        4.03 o   0.9075E-02
   4  11  -5       35.66       43.80        1.96 o   0.2001E-01
   5  11  -5       37.73       36.84        1.93 o   0.2233E-01
   6  11  -5       26.79       31.32        2.23 o   0.2688E-01
   7  11  -5       82.20       80.35        2.31 o   0.9247E-02
  -1  12  -5       40.51       35.59        2.28 o   0.2160E-01
   0  12  -5       73.53       60.74        3.41 o   0.1107E-01
   1  12  -5       21.46       21.01        1.93 o   0.3867E-01
   2  12  -5      248.87      237.71        6.93 o   0.1993E-02
   3  12  -5       43.48       33.53        1.91 o   0.2257E-01
   4  12  -5        2.42        6.90        0.75 o   0.1735E+00
   5  12  -5       22.07       12.52        1.20 o   0.5759E-01
   6  12  -5        6.28        4.11        0.88 o   0.1790E+00
  -8 -14  -4      169.41      147.20        5.43 o   0.3708E-02
  -7 -14  -4       88.56       68.73        4.14 o   0.8990E-02
  -6 -14  -4      177.39      159.63        3.80 o   0.3601E-02
  -5 -14  -4      367.35      338.38        5.48 o   0.1213E-02
  -4 -14  -4      402.38      378.46        8.32 o   0.9910E-03
  -3 -14  -4       35.16       27.27        2.28 o   0.2678E-01
 -10 -13  -4       24.97       22.09        2.13 o   0.3487E-01
  -9 -13  -4        5.92        6.52        1.19 o   0.1302E+00
  -8 -13  -4       45.63       34.99        3.47 o   0.1816E-01
  -7 -13  -4       80.72       63.69        3.10 o   0.1055E-01
  -6 -13  -4        5.59        7.58        0.86 o   0.1307E+00
  -5 -13  -4       61.79       57.01        2.77 o   0.1293E-01
  -4 -13  -4      172.65      146.11        4.53 o   0.3825E-02
  -3 -13  -4       10.24       15.22        1.10 o   0.6645E-01
  -2 -13  -4      184.19      172.51        4.22 o   0.3262E-02
  -1 -13  -4      112.96      107.60        4.45 o   0.5874E-02
   0 -13  -4      163.51      152.11        4.72 o   0.3769E-02
 -11 -12  -4       28.02       33.22        2.32 o   0.2525E-01
 -10 -12  -4       46.94       49.17        3.49 o   0.1474E-01
  -9 -12  -4       45.12       45.65        3.69 o   0.1530E-01
  -8 -12  -4       64.06       70.60        3.17 o   0.1063E-01
  -7 -12  -4      213.22      236.52        5.69 o   0.2218E-02
  -6 -12  -4        5.30        3.18        0.99 o   0.2094E+00
  -5 -12  -4      193.59      198.33        5.47 o   0.2734E-02
  -4 -12  -4       55.96       60.27        2.90 o   0.1269E-01
  -3 -12  -4       62.66       58.71        3.01 o   0.1238E-01
  -2 -12  -4      184.35      198.65        4.99 o   0.2819E-02
  -1 -12  -4       77.66       85.90        3.05 o   0.8639E-02
   0 -12  -4       80.16       74.55        2.83 o   0.9612E-02
   1 -12  -4       98.05      104.58        4.09 o   0.6440E-02
 -12 -11  -4        2.62        1.54        0.84 o   0.3955E+00
 -11 -11  -4      104.23      120.50        5.19 o   0.5312E-02
 -10 -11  -4      300.36      317.44        9.83 o   0.1306E-02
  -9 -11  -4      243.18      275.80        9.43 o   0.1638E-02
  -8 -11  -4      480.75      561.06        9.47 o   0.5939E-03
  -7 -11  -4      236.04      265.22        7.74 o   0.1805E-02
  -6 -11  -4      182.08      202.10        5.24 o   0.2772E-02
  -5 -11  -4      207.89      218.56        5.98 o   0.2391E-02
  -4 -11  -4      197.42      222.46        5.76 o   0.2419E-02
  -3 -11  -4     1214.37     1281.67       14.46 o   0.1345E-03
  -2 -11  -4      880.71      923.74       11.93 o   0.2404E-03
  -1 -11  -4      107.74      105.74        3.97 o   0.6202E-02
   0 -11  -4       64.03       61.01        2.91 o   0.1208E-01
   1 -11  -4      105.71      102.90        3.48 o   0.6524E-02
   2 -11  -4      296.88      301.46        5.22 o   0.1521E-02
   3 -11  -4      128.62      129.08        4.18 o   0.4894E-02
 -12 -10  -4        7.81        8.40        1.41 o   0.9840E-01
 -11 -10  -4      117.18      118.68        5.98 o   0.4933E-02
 -10 -10  -4        7.69        8.98        1.44 o   0.9362E-01
  -9 -10  -4       76.86       84.59        5.53 o   0.7364E-02
  -8 -10  -4       10.20       12.52        1.07 o   0.7659E-01
  -7 -10  -4      186.30      216.62        5.32 o   0.2558E-02
  -6 -10  -4      477.40      525.47       10.98 o   0.6259E-03
  -5 -10  -4      154.80      160.97        5.18 o   0.3617E-02
  -4 -10  -4      406.17      449.08        8.44 o   0.8287E-03
  -3 -10  -4      291.66      302.36        7.03 o   0.1482E-02
  -2 -10  -4      255.36      240.04        5.73 o   0.2009E-02
  -1 -10  -4       57.96       64.26        3.08 o   0.1185E-01
   0 -10  -4      236.60      242.52        6.01 o   0.2051E-02
   1 -10  -4      108.88      114.24        3.93 o   0.5813E-02
   2 -10  -4      244.52      250.52        5.50 o   0.1986E-02
   3 -10  -4     1017.22     1016.79       10.36 o   0.1996E-03
   4 -10  -4      554.89      564.14        9.22 o   0.5489E-03
 -12  -9  -4       62.86       65.32        4.16 o   0.1047E-01
 -11  -9  -4       10.03       11.36        1.27 o   0.7919E-01
 -10  -9  -4      121.78      135.29        4.50 o   0.4724E-02
  -9  -9  -4      314.07      332.63       11.49 o   0.1174E-02
  -8  -9  -4      145.33      160.43        3.99 o   0.3878E-02
  -7  -9  -4      100.90      123.03        3.49 o   0.5726E-02
  -6  -9  -4       42.28       53.44        5.21 o   0.1180E-01
  -5  -9  -4       72.08       65.03        5.64 o   0.8774E-02
  -4  -9  -4       68.36       65.16        5.76 o   0.8775E-02
  -3  -9  -4       65.53       54.52        5.58 o   0.9957E-02
  -2  -9  -4       90.37       79.65        6.52 o   0.6707E-02
  -1  -9  -4       76.00       80.34        5.96 o   0.7390E-02
   0  -9  -4      211.12      215.02        5.05 o   0.2464E-02
   1  -9  -4      198.60      202.79        5.56 o   0.2640E-02
   2  -9  -4       54.45       62.75        2.83 o   0.1259E-01
   3  -9  -4       10.01        8.81        1.16 o   0.9515E-01
   4  -9  -4      154.31      159.77        4.00 o   0.3806E-02
   5  -9  -4       47.32       50.80        1.81 o   0.1649E-01
 -12  -8  -4       27.08       15.90        1.91 o   0.4177E-01
 -11  -8  -4      289.37      272.93        6.86 o   0.1642E-02
 -10  -8  -4      245.57      246.36        6.65 o   0.1955E-02
  -9  -8  -4      172.44      176.47        5.84 o   0.3134E-02
  -8  -8  -4      394.71      432.32        6.03 o   0.9017E-03
  -7  -8  -4      753.60      875.81       14.88 o   0.2725E-03
  -6  -8  -4     1719.99     1889.72       31.39 o   0.6449E-04
  -5  -8  -4      101.65      117.96        6.35 o   0.5087E-02
  -4  -8  -4     1413.00     1338.43       24.17 o   0.1116E-03
  -3  -8  -4      699.06      723.33       17.01 o   0.3426E-03
  -2  -8  -4     1059.42     1046.11       21.23 o   0.1766E-03
  -1  -8  -4      107.67      129.78        6.76 o   0.4523E-02
   0  -8  -4      633.20      681.89       16.68 o   0.3851E-03
   1  -8  -4      408.84      396.80       14.12 o   0.8344E-03
   2  -8  -4      797.94      776.43        8.43 o   0.3169E-03
   3  -8  -4      213.37      218.62        4.23 o   0.2461E-02
   4  -8  -4      146.48      150.64        3.51 o   0.4145E-02
   5  -8  -4       41.01       44.91        2.04 o   0.1863E-01
   6  -8  -4       22.27       21.22        1.23 o   0.4157E-01
 -13  -7  -4       24.28       25.54        1.76 o   0.3363E-01
 -12  -7  -4        6.87        5.43        0.96 o   0.1475E+00
 -11  -7  -4       56.44       45.60        2.37 o   0.1604E-01
 -10  -7  -4       24.45       26.01        2.16 o   0.3131E-01
  -9  -7  -4      252.08      246.65        7.05 o   0.1908E-02
  -8  -7  -4      259.27      308.12        8.48 o   0.1480E-02
  -7  -7  -4       90.66      110.11        4.83 o   0.6105E-02
  -6  -7  -4      464.31      522.72       10.78 o   0.6396E-03
  -5  -7  -4      517.00      540.70       13.37 o   0.5658E-03
  -4  -7  -4      370.65      367.67       11.48 o   0.9978E-03
  -3  -7  -4      441.27      436.30       12.59 o   0.7635E-03
  -2  -7  -4      402.29      441.30       12.22 o   0.7956E-03
  -1  -7  -4     1790.83     1857.44       26.84 o   0.6548E-04
   0  -7  -4      732.56      744.31       12.15 o   0.3397E-03
   1  -7  -4      926.36      957.32       14.00 o   0.2215E-03
   2  -7  -4     1079.19     1067.20       22.49 o   0.1697E-03
   3  -7  -4      158.29      143.20        3.67 o   0.4163E-02
   4  -7  -4     1071.69     1093.67        9.59 o   0.1779E-03
   5  -7  -4      180.63      169.36        3.90 o   0.3378E-02
   6  -7  -4      461.51      466.33        5.53 o   0.7693E-03
   7  -7  -4      242.29      280.43        3.87 o   0.1829E-02
 -13  -6  -4       35.79       39.89        2.24 o   0.2088E-01
 -12  -6  -4       44.78       37.65        2.37 o   0.1983E-01
 -11  -6  -4       32.26       25.06        1.89 o   0.3045E-01
 -10  -6  -4       11.39        6.49        1.07 o   0.1079E+00
  -9  -6  -4      181.43      148.45        4.67 o   0.3667E-02
  -8  -6  -4       48.01       46.68        5.03 o   0.1263E-01
  -7  -6  -4      260.16      253.29        7.84 o   0.1796E-02
  -6  -6  -4      182.37      161.31        4.90 o   0.3395E-02
  -5  -6  -4      685.77      587.44       10.09 o   0.4621E-03
  -4  -6  -4      193.90      180.85        7.64 o   0.2725E-02
  -3  -6  -4      176.31      162.60        7.41 o   0.3097E-02
  -2  -6  -4      140.00      115.50        6.74 o   0.4479E-02
  -1  -6  -4       29.99       34.70        2.28 o   0.2417E-01
   0  -6  -4      468.47      483.89        9.01 o   0.7071E-03
   1  -6  -4      119.75       92.89        4.63 o   0.6262E-02
   2  -6  -4      450.83      435.40       13.18 o   0.7482E-03
   3  -6  -4       39.69       49.08        4.16 o   0.1439E-01
   4  -6  -4      448.49      426.11        6.14 o   0.8526E-03
   5  -6  -4      331.45      341.63        5.19 o   0.1270E-02
   6  -6  -4      378.86      377.48        5.54 o   0.1067E-02
   7  -6  -4       39.12       33.16        1.54 o   0.2440E-01
 -13  -5  -4      107.93      101.71        4.02 o   0.6366E-02
 -12  -5  -4       99.55       85.10        3.46 o   0.7725E-02
 -11  -5  -4      124.12      106.79        4.16 o   0.5742E-02
 -10  -5  -4      541.25      504.76        6.75 o   0.6420E-03
  -9  -5  -4      226.28      248.08       11.09 o   0.1739E-02
  -8  -5  -4      594.65      614.85       17.19 o   0.4382E-03
  -7  -5  -4      787.70      758.68       10.62 o   0.3228E-03
  -6  -5  -4      479.07      490.30        6.60 o   0.7085E-03
  -5  -5  -4     3992.27     3841.53       27.10 o   0.1614E-04
  -4  -5  -4     1119.68     1034.03       12.34 o   0.1825E-03
  -3  -5  -4     2186.21     2131.53       17.79 o   0.5017E-04
  -2  -5  -4       23.86       15.22        1.86 o   0.4495E-01
  -1  -5  -4     4643.20     4303.42       28.43 o   0.1262E-04
   0  -5  -4      611.23      629.90        7.74 o   0.4682E-03
   1  -5  -4     1612.22     1568.73       16.39 o   0.8825E-04
   2  -5  -4      424.53      383.02       11.87 o   0.8897E-03
   3  -5  -4      145.99      141.68        7.45 o   0.3676E-02
   4  -5  -4       69.06       66.70        5.33 o   0.8988E-02
   5  -5  -4      251.44      235.89        4.54 o   0.2105E-02
   6  -5  -4        2.68        3.50        0.55 o   0.2904E+00
   7  -5  -4      289.83      293.13        5.74 o   0.1564E-02
   8  -5  -4        3.18        3.60        0.47 o   0.2782E+00
 -13  -4  -4        7.22        5.53        1.03 o   0.1404E+00
 -12  -4  -4       14.65       18.55        1.58 o   0.4917E-01
 -11  -4  -4       55.74       46.70        2.84 o   0.1525E-01
 -10  -4  -4       60.76       60.81        2.04 o   0.1298E-01
  -9  -4  -4      291.76      307.00       12.45 o   0.1262E-02
  -8  -4  -4      253.51      255.11       10.88 o   0.1640E-02
  -7  -4  -4      244.03      248.47        9.99 o   0.1755E-02
  -6  -4  -4     1944.36     1804.15       15.13 o   0.6657E-04
  -5  -4  -4      645.67      716.01        6.85 o   0.3950E-03
  -4  -4  -4      921.73     1068.58       15.41 o   0.1939E-03
  -3  -4  -4     2373.10     2351.93       26.12 o   0.4154E-04
  -2  -4  -4       55.25       48.32        3.70 o   0.1378E-01
  -1  -4  -4     3154.24     3061.54       30.14 o   0.2489E-04
   0  -4  -4      330.07      414.34        6.25 o   0.1022E-02
   1  -4  -4     5145.09     5013.61       28.82 o   0.9718E-05
   2  -4  -4      911.72      917.94       11.62 o   0.2382E-03
   3  -4  -4     1602.49     1550.71       23.56 o   0.8758E-04
   4  -4  -4      270.47      287.44       10.15 o   0.1481E-02
   5  -4  -4     1308.95     1270.79       12.32 o   0.1308E-03
   6  -4  -4      368.38      354.93        6.39 o   0.1139E-02
   7  -4  -4      235.78      232.37        4.46 o   0.2209E-02
   8  -4  -4       98.25       96.78        3.12 o   0.7160E-02
   9  -4  -4      144.80      155.72        2.91 o   0.4120E-02
 -13  -3  -4        5.80        5.85        0.94 o   0.1508E+00
 -12  -3  -4      236.25      224.95        7.00 o   0.2136E-02
 -11  -3  -4       30.97       26.52        1.59 o   0.3062E-01
 -10  -3  -4        8.02        8.67        0.85 o   0.1085E+00
  -9  -3  -4      176.82      169.17        9.49 o   0.2714E-02
  -8  -3  -4      238.18      227.08       10.35 o   0.1880E-02
  -7  -3  -4     1175.41     1058.24       21.90 o   0.1636E-03
  -6  -3  -4      210.84      185.96        5.89 o   0.2741E-02
  -5  -3  -4      160.72      144.79        4.74 o   0.3946E-02
  -4  -3  -4     1264.07     1219.40       12.90 o   0.1401E-03
  -3  -3  -4      318.51      317.60        5.98 o   0.1378E-02
  -2  -3  -4     3859.22     3801.43       23.01 o   0.1676E-04
  -1  -3  -4      248.83      203.28        7.25 o   0.2246E-02
   0  -3  -4      463.99      455.21       10.32 o   0.7441E-03
   1  -3  -4     3660.85     3475.26       22.25 o   0.1945E-04
   2  -3  -4       19.86       19.57        1.61 o   0.4322E-01
   3  -3  -4     2806.69     2679.51       21.66 o   0.3203E-04
   4  -3  -4      172.48      160.02        7.58 o   0.3137E-02
   5  -3  -4      444.08      418.48       13.16 o   0.7822E-03
   6  -3  -4      306.29      297.15        5.95 o   0.1496E-02
   7  -3  -4       73.89       68.84        2.85 o   0.1048E-01
   8  -3  -4      228.41      229.20        5.11 o   0.2246E-02
   9  -3  -4      172.58      165.40        3.69 o   0.3543E-02
 -13  -2  -4       90.24       84.57        3.42 o   0.8094E-02
 -12  -2  -4       12.36        9.96        1.63 o   0.7389E-01
 -11  -2  -4      136.35      118.65        4.50 o   0.5019E-02
 -10  -2  -4      616.71      625.07        8.34 o   0.4677E-03
  -9  -2  -4     1418.49     1405.14       26.95 o   0.1040E-03
  -8  -2  -4      469.02      438.24       14.40 o   0.7121E-03
  -7  -2  -4      732.80      678.70       16.83 o   0.3569E-03
  -6  -2  -4      627.15      577.96       10.09 o   0.4952E-03
  -5  -2  -4      391.17      397.48        7.20 o   0.9707E-03
  -4  -2  -4      997.39      899.26        9.91 o   0.2325E-03
  -3  -2  -4     6952.56     6815.15       35.37 o   0.5364E-05
  -2  -2  -4      293.43      334.01        6.33 o   0.1353E-02
  -1  -2  -4     9452.76     9503.66       68.51 o   0.2811E-05
   0  -2  -4     1653.58     1667.18       16.12 o   0.8092E-04
   1  -2  -4      491.37      428.36       10.54 o   0.7618E-03
   2  -2  -4      349.31      348.24        6.42 o   0.1192E-02
   3  -2  -4      518.59      420.11        8.53 o   0.7733E-03
   4  -2  -4      350.81      339.38        7.61 o   0.1194E-02
   5  -2  -4       95.69      107.30        6.09 o   0.5634E-02
   6  -2  -4       18.81       23.57        1.88 o   0.3739E-01
   7  -2  -4       94.30       93.99        3.23 o   0.7401E-02
   8  -2  -4      109.46       99.21        3.78 o   0.6524E-02
   9  -2  -4      159.91      167.85        3.94 o   0.3586E-02
 -12  -1  -4       27.88       27.71        2.28 o   0.2853E-01
 -11  -1  -4      542.43      522.88        8.84 o   0.6050E-03
 -10  -1  -4      169.20      186.81        3.83 o   0.3189E-02
  -9  -1  -4       48.09       53.86        1.71 o   0.1586E-01
  -8  -1  -4     1155.82     1078.96       22.74 o   0.1610E-03
  -7  -1  -4      325.17      271.55       11.03 o   0.1392E-02
  -6  -1  -4     4080.70     3710.32       28.38 o   0.1658E-04
  -5  -1  -4     1284.19     1297.83       11.10 o   0.1296E-03
  -4  -1  -4     1700.10     1803.34       11.94 o   0.7298E-04
  -3  -1  -4     4909.91     4955.31       22.55 o   0.1022E-04
  -2  -1  -4      356.98      367.91        6.80 o   0.1108E-02
  -1  -1  -4     3922.29     3936.85       24.87 o   0.1585E-04
   0  -1  -4      115.21      114.30        4.32 o   0.5584E-02
   1  -1  -4     1581.76     1688.90       18.71 o   0.8116E-04
   2  -1  -4     1046.98     1033.05       10.87 o   0.1921E-03
   3  -1  -4     2546.45     2506.15       19.32 o   0.3714E-04
   4  -1  -4     1890.22     1840.67       17.75 o   0.6575E-04
   5  -1  -4      506.54      500.12        9.63 o   0.6514E-03
   6  -1  -4      153.51      154.47        5.68 o   0.3682E-02
   7  -1  -4      110.09      122.50        4.53 o   0.5326E-02
   8  -1  -4       39.64       44.89        2.34 o   0.1840E-01
   9  -1  -4      187.44      186.07        4.58 o   0.3004E-02
  10  -1  -4      125.36      152.49        2.40 o   0.4495E-02
 -12   0  -4       11.23        7.45        1.43 o   0.9239E-01
 -11   0  -4      370.64      358.57        6.96 o   0.1112E-02
 -10   0  -4       55.11       62.97        2.49 o   0.1278E-01
  -9   0  -4      692.30      661.03        7.22 o   0.4147E-03
  -8   0  -4       48.08       29.53        4.57 o   0.1666E-01
  -7   0  -4        1.61        1.84        1.10 o   0.3498E+00
  -6   0  -4       35.11       25.11        2.49 o   0.2728E-01
  -5   0  -4      369.91      329.98        5.14 o   0.1240E-02
  -4   0  -4      552.04      509.70        5.77 o   0.6306E-03
  -3   0  -4      157.43      156.02        2.80 o   0.3963E-02
  -2   0  -4       45.22       58.51        1.67 o   0.1509E-01
  -1   0  -4      250.64      226.43        6.38 o   0.2097E-02
   0   0  -4     3134.89     3014.82       24.05 o   0.2568E-04
   1   0  -4     1118.92     1019.56       11.57 o   0.1867E-03
   2   0  -4     4427.45     4129.78       25.95 o   0.1376E-04
   3   0  -4     1675.53     1624.60       14.97 o   0.8302E-04
   4   0  -4      545.61      526.26        9.13 o   0.5965E-03
   5   0  -4      405.53      390.80        8.48 o   0.9530E-03
   6   0  -4      228.07      230.16        6.81 o   0.2139E-02
   7   0  -4      327.72      336.95        6.64 o   0.1267E-02
   8   0  -4      764.86      755.72       11.70 o   0.3275E-03
   9   0  -4      355.52      345.10        6.54 o   0.1187E-02
  10   0  -4      210.46      214.11        3.37 o   0.2567E-02
 -11   1  -4      367.96      382.89        6.57 o   0.1052E-02
 -10   1  -4      181.13      182.37        4.39 o   0.3129E-02
  -9   1  -4       25.57       28.81        1.52 o   0.3107E-01
  -8   1  -4      434.84      441.27       13.73 o   0.7445E-03
  -7   1  -4      353.20      343.96        8.94 o   0.1146E-02
  -6   1  -4     3817.16     3544.93       28.75 o   0.1833E-04
  -5   1  -4      141.02      169.33        4.64 o   0.3662E-02
  -4   1  -4     4099.25     3964.76       17.71 o   0.1533E-04
  -3   1  -4     1349.87     1337.57        8.72 o   0.1219E-03
  -2   1  -4      563.82      555.61        5.78 o   0.5692E-03
  -1   1  -4       13.23       23.25        1.51 o   0.4328E-01
   0   1  -4      792.23      925.50       12.21 o   0.2536E-03
   1   1  -4      280.18      358.70        9.15 o   0.1214E-02
   2   1  -4      275.68      266.38        4.52 o   0.1799E-02
   3   1  -4      123.27       88.57        3.74 o   0.6705E-02
   4   1  -4      125.80      108.32        3.41 o   0.5834E-02
   5   1  -4       36.76       39.41        2.64 o   0.2008E-01
   6   1  -4       46.81       44.73        3.17 o   0.1617E-01
   7   1  -4       99.77       83.20        4.76 o   0.7232E-02
   8   1  -4      561.63      570.35       10.15 o   0.5340E-03
   9   1  -4      161.95      160.81        6.57 o   0.3363E-02
  10   1  -4       31.59       32.34        1.72 o   0.2633E-01
 -11   2  -4      248.15      245.71        7.51 o   0.1901E-02
 -10   2  -4       47.36       37.73        2.19 o   0.1973E-01
  -9   2  -4      334.98      362.13        6.06 o   0.1174E-02
  -8   2  -4     1112.99     1152.95        9.11 o   0.1637E-03
  -7   2  -4      657.09      712.17       12.59 o   0.3772E-03
  -6   2  -4     1409.70     1458.50       17.24 o   0.1045E-03
  -5   2  -4     2024.15     1992.36       19.14 o   0.5706E-04
  -4   2  -4      549.46      594.88        8.70 o   0.5240E-03
  -3   2  -4      646.19      650.88        7.68 o   0.4370E-03
  -2   2  -4      586.38      635.97       14.80 o   0.4409E-03
  -1   2  -4     3111.00     3165.49       26.17 o   0.2420E-04
   0   2  -4      875.97      957.31       17.98 o   0.2220E-03
   1   2  -4     3518.70     3598.36       37.61 o   0.1877E-04
   2   2  -4     1624.10     1682.49       15.50 o   0.8101E-04
   3   2  -4      580.24      538.70        7.17 o   0.5729E-03
   4   2  -4      126.08      141.43        4.11 o   0.4567E-02
   5   2  -4      208.48      211.55        5.82 o   0.2468E-02
   6   2  -4      172.38      187.41        4.74 o   0.3075E-02
   7   2  -4     1055.48     1114.33       15.63 o   0.1711E-03
   8   2  -4       94.49       93.06        4.70 o   0.6856E-02
   9   2  -4       41.82       39.43        3.47 o   0.1754E-01
  10   2  -4       22.90       25.80        2.25 o   0.3178E-01
  11   2  -4       29.89       37.64        1.31 o   0.2485E-01
 -11   3  -4        8.18        3.37        1.26 o   0.1560E+00
 -10   3  -4      174.82      167.87        6.83 o   0.3115E-02
  -9   3  -4       46.44       45.71        2.84 o   0.1656E-01
  -8   3  -4      315.47      342.96        5.38 o   0.1294E-02
  -7   3  -4      569.06      694.73       18.94 o   0.3842E-03
  -6   3  -4       70.21       79.83        6.21 o   0.7419E-02
  -5   3  -4      109.19      109.70        7.11 o   0.4972E-02
  -4   3  -4      336.43      307.87       11.58 o   0.1216E-02
  -3   3  -4       38.51       34.45        2.78 o   0.2114E-01
  -2   3  -4     3111.37     2807.19       39.20 o   0.2744E-04
  -1   3  -4     2631.85     2585.55       35.28 o   0.3399E-04
   0   3  -4      160.77      170.35        5.25 o   0.3383E-02
   1   3  -4     4641.73     4390.54       30.48 o   0.1231E-04
   2   3  -4      273.87      227.89        5.19 o   0.2057E-02
   3   3  -4     4112.98     3944.07       22.20 o   0.1537E-04
   4   3  -4       91.47       95.38        5.19 o   0.6592E-02
   5   3  -4      614.82      603.19       10.02 o   0.4789E-03
   6   3  -4     1099.28     1045.17       14.66 o   0.1807E-03
   7   3  -4      120.85      147.97        4.05 o   0.4472E-02
   8   3  -4      878.12      829.71       13.04 o   0.2700E-03
   9   3  -4       71.65       67.00        4.50 o   0.9597E-02
  10   3  -4        4.43        6.89        1.12 o   0.1376E+00
  11   3  -4       41.48       55.67        1.59 o   0.1625E-01
 -10   4  -4      223.08      227.02        6.73 o   0.2190E-02
  -9   4  -4      166.34      179.43        4.96 o   0.3225E-02
  -8   4  -4      152.43      159.25        4.43 o   0.3780E-02
  -7   4  -4      283.54      314.99        7.08 o   0.1437E-02
  -6   4  -4      362.28      427.02       14.77 o   0.8102E-03
  -5   4  -4      743.70      939.31       19.98 o   0.2416E-03
  -4   4  -4      387.63      434.87       13.46 o   0.7980E-03
  -3   4  -4     1124.10     1048.18       16.68 o   0.1760E-03
  -2   4  -4     1922.82     1761.08       32.67 o   0.6519E-04
  -1   4  -4      131.75      156.12        8.39 o   0.3372E-02
   0   4  -4      304.94      317.42        7.84 o   0.1359E-02
   1   4  -4      520.82      389.18       10.14 o   0.8093E-03
   2   4  -4      184.10      193.96        4.50 o   0.2924E-02
   3   4  -4      966.71      813.55       13.65 o   0.2587E-03
   4   4  -4      219.63      182.88        8.11 o   0.2505E-02
   5   4  -4      115.87      102.57        6.39 o   0.5324E-02
   6   4  -4       38.89       37.83        4.08 o   0.1689E-01
   7   4  -4      564.72      552.47        7.06 o   0.5678E-03
   8   4  -4       91.48       93.14        3.53 o   0.7425E-02
   9   4  -4      298.20      312.29        8.64 o   0.1368E-02
  10   4  -4        3.35        5.60        0.94 o   0.1756E+00
  11   4  -4       31.08       31.10        2.12 o   0.2619E-01
  -9   5  -4      299.47      292.31        8.23 o   0.1467E-02
  -8   5  -4      506.75      550.61        7.64 o   0.6007E-03
  -7   5  -4      428.46      463.21        7.45 o   0.7920E-03
  -6   5  -4      544.83      613.52       11.68 o   0.4930E-03
  -5   5  -4      523.28      629.28       17.56 o   0.4507E-03
  -4   5  -4      967.09     1073.75       22.97 o   0.1784E-03
  -3   5  -4     1068.87     1078.03       22.86 o   0.1683E-03
  -2   5  -4     1676.73     1635.20       33.31 o   0.7682E-04
  -1   5  -4       43.47       21.64        5.29 o   0.1687E-01
   0   5  -4      925.16     1011.51       15.05 o   0.2066E-03
   1   5  -4       58.53       67.76        3.68 o   0.1085E-01
   2   5  -4      608.06      675.51       11.88 o   0.4186E-03
   3   5  -4      634.29      646.14       11.63 o   0.4314E-03
   4   5  -4      684.94      709.67       10.60 o   0.3764E-03
   5   5  -4       28.40       29.50        3.26 o   0.2374E-01
   6   5  -4      720.86      705.72       17.37 o   0.3447E-03
   7   5  -4      900.04      923.59       11.43 o   0.2382E-03
   8   5  -4      567.30      538.31        8.85 o   0.5735E-03
   9   5  -4      105.84      100.17        5.30 o   0.6008E-02
  10   5  -4      194.55      182.89        4.40 o   0.3009E-02
  11   5  -4       22.59       26.56        1.80 o   0.3324E-01
  -9   6  -4       51.16       40.50        2.75 o   0.1747E-01
  -8   6  -4       31.86       30.77        2.73 o   0.2424E-01
  -7   6  -4       -0.55        1.76        0.77 o   0.5217E+00
  -6   6  -4        3.23        1.00        0.98 o   0.3781E+00
  -5   6  -4       46.31       50.82        2.73 o   0.1556E-01
  -4   6  -4      507.15      523.60       17.43 o   0.5484E-03
  -3   6  -4      159.84      147.65        9.39 o   0.3099E-02
  -2   6  -4      318.40      310.31       15.46 o   0.1096E-02
  -1   6  -4      991.29      999.43       27.21 o   0.1827E-03
   0   6  -4      154.87      187.58        6.53 o   0.3021E-02
   1   6  -4     1737.04     1760.40       22.03 o   0.7227E-04
   2   6  -4      460.44      517.37       11.24 o   0.6444E-03
   3   6  -4     1331.85     1388.04       19.29 o   0.1135E-03
   4   6  -4     1120.67     1119.75       13.32 o   0.1662E-03
   5   6  -4       76.58       69.93        5.31 o   0.8519E-02
   6   6  -4     1495.79     1483.69       25.42 o   0.9555E-04
   7   6  -4       21.08       20.62        1.60 o   0.4115E-01
   8   6  -4     1123.48     1076.48       12.64 o   0.1741E-03
   9   6  -4       15.04       14.86        1.36 o   0.5855E-01
  10   6  -4       54.10       48.54        2.30 o   0.1570E-01
  11   6  -4       31.65       33.39        1.99 o   0.2521E-01
  -8   7  -4       56.71       50.02        2.97 o   0.1435E-01
  -7   7  -4      122.38      114.10        4.27 o   0.5472E-02
  -6   7  -4      148.79      140.82        5.24 o   0.4091E-02
  -5   7  -4        7.29       11.48        1.16 o   0.8693E-01
  -4   7  -4      431.06      433.65        7.65 o   0.8428E-03
  -3   7  -4      561.06      545.19       11.97 o   0.5474E-03
  -2   7  -4      231.77      222.87       13.99 o   0.1647E-02
  -1   7  -4      289.07      281.38       15.63 o   0.1213E-02
   0   7  -4      610.72      614.97       13.98 o   0.4508E-03
   1   7  -4      925.78      915.82       16.97 o   0.2281E-03
   2   7  -4       13.55       12.84        2.05 o   0.5724E-01
   3   7  -4       50.57       47.52        3.96 o   0.1400E-01
   4   7  -4       86.75       87.06        5.19 o   0.7153E-02
   5   7  -4       45.44       37.41        3.12 o   0.1830E-01
   6   7  -4      263.97      285.47        4.52 o   0.1714E-02
   7   7  -4      224.13      253.25        4.21 o   0.2090E-02
   8   7  -4       31.65       27.43        2.07 o   0.2826E-01
   9   7  -4      109.98      117.38        3.56 o   0.5758E-02
  10   7  -4      232.93      216.83        4.33 o   0.2374E-02
  -7   8  -4      127.01      132.81        4.48 o   0.4737E-02
  -6   8  -4      515.24      533.98        8.73 o   0.6099E-03
  -5   8  -4      199.27      209.30        5.83 o   0.2543E-02
  -4   8  -4      350.55      356.68        6.71 o   0.1157E-02
  -3   8  -4      432.08      403.52        9.44 o   0.8830E-03
  -2   8  -4      461.89      446.04        8.44 o   0.7817E-03
  -1   8  -4      878.38      832.18       12.74 o   0.2705E-03
   0   8  -4      174.34      186.22       12.77 o   0.2154E-02
   1   8  -4      399.90      398.48       11.79 o   0.8853E-03
   2   8  -4       21.32       24.39        2.87 o   0.3023E-01
   3   8  -4      650.54      634.39       14.98 o   0.4170E-03
   4   8  -4      416.90      453.37        7.07 o   0.8241E-03
   5   8  -4       68.00       68.69        2.76 o   0.1090E-01
   6   8  -4       41.48       37.03        1.99 o   0.2133E-01
   7   8  -4       26.20       39.70        1.54 o   0.2423E-01
   8   8  -4       26.56       36.04        1.86 o   0.2522E-01
   9   8  -4       59.96       44.73        2.49 o   0.1573E-01
  10   8  -4       46.89       35.62        1.84 o   0.2115E-01
  -6   9  -4       15.61       14.62        1.48 o   0.5754E-01
  -5   9  -4      116.00      110.06        3.87 o   0.5858E-02
  -4   9  -4       48.49       46.89        2.73 o   0.1617E-01
  -3   9  -4      208.46      239.01        4.94 o   0.2247E-02
  -2   9  -4      285.64      288.31        7.16 o   0.1558E-02
  -1   9  -4      816.00      870.30       12.32 o   0.2684E-03
   0   9  -4      529.85      546.56        9.84 o   0.5784E-03
   1   9  -4      722.99      703.44       15.45 o   0.3523E-03
   2   9  -4      177.88      207.84        5.95 o   0.2666E-02
   3   9  -4      256.37      268.58        7.34 o   0.1739E-02
   4   9  -4      449.12      448.31        7.44 o   0.7990E-03
   5   9  -4       89.35       94.01        3.17 o   0.7604E-02
   6   9  -4      180.33      197.38        4.80 o   0.2881E-02
   7   9  -4      147.79      138.44        3.44 o   0.4459E-02
   8   9  -4      105.52       88.66        3.37 o   0.7350E-02
   9   9  -4       98.67       86.57        2.37 o   0.8062E-02
  10   9  -4        5.67        9.91        0.60 o   0.1123E+00
  -5  10  -4      164.26      170.34        4.61 o   0.3439E-02
  -4  10  -4      328.14      321.20        8.07 o   0.1291E-02
  -3  10  -4      223.57      230.92        7.46 o   0.2109E-02
  -2  10  -4        9.87        9.97        1.96 o   0.7233E-01
  -1  10  -4       26.24       17.66        2.08 o   0.3891E-01
   0  10  -4      260.88      290.94        6.66 o   0.1627E-02
   1  10  -4      731.76      734.41       15.95 o   0.3334E-03
   2  10  -4       99.11      115.09        5.74 o   0.5401E-02
   3  10  -4      883.71      810.38       17.28 o   0.2664E-03
   4  10  -4      131.96      157.62        6.57 o   0.3686E-02
   5  10  -4      457.13      487.34       11.51 o   0.6875E-03
   6  10  -4      115.54      134.45        5.02 o   0.4730E-02
   7  10  -4       40.22       50.28        2.94 o   0.1600E-01
   8  10  -4        6.60        7.41        0.81 o   0.1292E+00
   9  10  -4       14.79       14.72        0.82 o   0.6363E-01
  -3  11  -4       10.55       11.14        1.27 o   0.7955E-01
  -2  11  -4       65.44       63.77        3.67 o   0.1095E-01
  -1  11  -4       52.12       41.92        2.58 o   0.1726E-01
   0  11  -4       99.37       97.87        3.73 o   0.6881E-02
   1  11  -4      479.17      433.17        8.37 o   0.7897E-03
   2  11  -4       16.43        8.83        2.25 o   0.6035E-01
   3  11  -4      143.04      107.69        6.45 o   0.4722E-02
   4  11  -4        9.90       14.72        1.15 o   0.6798E-01
   5  11  -4       12.45        9.91        1.31 o   0.7908E-01
   6  11  -4       29.78       26.91        2.24 o   0.2867E-01
   7  11  -4       14.98       13.21        1.18 o   0.6460E-01
   8  11  -4      145.28      122.32        3.19 o   0.5005E-02
  -1  12  -4      294.00      310.91        6.79 o   0.1440E-02
   0  12  -4      122.73      156.12        4.76 o   0.4133E-02
   1  12  -4       49.21       43.81        3.23 o   0.1603E-01
   2  12  -4      238.87      246.56        7.41 o   0.1939E-02
   3  12  -4       51.28       37.58        3.46 o   0.1684E-01
   4  12  -4      178.98      169.87        6.26 o   0.3132E-02
   5  12  -4       58.01       55.97        2.25 o   0.1394E-01
   6  12  -4      368.11      316.59        5.33 o   0.1296E-02
   7  12  -4       18.47       17.26        1.56 o   0.4804E-01
   2  13  -4       29.86       26.40        2.05 o   0.2975E-01
   3  13  -4       17.34       25.73        1.60 o   0.3747E-01
   4  13  -4       81.36       89.61        3.41 o   0.8042E-02
  -8 -14  -3       14.10        9.37        1.58 o   0.7468E-01
  -7 -14  -3      123.48      130.87        5.01 o   0.4724E-02
  -6 -14  -3       59.54       71.04        3.39 o   0.1068E-01
  -5 -14  -3      203.43      185.97        6.37 o   0.2733E-02
  -4 -14  -3       36.84       32.47        2.66 o   0.2268E-01
  -3 -14  -3       77.02       64.94        3.61 o   0.1024E-01
  -2 -14  -3       48.35       57.22        2.71 o   0.1408E-01
 -10 -13  -3       92.98       80.97        4.03 o   0.7968E-02
  -9 -13  -3      144.49      143.60        5.74 o   0.3997E-02
  -8 -13  -3       20.24       27.18        2.32 o   0.3142E-01
  -7 -13  -3       15.62       11.31        1.38 o   0.6773E-01
  -6 -13  -3      143.24      154.98        4.28 o   0.3981E-02
  -5 -13  -3       12.73       16.45        1.29 o   0.5794E-01
  -4 -13  -3       11.56       14.62        1.90 o   0.5726E-01
  -3 -13  -3      213.36      221.88        7.42 o   0.2223E-02
  -2 -13  -3       61.92       62.28        3.81 o   0.1119E-01
  -1 -13  -3       95.37      103.47        4.40 o   0.6438E-02
   0 -13  -3       28.21       32.45        2.15 o   0.2613E-01
 -11 -12  -3       64.73       63.04        3.43 o   0.1130E-01
 -10 -12  -3       66.56       76.65        4.10 o   0.9243E-02
  -9 -12  -3       19.28       13.33        2.49 o   0.4529E-01
  -8 -12  -3      173.18      184.21        7.80 o   0.2787E-02
  -7 -12  -3      116.66      110.91        4.22 o   0.5728E-02
  -6 -12  -3      326.82      310.34        7.18 o   0.1362E-02
  -5 -12  -3      315.39      320.57        7.07 o   0.1347E-02
  -4 -12  -3      294.94      296.53        6.76 o   0.1509E-02
  -3 -12  -3      128.30      124.80        4.35 o   0.4981E-02
  -2 -12  -3       23.90       15.19        2.75 o   0.3832E-01
  -1 -12  -3       75.70       72.57        4.63 o   0.8853E-02
   0 -12  -3      463.19      477.98       10.72 o   0.7053E-03
   1 -12  -3       16.81       19.92        1.78 o   0.4428E-01
   2 -12  -3      256.20      259.80        6.19 o   0.1844E-02
 -11 -11  -3       32.37       31.87        2.86 o   0.2334E-01
 -10 -11  -3        1.86        1.91        0.66 o   0.4342E+00
  -9 -11  -3       60.54       75.79        4.74 o   0.9105E-02
  -8 -11  -3      123.83      141.97        4.87 o   0.4440E-02
  -7 -11  -3       21.11       31.51        1.79 o   0.2997E-01
  -6 -11  -3       99.06      106.77        3.90 o   0.6364E-02
  -5 -11  -3       77.58       81.81        3.44 o   0.8762E-02
  -4 -11  -3       69.14       69.19        3.43 o   0.1034E-01
  -3 -11  -3       38.21       32.19        2.58 o   0.2267E-01
  -2 -11  -3      569.03      565.10        9.61 o   0.5381E-03
  -1 -11  -3      235.60      236.08        5.97 o   0.2113E-02
   0 -11  -3      186.97      166.53        7.59 o   0.2952E-02
   1 -11  -3       16.59       12.39        2.18 o   0.5322E-01
   2 -11  -3      662.88      630.88       12.36 o   0.4289E-03
   3 -11  -3      121.16      100.97        4.52 o   0.5942E-02
 -12 -10  -3       75.69       65.96        4.11 o   0.9836E-02
 -11 -10  -3       89.74      101.27        5.22 o   0.6341E-02
 -10 -10  -3        7.91        9.60        1.71 o   0.8332E-01
  -9 -10  -3       24.78       40.60        3.24 o   0.2023E-01
  -8 -10  -3       52.51       61.67        2.87 o   0.1283E-01
  -7 -10  -3      747.17      776.36       13.77 o   0.3163E-03
  -6 -10  -3       24.51       29.38        1.94 o   0.2978E-01
  -5 -10  -3      268.70      277.29        7.41 o   0.1648E-02
  -4 -10  -3       83.49       89.49        3.31 o   0.8037E-02
  -3 -10  -3       50.49       54.02        2.54 o   0.1469E-01
  -2 -10  -3       20.93       22.13        1.66 o   0.3919E-01
  -1 -10  -3      333.89      364.20        7.38 o   0.1144E-02
   0 -10  -3       22.90       20.68        1.92 o   0.3809E-01
   1 -10  -3      240.46      249.32        5.94 o   0.1981E-02
   2 -10  -3      219.00      212.02        7.93 o   0.2247E-02
   3 -10  -3      300.64      314.65        8.52 o   0.1358E-02
   4 -10  -3      512.40      526.59        9.78 o   0.6120E-03
 -12  -9  -3       26.54       25.36        2.74 o   0.2856E-01
 -11  -9  -3       44.86       49.09        3.93 o   0.1428E-01
 -10  -9  -3      151.65      146.90        7.76 o   0.3480E-02
  -9  -9  -3      320.32      371.97       11.73 o   0.1045E-02
  -8  -9  -3      891.09     1035.85       13.68 o   0.2067E-03
  -7  -9  -3     1055.87     1180.50       13.67 o   0.1611E-03
  -6  -9  -3      404.88      441.22       15.98 o   0.7320E-03
  -5  -9  -3      287.44      290.47       11.06 o   0.1393E-02
  -4  -9  -3      284.20      298.91       11.03 o   0.1363E-02
  -3  -9  -3      584.19      606.65       15.98 o   0.4555E-03
  -2  -9  -3      202.66      222.76        9.48 o   0.2107E-02
  -1  -9  -3      288.73      323.84       11.40 o   0.1250E-02
   0  -9  -3     1201.50     1314.99       15.59 o   0.1306E-03
   1  -9  -3      459.34      474.19        8.51 o   0.7349E-03
   2  -9  -3       96.75       94.20        3.78 o   0.7096E-02
   3  -9  -3       10.00       11.90        1.14 o   0.7914E-01
   4  -9  -3      195.19      187.81        6.93 o   0.2703E-02
   5  -9  -3      252.91      253.11        6.84 o   0.1872E-02
 -12  -8  -3       53.23       47.46        3.04 o   0.1515E-01
 -11  -8  -3      105.12      118.32        3.13 o   0.5909E-02
 -10  -8  -3      387.93      383.18       12.72 o   0.9095E-03
  -9  -8  -3       53.35       72.67        4.69 o   0.9754E-02
  -8  -8  -3      145.66      158.10        4.21 o   0.3907E-02
  -7  -8  -3       33.21       34.24        3.04 o   0.2155E-01
  -6  -8  -3      296.01      318.35       12.86 o   0.1200E-02
  -5  -8  -3       28.52       16.50        3.20 o   0.3162E-01
  -4  -8  -3      189.92      178.19        8.38 o   0.2688E-02
  -3  -8  -3      723.65      710.21       16.75 o   0.3435E-03
  -2  -8  -3      413.78      397.16       12.75 o   0.8568E-03
  -1  -8  -3      239.51      265.51        9.85 o   0.1682E-02
   0  -8  -3      557.59      598.36       15.28 o   0.4779E-03
   1  -8  -3      400.57      425.22       13.72 o   0.8010E-03
   2  -8  -3      595.57      614.05        7.22 o   0.4906E-03
   3  -8  -3      700.06      691.47        7.80 o   0.3904E-03
   4  -8  -3      181.18      176.95        4.04 o   0.3230E-02
   5  -8  -3      264.47      275.49        5.50 o   0.1744E-02
   6  -8  -3      362.68      354.50        8.13 o   0.1118E-02
 -13  -7  -3        7.24       15.02        0.91 o   0.7401E-01
 -12  -7  -3       56.44       49.26        2.46 o   0.1514E-01
 -11  -7  -3      323.63      345.38        5.75 o   0.1261E-02
 -10  -7  -3      552.05      568.13       10.19 o   0.5410E-03
  -9  -7  -3      212.72      217.59        7.20 o   0.2284E-02
  -8  -7  -3      119.60      140.76        5.82 o   0.4329E-02
  -7  -7  -3        8.33        9.35        1.49 o   0.8877E-01
  -6  -7  -3      139.32      152.76        5.80 o   0.3844E-02
  -5  -7  -3       42.67       37.38        3.72 o   0.1738E-01
  -4  -7  -3      673.19      584.65       14.74 o   0.4458E-03
  -3  -7  -3      892.88      817.80       17.33 o   0.2621E-03
  -2  -7  -3      171.10      153.66        7.60 o   0.3241E-02
  -1  -7  -3      352.17      292.70       11.13 o   0.1254E-02
   0  -7  -3      217.30      186.72        6.37 o   0.2634E-02
   1  -7  -3      354.94      333.32        8.34 o   0.1192E-02
   2  -7  -3       96.65       84.96        6.44 o   0.6347E-02
   3  -7  -3      217.89      229.79        4.29 o   0.2324E-02
   4  -7  -3      716.04      743.94        7.84 o   0.3543E-03
   5  -7  -3      131.73      125.77        3.45 o   0.5060E-02
   6  -7  -3      143.50      147.29        3.26 o   0.4304E-02
   7  -7  -3       40.51       36.04        2.62 o   0.2063E-01
 -13  -6  -3       20.21       25.68        1.63 o   0.3582E-01
 -12  -6  -3      197.74      198.99        4.81 o   0.2747E-02
 -11  -6  -3      119.08      102.84        3.56 o   0.6190E-02
 -10  -6  -3      575.25      595.51       10.47 o   0.5025E-03
  -9  -6  -3      925.17      905.25       12.85 o   0.2378E-03
  -8  -6  -3      414.73      462.92       10.50 o   0.7714E-03
  -7  -6  -3     1469.08     1474.37       15.54 o   0.1011E-03
  -6  -6  -3      570.98      593.43       11.04 o   0.5024E-03
  -5  -6  -3     2246.95     2101.09       25.59 o   0.4936E-04
  -4  -6  -3      884.45      947.50       15.58 o   0.2277E-03
  -3  -6  -3     2570.50     2498.59       28.12 o   0.3654E-04
  -2  -6  -3      849.92      885.84       15.78 o   0.2511E-03
  -1  -6  -3      372.13      433.26        7.46 o   0.9055E-03
   0  -6  -3      439.52      484.86        8.34 o   0.7364E-03
   1  -6  -3      238.79      225.76        6.28 o   0.2156E-02
   2  -6  -3      863.19      829.68       17.91 o   0.2618E-03
   3  -6  -3      204.70      211.10        9.05 o   0.2229E-02
   4  -6  -3      503.11      476.76        6.44 o   0.7108E-03
   5  -6  -3      196.21      210.57        3.66 o   0.2684E-02
   6  -6  -3       92.50       92.40        2.86 o   0.7684E-02
   7  -6  -3       28.97       29.35        1.43 o   0.2974E-01
   8  -6  -3       41.06       45.92        1.67 o   0.1881E-01
 -13  -5  -3        2.16        3.09        0.56 o   0.3276E+00
 -12  -5  -3       10.98        7.65        1.67 o   0.8729E-01
 -11  -5  -3      274.13      270.07        6.27 o   0.1721E-02
 -10  -5  -3      128.47      125.55        3.81 o   0.5051E-02
  -9  -5  -3      157.14      180.61        6.58 o   0.3091E-02
  -8  -5  -3        9.45       13.83        1.48 o   0.6797E-01
  -7  -5  -3       23.13       13.79        1.82 o   0.4837E-01
  -6  -5  -3       52.38       45.77        2.57 o   0.1622E-01
  -5  -5  -3     1488.43     1470.86       12.51 o   0.1014E-03
  -4  -5  -3     1080.55      998.72       11.12 o   0.1957E-03
  -3  -5  -3     1568.85     1556.65       13.47 o   0.9146E-04
  -2  -5  -3       14.78       18.60        1.95 o   0.4622E-01
  -1  -5  -3     2605.55     2506.80       19.06 o   0.3664E-04
   0  -5  -3     4146.49     4045.47       25.60 o   0.1476E-04
   1  -5  -3      911.71      985.65       11.30 o   0.2195E-03
   2  -5  -3     3289.48     3268.56       33.91 o   0.2220E-04
   3  -5  -3      276.38      310.35        6.76 o   0.1485E-02
   4  -5  -3     1279.78     1338.59       15.89 o   0.1230E-03
   5  -5  -3     1323.28     1256.31       10.49 o   0.1323E-03
   6  -5  -3      338.59      310.78        6.17 o   0.1357E-02
   7  -5  -3      273.05      247.55        4.79 o   0.1924E-02
   8  -5  -3      534.83      592.43        7.29 o   0.5399E-03
 -13  -4  -3        5.76        8.57        0.94 o   0.1171E+00
 -12  -4  -3       50.51       39.41        3.32 o   0.1670E-01
 -11  -4  -3       59.70       51.28        2.99 o   0.1384E-01
 -10  -4  -3      157.03      138.47        3.63 o   0.4304E-02
  -9  -4  -3      303.08      298.32        8.97 o   0.1405E-02
  -8  -4  -3       59.52       47.30        3.71 o   0.1362E-01
  -7  -4  -3      122.41      103.63        4.87 o   0.5680E-02
  -6  -4  -3       29.16       33.79        1.79 o   0.2623E-01
  -5  -4  -3       69.43       52.90        2.18 o   0.1350E-01
  -4  -4  -3      803.50      676.88        9.07 o   0.3643E-03
  -3  -4  -3      143.57      118.86        4.26 o   0.4938E-02
  -2  -4  -3     2229.32     2157.41       16.21 o   0.4889E-04
  -1  -4  -3      666.33      644.76       12.15 o   0.4183E-03
   0  -4  -3      366.54      338.38        5.09 o   0.1216E-02
   1  -4  -3      406.18      390.86        5.57 o   0.9914E-03
   2  -4  -3      937.40      904.29       15.67 o   0.2319E-03
   3  -4  -3       29.64       18.64        3.01 o   0.3066E-01
   4  -4  -3       94.52       91.39        5.74 o   0.6462E-02
   5  -4  -3       68.07       68.26        5.17 o   0.9053E-02
   6  -4  -3      196.15      201.10        4.67 o   0.2738E-02
   7  -4  -3       49.37       41.41        2.06 o   0.1846E-01
   8  -4  -3      526.71      505.95        7.76 o   0.6432E-03
   9  -4  -3      231.00      239.35        4.14 o   0.2190E-02
 -13  -3  -3      241.92      243.82        5.84 o   0.2029E-02
 -12  -3  -3      128.35      123.15        5.17 o   0.4836E-02
 -11  -3  -3      753.33      646.33       10.51 o   0.3948E-03
 -10  -3  -3      318.71      293.66        4.58 o   0.1520E-02
  -9  -3  -3      421.99      407.47       10.52 o   0.8671E-03
  -8  -3  -3      686.23      685.91       12.57 o   0.3839E-03
  -7  -3  -3     3037.77     2850.50       25.10 o   0.2804E-04
  -6  -3  -3     2597.60     2418.76       20.95 o   0.3824E-04
  -5  -3  -3     2756.93     2671.15       20.05 o   0.3262E-04
  -4  -3  -3     1200.08     1233.21        9.47 o   0.1443E-03
  -3  -3  -3       68.06       69.40        2.38 o   0.1109E-01
  -2  -3  -3     4189.64     4492.99       28.36 o   0.1279E-04
  -1  -3  -3     8769.40     8346.65       42.38 o   0.3525E-05
   0  -3  -3      296.50      264.67        9.94 o   0.1531E-02
   1  -3  -3      124.28      113.50        4.91 o   0.5285E-02
   2  -3  -3     1474.59     1438.81       13.28 o   0.1045E-03
   3  -3  -3      102.76      111.68        5.21 o   0.5642E-02
   4  -3  -3     1838.21     1703.35       25.01 o   0.7175E-04
   5  -3  -3      106.49      105.91        6.21 o   0.5441E-02
   6  -3  -3       85.20       73.78        5.90 o   0.7534E-02
   7  -3  -3       41.31       42.14        2.20 o   0.1921E-01
   8  -3  -3      121.22      120.21        3.93 o   0.5326E-02
   9  -3  -3       22.56       30.89        1.52 o   0.3057E-01
 -13  -2  -3        5.17        4.73        0.89 o   0.1786E+00
 -12  -2  -3       55.96       61.57        3.30 o   0.1215E-01
 -11  -2  -3       25.50       14.30        1.68 o   0.4659E-01
 -10  -2  -3       32.43       25.12        1.52 o   0.3160E-01
  -9  -2  -3      277.63      271.56        8.47 o   0.1611E-02
  -8  -2  -3      309.51      305.52        8.34 o   0.1379E-02
  -7  -2  -3      273.45      280.64        7.11 o   0.1634E-02
  -6  -2  -3     1277.40     1238.05       13.99 o   0.1359E-03
  -5  -2  -3      457.41      327.46        6.03 o   0.1087E-02
  -4  -2  -3       25.63       19.56        1.22 o   0.4151E-01
  -3  -2  -3     2127.08     2080.38       15.53 o   0.5280E-04
  -2  -2  -3      714.90      780.05       11.55 o   0.3278E-03
  -1  -2  -3    26150.37    26119.83      129.73 o   0.3797E-06
   0  -2  -3     4625.99     4519.55       29.76 o   0.1189E-04
   1  -2  -3     4234.14     4188.61       44.16 o   0.1368E-04
   2  -2  -3     2124.93     2026.52       14.72 o   0.5464E-04
   3  -2  -3     1074.11     1059.70        9.17 o   0.1846E-03
   4  -2  -3     2281.49     2213.23       15.13 o   0.4683E-04
   5  -2  -3     2111.13     2009.59       19.08 o   0.5495E-04
   6  -2  -3      581.90      553.41       15.38 o   0.5046E-03
   7  -2  -3     1052.24     1047.48       13.96 o   0.1856E-03
   8  -2  -3      411.44      392.86        8.37 o   0.9434E-03
   9  -2  -3      707.84      666.26        8.95 o   0.4007E-03
  10  -2  -3       66.21       74.06        2.23 o   0.1070E-01
 -12  -1  -3      150.52      155.39        5.13 o   0.3771E-02
 -11  -1  -3       53.84       38.14        2.37 o   0.1840E-01
 -10  -1  -3      224.66      210.36        4.41 o   0.2479E-02
  -9  -1  -3      197.52      180.88        3.31 o   0.3104E-02
  -8  -1  -3      356.71      322.06        9.00 o   0.1209E-02
  -7  -1  -3       12.18        8.05        1.48 o   0.8545E-01
  -6  -1  -3      427.03      407.67        7.99 o   0.8974E-03
  -5  -1  -3      780.74      717.66        8.13 o   0.3502E-03
  -4  -1  -3      146.42      128.08        2.63 o   0.4882E-02
  -3  -1  -3       20.12       20.70        1.00 o   0.4437E-01
  -2  -1  -3      121.87      106.77        3.28 o   0.6005E-02
  -1  -1  -3      852.24      824.26       13.66 o   0.2757E-03
   0  -1  -3      974.68      956.81       12.09 o   0.2177E-03
   1  -1  -3     1043.52     1036.92       14.20 o   0.1885E-03
   2  -1  -3      186.95      165.02        3.90 o   0.3392E-02
   3  -1  -3      388.49      379.61        6.36 o   0.1035E-02
   4  -1  -3      317.12      299.25        5.23 o   0.1478E-02
   5  -1  -3     1181.20     1132.35       13.60 o   0.1586E-03
   6  -1  -3      100.51      108.62        4.30 o   0.6125E-02
   7  -1  -3     1038.73     1010.16       14.79 o   0.1940E-03
   8  -1  -3       87.03       71.81        6.22 o   0.7396E-02
   9  -1  -3      272.16      268.17        7.98 o   0.1666E-02
  10  -1  -3       50.66       48.02        2.08 o   0.1648E-01
 -12   0  -3      433.32      482.44        8.05 o   0.7463E-03
 -11   0  -3       38.18       36.27        2.25 o   0.2164E-01
 -10   0  -3     2408.05     2310.74       14.96 o   0.4286E-04
  -9   0  -3      225.66      219.94        4.10 o   0.2392E-02
  -8   0  -3     3048.24     2739.10       27.71 o   0.2928E-04
  -7   0  -3     1100.59     1006.80       14.71 o   0.1884E-03
  -6   0  -3     1007.16      952.70       12.60 o   0.2145E-03
  -5   0  -3      699.73      699.01        7.85 o   0.3865E-03
  -4   0  -3     1849.94     1767.82       10.04 o   0.7104E-04
  -3   0  -3      486.87      536.56        5.15 o   0.6436E-03
  -2   0  -3     1382.55     1437.15       12.31 o   0.1091E-03
  -1   0  -3     3669.88     3881.92       22.55 o   0.1685E-04
   0   0  -3      131.45      151.36        6.32 o   0.3869E-02
   1   0  -3     1095.48     1135.89       10.67 o   0.1672E-03
   2   0  -3      210.59      218.09        4.26 o   0.2483E-02
   3   0  -3      259.64      283.19        4.21 o   0.1752E-02
   4   0  -3      536.11      541.49        6.90 o   0.5971E-03
   5   0  -3      236.86      204.48        4.89 o   0.2445E-02
   6   0  -3      399.51      365.33        6.92 o   0.1052E-02
   7   0  -3       66.92       63.50        3.71 o   0.1084E-01
   8   0  -3       35.45       33.99        2.65 o   0.2230E-01
   9   0  -3       48.49       45.89        3.58 o   0.1513E-01
  10   0  -3       72.76       76.92        3.69 o   0.9228E-02
  11   0  -3       13.06       15.52        0.90 o   0.6330E-01
 -11   1  -3       44.65       46.68        2.30 o   0.1729E-01
 -10   1  -3      504.73      498.52        6.44 o   0.6777E-03
  -9   1  -3       73.85       69.83        2.51 o   0.1056E-01
  -8   1  -3      141.25      132.49        8.06 o   0.3779E-02
  -7   1  -3      741.83      621.27       12.29 o   0.4072E-03
  -6   1  -3     1169.45     1076.78       11.97 o   0.1705E-03
  -5   1  -3      223.68      248.41        4.57 o   0.2122E-02
  -4   1  -3      561.64      590.65        6.38 o   0.5309E-03
  -3   1  -3     5174.65     5185.36       23.95 o   0.9297E-05
  -2   1  -3     4866.01     4517.63       28.08 o   0.1153E-04
  -1   1  -3     2499.37     2506.53       19.58 o   0.3760E-04
   0   1  -3     3744.16     4118.32       25.59 o   0.1538E-04
   1   1  -3     5189.86     5414.12       31.91 o   0.8743E-05
   2   1  -3     4200.16     4299.01       35.01 o   0.1344E-04
   3   1  -3     4458.99     4512.18       23.65 o   0.1225E-04
   4   1  -3     3275.28     3413.26       21.58 o   0.2138E-04
   5   1  -3     1069.23     1083.82       12.82 o   0.1779E-03
   6   1  -3     1632.63     1611.87       14.44 o   0.8522E-04
   7   1  -3      812.16      864.79       13.33 o   0.2693E-03
   8   1  -3      144.37      148.36        8.05 o   0.3461E-02
   9   1  -3      617.46      601.66       13.28 o   0.4635E-03
  10   1  -3      186.29      180.98        6.40 o   0.2904E-02
  11   1  -3      130.48      143.59        3.01 o   0.4608E-02
 -11   2  -3      205.97      194.06        6.62 o   0.2605E-02
 -10   2  -3      234.85      215.50        4.77 o   0.2355E-02
  -9   2  -3       22.22       24.34        1.39 o   0.3718E-01
  -8   2  -3      267.72      266.72        4.69 o   0.1815E-02
  -7   2  -3       79.15       74.20        3.55 o   0.9306E-02
  -6   2  -3      170.37      174.78        4.70 o   0.3303E-02
  -5   2  -3      335.22      278.20        5.90 o   0.1518E-02
  -4   2  -3     4176.18     3474.15       23.60 o   0.1774E-04
  -3   2  -3     3874.39     3503.71       20.16 o   0.1858E-04
  -2   2  -3      171.57      148.75        3.72 o   0.3872E-02
  -1   2  -3       56.20       57.81        2.48 o   0.1349E-01
   0   2  -3       36.71       31.12        2.06 o   0.2479E-01
   1   2  -3     4147.50     4197.61       27.61 o   0.1405E-04
   2   2  -3     2994.34     3033.28       32.19 o   0.2589E-04
   3   2  -3      538.06      495.43        6.31 o   0.6578E-03
   4   2  -3       73.41       70.08        2.93 o   0.1033E-01
   5   2  -3       63.89       73.22        3.06 o   0.1044E-01
   6   2  -3      547.50      567.98        9.85 o   0.5457E-03
   7   2  -3     2273.31     2176.81       22.83 o   0.4724E-04
   8   2  -3      755.57      731.10       13.36 o   0.3366E-03
   9   2  -3      144.42      147.55        7.88 o   0.3509E-02
  10   2  -3       73.27       75.78        4.26 o   0.8944E-02
  11   2  -3       44.27       36.27        1.84 o   0.2143E-01
 -10   3  -3      234.10      217.13        5.72 o   0.2290E-02
  -9   3  -3      338.20      337.31        5.88 o   0.1262E-02
  -8   3  -3      465.70      513.68        5.79 o   0.6887E-03
  -7   3  -3     1655.94     1737.35       31.83 o   0.7264E-04
  -6   3  -3       63.48       67.32        3.87 o   0.1048E-01
  -5   3  -3     1887.43     2001.52       19.66 o   0.5922E-04
  -4   3  -3     1648.72     1793.72       16.54 o   0.7399E-04
  -3   3  -3     3080.99     3198.65       21.34 o   0.2419E-04
  -2   3  -3      839.49      721.00       10.78 o   0.3284E-03
  -1   3  -3      169.70      226.57        4.47 o   0.2603E-02
   0   3  -3       27.30       23.05        1.98 o   0.3352E-01
   1   3  -3       71.93       83.46        3.18 o   0.9031E-02
   2   3  -3      232.07      272.26        3.52 o   0.1935E-02
   3   3  -3     1926.83     1950.96       14.97 o   0.6089E-04
   4   3  -3      800.38      779.96        7.99 o   0.3148E-03
   5   3  -3       10.18       10.02        1.23 o   0.8648E-01
   6   3  -3      383.10      322.55        8.18 o   0.1184E-02
   7   3  -3      304.47      277.13        7.89 o   0.1537E-02
   8   3  -3      422.45      386.23        7.46 o   0.9573E-03
   9   3  -3      230.16      258.83       10.22 o   0.1721E-02
  10   3  -3       49.43       54.41        3.72 o   0.1326E-01
  11   3  -3        2.69        1.52        0.77 o   0.4106E+00
 -10   4  -3      126.32      119.50        3.66 o   0.5331E-02
  -9   4  -3       71.22       65.10        3.28 o   0.1079E-01
  -8   4  -3      306.70      299.02        6.32 o   0.1482E-02
  -7   4  -3      121.77      104.35        4.02 o   0.5922E-02
  -6   4  -3      221.24      238.67       11.20 o   0.1802E-02
  -5   4  -3      961.75     1141.43       22.09 o   0.1677E-03
  -4   4  -3      738.12      853.31       11.76 o   0.2907E-03
  -3   4  -3      299.53      376.96        8.45 o   0.1140E-02
  -2   4  -3     5000.62     4989.65       31.88 o   0.9962E-05
  -1   4  -3      334.85      353.15        5.90 o   0.1208E-02
   0   4  -3     2297.70     2422.57       16.07 o   0.4157E-04
   1   4  -3     3144.84     3413.35       24.44 o   0.2187E-04
   2   4  -3     4527.43     4662.32       22.89 o   0.1165E-04
   3   4  -3       45.66       67.12        2.17 o   0.1306E-01
   4   4  -3     4384.39     4189.73       20.96 o   0.1365E-04
   5   4  -3      515.74      550.23        7.02 o   0.5992E-03
   6   4  -3      423.06      441.26        8.69 o   0.8235E-03
   7   4  -3     1289.70     1267.69       16.47 o   0.1305E-03
   8   4  -3       26.01       25.02        1.88 o   0.3292E-01
   9   4  -3      633.66      687.37       10.70 o   0.4057E-03
  11   4  -3       13.89       13.96        1.67 o   0.5890E-01
  -9   5  -3       31.58       22.29        1.93 o   0.3270E-01
  -8   5  -3      101.42      112.20        3.42 o   0.6189E-02
  -7   5  -3      169.93      154.50        4.68 o   0.3659E-02
  -6   5  -3      760.97      783.18       11.52 o   0.3164E-03
  -5   5  -3      169.83      208.00        9.71 o   0.2343E-02
  -4   5  -3      395.52      460.41       14.15 o   0.7390E-03
  -3   5  -3      132.87      112.03        6.19 o   0.4832E-02
  -2   5  -3      286.46      258.31        7.76 o   0.1697E-02
  -1   5  -3      580.98      526.31        8.65 o   0.5783E-03
   0   5  -3      116.04      126.50        3.73 o   0.5251E-02
   1   5  -3      216.37      242.48        7.86 o   0.2016E-02
   2   5  -3     1638.26     1696.58       18.93 o   0.7901E-04
   3   5  -3       10.60       13.83        1.10 o   0.7016E-01
   4   5  -3      599.71      596.05        9.29 o   0.4956E-03
   5   5  -3     1033.67     1063.94       12.55 o   0.1856E-03
   6   5  -3     1232.81     1201.64       14.97 o   0.1435E-03
   7   5  -3      961.90      909.15       14.06 o   0.2298E-03
   8   5  -3       75.69       68.97        3.12 o   0.1021E-01
   9   5  -3      290.58      310.57        7.16 o   0.1439E-02
  10   5  -3       78.28       82.32        4.38 o   0.8175E-02
  11   5  -3      157.26      145.71        5.31 o   0.3885E-02
  -8   6  -3      198.27      191.45        4.29 o   0.2884E-02
  -7   6  -3       89.49       78.71        3.20 o   0.8678E-02
  -6   6  -3      826.64      838.02       13.15 o   0.2767E-03
  -5   6  -3     1078.06     1130.15       12.30 o   0.1688E-03
  -4   6  -3      466.18      544.05       16.30 o   0.5612E-03
  -3   6  -3       60.28       58.98        5.64 o   0.9734E-02
  -2   6  -3      248.55      269.47        7.87 o   0.1736E-02
  -1   6  -3      125.67      137.72        4.32 o   0.4643E-02
   0   6  -3       71.99       63.26        3.22 o   0.1097E-01
   1   6  -3      700.71      710.78       10.04 o   0.3737E-03
   2   6  -3      445.84      427.97       10.40 o   0.8034E-03
   3   6  -3        6.87        7.12        1.34 o   0.1141E+00
   4   6  -3      280.96      249.96        6.27 o   0.1822E-02
   5   6  -3     1067.36     1024.52       13.71 o   0.1894E-03
   6   6  -3      166.18      151.17        8.01 o   0.3261E-02
   7   6  -3      161.66      158.52        5.35 o   0.3577E-02
   8   6  -3       57.97       54.29        3.24 o   0.1317E-01
   9   6  -3      119.30      115.03        3.96 o   0.5574E-02
  10   6  -3       44.83       45.14        3.27 o   0.1614E-01
  11   6  -3        6.11        6.14        0.74 o   0.1509E+00
  -7   7  -3      206.93      201.20        5.64 o   0.2604E-02
  -6   7  -3      115.09      113.81        4.61 o   0.5538E-02
  -5   7  -3      319.23      316.71        6.57 o   0.1365E-02
  -4   7  -3      181.31      195.92        4.52 o   0.2918E-02
  -3   7  -3      698.58      736.02       20.30 o   0.3237E-03
  -2   7  -3      157.73      175.47       11.29 o   0.2501E-02
  -1   7  -3     1031.82     1142.49       28.95 o   0.1532E-03
   0   7  -3      746.63      777.06       11.41 o   0.3223E-03
   1   7  -3     1675.94     1712.69       17.30 o   0.7755E-04
   2   7  -3      443.01      490.54       11.20 o   0.6944E-03
   3   7  -3      185.29      225.96        7.21 o   0.2338E-02
   4   7  -3      445.61      458.63       11.34 o   0.7404E-03
   5   7  -3       97.69      106.54        4.36 o   0.6272E-02
   6   7  -3      607.85      597.85       15.47 o   0.4565E-03
   7   7  -3      257.96      260.44        5.93 o   0.1852E-02
   8   7  -3      700.93      675.68        9.62 o   0.3957E-03
   9   7  -3      185.10      166.29        4.84 o   0.3300E-02
  10   7  -3      140.96      130.63        3.76 o   0.4711E-02
  11   7  -3       24.03       24.11        1.35 o   0.3663E-01
  -7   8  -3        1.15        1.99        0.73 o   0.4568E+00
  -6   8  -3       12.05       10.86        1.34 o   0.7553E-01
  -5   8  -3      303.15      307.10        7.35 o   0.1420E-02
  -4   8  -3      320.56      315.26        6.47 o   0.1369E-02
  -3   8  -3      542.07      549.85       10.62 o   0.5637E-03
  -2   8  -3      417.44      431.86       13.00 o   0.7870E-03
  -1   8  -3     1303.11     1334.93       34.61 o   0.1095E-03
   0   8  -3       66.66       80.71        4.73 o   0.8482E-02
   1   8  -3      305.63      351.95       10.07 o   0.1167E-02
   2   8  -3      156.62      179.14        5.33 o   0.3265E-02
   3   8  -3      307.12      330.88       10.03 o   0.1238E-02
   4   8  -3      709.86      763.64       15.20 o   0.3272E-03
   5   8  -3      346.65      392.33       12.54 o   0.9433E-03
   6   8  -3      854.58      868.61        7.60 o   0.2681E-03
   7   8  -3      249.08      239.87        4.37 o   0.2095E-02
   8   8  -3       16.89       16.19        1.26 o   0.5437E-01
   9   8  -3       11.39        8.92        0.99 o   0.9223E-01
  10   8  -3      292.58      257.00        5.21 o   0.1786E-02
  11   8  -3       12.61       12.17        0.91 o   0.7546E-01
  -6   9  -3       51.33       42.00        3.68 o   0.1547E-01
  -5   9  -3      414.33      395.65        7.60 o   0.9449E-03
  -4   9  -3       35.85       38.18        1.97 o   0.2195E-01
  -3   9  -3      584.17      570.63       10.27 o   0.5220E-03
  -2   9  -3      174.10      169.53        8.34 o   0.2894E-02
  -1   9  -3      495.54      461.11        9.60 o   0.7176E-03
   0   9  -3      132.90      139.93        4.98 o   0.4343E-02
   1   9  -3       36.93       28.46        2.24 o   0.2570E-01
   2   9  -3      624.99      571.95       11.47 o   0.4938E-03
   3   9  -3      180.97      209.61        4.07 o   0.2770E-02
   4   9  -3      218.41      253.31        4.46 o   0.2107E-02
   5   9  -3       65.70       80.35        2.08 o   0.1012E-01
   6   9  -3        3.86        3.80        0.65 o   0.2377E+00
   7   9  -3       18.78       21.22        1.17 o   0.4391E-01
   8   9  -3        4.09        3.82        0.66 o   0.2348E+00
   9   9  -3       28.75       33.23        1.76 o   0.2648E-01
  10   9  -3       70.03       70.24        2.38 o   0.1088E-01
  -5  10  -3      354.05      385.42        8.97 o   0.1027E-02
  -4  10  -3       40.54       32.66        2.19 o   0.2303E-01
  -3  10  -3      630.11      617.15        8.05 o   0.4712E-03
  -2  10  -3      241.00      216.06        9.47 o   0.2014E-02
  -1  10  -3      161.94      185.14        5.26 o   0.3143E-02
   0  10  -3      165.67      186.10        5.42 o   0.3079E-02
   1  10  -3      280.60      262.02        7.02 o   0.1723E-02
   2  10  -3       57.10       49.67        3.46 o   0.1378E-01
   3  10  -3      935.30      914.45       14.35 o   0.2322E-03
   4  10  -3       92.74       95.94        2.84 o   0.7477E-02
   5  10  -3       54.17       69.64        2.15 o   0.1204E-01
   6  10  -3      211.13      208.27        4.23 o   0.2593E-02
   7  10  -3       48.26       41.32        2.41 o   0.1818E-01
   8  10  -3      207.60      211.13        4.67 o   0.2555E-02
   9  10  -3       23.03       15.52        1.43 o   0.4833E-01
  10  10  -3       17.44       14.54        1.05 o   0.5897E-01
  -3  11  -3       67.52       80.17        3.35 o   0.9380E-02
  -2  11  -3      111.40      128.50        3.75 o   0.5275E-02
  -1  11  -3       53.95       57.98        4.13 o   0.1194E-01
   0  11  -3      176.70      213.35        5.18 o   0.2669E-02
   1  11  -3      615.43      612.37        9.94 o   0.4737E-03
   2  11  -3      101.52      127.10        5.75 o   0.4962E-02
   3  11  -3      730.88      762.43       15.56 o   0.3215E-03
   4  11  -3      116.31      102.63        5.96 o   0.5488E-02
   5  11  -3       88.49       91.52        5.01 o   0.6955E-02
   6  11  -3      141.74      143.20        3.97 o   0.4334E-02
   7  11  -3        1.01        0.74        0.66 o   0.8098E+00
   8  11  -3       78.67       73.68        3.57 o   0.9334E-02
   9  11  -3      100.29       99.24        2.62 o   0.7108E-02
  -1  12  -3       52.50       62.58        2.27 o   0.1321E-01
   0  12  -3       42.28       32.40        2.16 o   0.2270E-01
   1  12  -3      153.40      144.39        4.32 o   0.4105E-02
   2  12  -3       99.72       91.42        5.07 o   0.6656E-02
   3  12  -3       38.76       43.51        3.25 o   0.1732E-01
   4  12  -3       16.21       17.56        2.00 o   0.4630E-01
   5  12  -3       61.14       80.97        2.56 o   0.1007E-01
   6  12  -3        2.09        0.14        0.67 o   0.8217E+00
   7  12  -3        4.08        8.63        0.64 o   0.1330E+00
   8  12  -3       17.58       16.10        1.06 o   0.5494E-01
   1  13  -3      118.34       96.45        4.12 o   0.6325E-02
   2  13  -3      135.76      138.30        4.83 o   0.4390E-02
   3  13  -3       68.96       53.48        3.54 o   0.1220E-01
   4  13  -3       13.37       23.51        1.56 o   0.4257E-01
   5  13  -3       34.15       24.97        2.42 o   0.2793E-01
   6  13  -3       47.46       37.73        2.56 o   0.1910E-01
  -8 -14  -2       98.22       85.10        4.04 o   0.7527E-02
  -7 -14  -2      230.99      216.56        6.79 o   0.2243E-02
  -6 -14  -2      318.35      296.43        8.01 o   0.1411E-02
  -5 -14  -2       14.62       11.06        1.74 o   0.6437E-01
  -4 -14  -2       74.78       73.72        3.85 o   0.9341E-02
  -3 -14  -2       13.85       12.27        1.59 o   0.6424E-01
  -2 -14  -2      138.85      142.37        4.72 o   0.4261E-02
  -9 -13  -2       29.99       24.90        2.52 o   0.2878E-01
  -8 -13  -2       87.72       72.04        4.79 o   0.8325E-02
  -7 -13  -2       28.91       23.30        2.81 o   0.2906E-01
  -6 -13  -2      135.03      111.44        6.24 o   0.4803E-02
  -5 -13  -2       90.33       82.36        5.15 o   0.7341E-02
  -4 -13  -2       30.55       39.86        2.88 o   0.2036E-01
  -3 -13  -2       90.56       76.13        4.96 o   0.7821E-02
  -2 -13  -2      747.39      683.21       13.70 o   0.3639E-03
  -1 -13  -2      187.45      160.57        6.40 o   0.3188E-02
   0 -13  -2      468.37      451.68        9.24 o   0.7588E-03
   1 -13  -2      107.42      105.77        3.77 o   0.6256E-02
 -10 -12  -2       76.49       70.78        4.22 o   0.9246E-02
  -9 -12  -2      101.56      120.74        5.48 o   0.5256E-02
  -8 -12  -2       14.49       11.63        2.28 o   0.5561E-01
  -7 -12  -2       78.49       95.10        3.46 o   0.7750E-02
  -6 -12  -2       82.78       75.03        3.58 o   0.9012E-02
  -5 -12  -2       92.48       96.47        5.75 o   0.6271E-02
  -4 -12  -2       42.11       39.88        3.82 o   0.1667E-01
  -3 -12  -2      436.10      423.65       12.08 o   0.7992E-03
  -2 -12  -2       67.86       57.03        4.63 o   0.1065E-01
  -1 -12  -2       26.38       25.61        2.84 o   0.2809E-01
   0 -12  -2      203.27      182.64        7.26 o   0.2688E-02
   1 -12  -2        0.90        0.14        0.57 o   0.1394E+01
   2 -12  -2       91.91       98.48        3.88 o   0.6993E-02
 -11 -11  -2      133.17      128.23        5.47 o   0.4543E-02
 -10 -11  -2       86.77       82.51        5.13 o   0.7461E-02
  -9 -11  -2      307.66      335.40       10.55 o   0.1206E-02
  -8 -11  -2       26.24       24.81        3.29 o   0.2650E-01
  -7 -11  -2      303.93      317.97        6.76 o   0.1388E-02
  -6 -11  -2        2.12        0.80        0.66 o   0.6138E+00
  -5 -11  -2      489.42      528.20        8.67 o   0.6326E-03
  -4 -11  -2       27.89       25.43        2.15 o   0.3079E-01
  -3 -11  -2      908.01      954.55       18.45 o   0.2177E-03
  -2 -11  -2       27.16       39.10        3.06 o   0.2078E-01
  -1 -11  -2       20.94       28.90        2.66 o   0.2852E-01
   0 -11  -2      286.63      299.90        9.59 o   0.1411E-02
   1 -11  -2       78.42       80.72        4.73 o   0.8061E-02
   2 -11  -2       78.91       73.74        4.33 o   0.8828E-02
   3 -11  -2      106.90      122.16        4.48 o   0.5392E-02
   4 -11  -2        5.37        5.90        0.82 o   0.1571E+00
 -11 -10  -2       17.69       12.58        2.24 o   0.5102E-01
 -10 -10  -2      154.22      161.21        7.42 o   0.3288E-02
  -9 -10  -2       42.02       50.94        4.07 o   0.1395E-01
  -8 -10  -2       66.74       70.16        3.34 o   0.1046E-01
  -7 -10  -2      176.14      187.28        5.22 o   0.3009E-02
  -6 -10  -2       71.73       74.64        3.30 o   0.9720E-02
  -5 -10  -2      870.00      871.41       14.68 o   0.2547E-03
  -4 -10  -2      140.87      141.76        8.30 o   0.3554E-02
  -3 -10  -2      345.73      298.99       12.91 o   0.1184E-02
  -2 -10  -2      132.47      141.63        5.27 o   0.4276E-02
  -1 -10  -2      990.02     1031.10       14.54 o   0.1955E-03
   0 -10  -2      210.97      201.26        8.50 o   0.2334E-02
   1 -10  -2      577.61      576.07       13.78 o   0.4982E-03
   2 -10  -2      452.14      439.16       11.77 o   0.7625E-03
   3 -10  -2      305.43      290.52        8.95 o   0.1435E-02
   4 -10  -2      132.94      134.31        5.20 o   0.4462E-02
   5 -10  -2      336.13      347.89        6.90 o   0.1205E-02
 -12  -9  -2       11.57       10.03        1.29 o   0.8187E-01
 -11  -9  -2       84.57       94.48        3.33 o   0.7666E-02
 -10  -9  -2       48.24       54.16        4.35 o   0.1255E-01
  -9  -9  -2      306.46      357.64       11.43 o   0.1112E-02
  -8  -9  -2       84.33       87.35        4.88 o   0.7353E-02
  -7  -9  -2       52.05       52.67        2.83 o   0.1442E-01
  -6  -9  -2       57.01       58.49        5.95 o   0.9600E-02
  -5  -9  -2       99.83       79.15        5.02 o   0.7335E-02
  -4  -9  -2       40.47       35.34        4.28 o   0.1682E-01
  -3  -9  -2      132.24      129.13        7.51 o   0.4063E-02
  -2  -9  -2       43.57       42.19        4.40 o   0.1481E-01
  -1  -9  -2       34.21       40.47        3.79 o   0.1760E-01
   0  -9  -2      987.61     1005.64       21.22 o   0.1923E-03
   1  -9  -2      538.19      541.06       13.42 o   0.5530E-03
   2  -9  -2      546.45      543.90       13.38 o   0.5468E-03
   3  -9  -2      102.21      118.94        5.56 o   0.5279E-02
   4  -9  -2       35.55       25.25        3.05 o   0.2501E-01
   5  -9  -2      278.55      292.40        7.73 o   0.1539E-02
   6  -9  -2      307.07      306.63        6.65 o   0.1435E-02
 -12  -8  -2       90.52       94.61        4.05 o   0.7167E-02
 -11  -8  -2      157.19      165.61        4.79 o   0.3557E-02
 -10  -8  -2      413.59      423.03       13.07 o   0.8017E-03
  -9  -8  -2      113.61      116.34        6.95 o   0.4760E-02
  -8  -8  -2      326.43      339.00        9.35 o   0.1193E-02
  -7  -8  -2      145.33      141.51        9.29 o   0.3315E-02
  -6  -8  -2      218.41      228.70        7.63 o   0.2132E-02
  -5  -8  -2     1109.55      994.26       20.14 o   0.1833E-03
  -4  -8  -2      216.92      204.07        8.82 o   0.2250E-02
  -3  -8  -2       40.20       34.06        3.76 o   0.1851E-01
  -2  -8  -2      326.44      338.59       10.93 o   0.1154E-02
  -1  -8  -2       52.19       61.16        4.44 o   0.1125E-01
   0  -8  -2      103.09       95.34        6.30 o   0.5843E-02
   1  -8  -2        5.99        7.17        1.08 o   0.1271E+00
   2  -8  -2      271.59      275.31       11.25 o   0.1478E-02
   3  -8  -2        9.30        8.40        1.00 o   0.1032E+00
   4  -8  -2       17.98       14.82        1.43 o   0.5454E-01
   5  -8  -2       32.53       32.27        2.97 o   0.2274E-01
   6  -8  -2      151.57      158.70        5.60 o   0.3633E-02
   7  -8  -2      147.46      150.51        4.44 o   0.4026E-02
 -13  -7  -2       27.38       37.39        1.88 o   0.2441E-01
 -12  -7  -2       34.16       36.94        2.63 o   0.2141E-01
 -11  -7  -2       18.95       18.45        1.42 o   0.4686E-01
 -10  -7  -2      427.16      416.50       13.42 o   0.7964E-03
  -9  -7  -2      525.76      539.40       14.92 o   0.5486E-03
  -8  -7  -2      277.14      285.91       12.87 o   0.1346E-02
  -7  -7  -2      551.67      586.75       11.94 o   0.5129E-03
  -6  -7  -2        0.35        2.33        0.62 o   0.4957E+00
  -5  -7  -2      545.39      532.81       10.12 o   0.5836E-03
  -4  -7  -2     1089.95     1026.99       18.45 o   0.1810E-03
  -3  -7  -2      970.18     1031.72       17.61 o   0.1936E-03
  -2  -7  -2      645.11      705.08       14.32 o   0.3785E-03
  -1  -7  -2     3088.26     3058.27       33.52 o   0.2514E-04
   0  -7  -2     1363.63     1387.51       15.72 o   0.1137E-03
   1  -7  -2      177.18      192.03        5.67 o   0.2890E-02
   2  -7  -2      596.28      600.95       10.64 o   0.4872E-03
   3  -7  -2       58.53       65.20        3.46 o   0.1139E-01
   4  -7  -2      501.85      474.26        6.77 o   0.7143E-03
   5  -7  -2     1060.43     1029.93       13.95 o   0.1886E-03
   6  -7  -2      358.64      333.40        6.68 o   0.1219E-02
   7  -7  -2       81.40       81.53        4.00 o   0.8327E-02
 -13  -6  -2        7.22       14.99        0.89 o   0.7551E-01
 -12  -6  -2      172.33      161.35        6.08 o   0.3340E-02
 -11  -6  -2      160.06      162.36        4.12 o   0.3678E-02
 -10  -6  -2       64.00       60.25        2.36 o   0.1262E-01
  -9  -6  -2      199.81      188.04        5.54 o   0.2802E-02
  -8  -6  -2       20.50       21.24        2.36 o   0.3644E-01
  -7  -6  -2       40.30       35.73        2.55 o   0.2093E-01
  -6  -6  -2      537.17      529.31        8.75 o   0.6010E-03
  -5  -6  -2       95.13       59.39        6.12 o   0.7951E-02
  -4  -6  -2      341.75      341.21        9.16 o   0.1168E-02
  -3  -6  -2     1054.36     1084.37       16.67 o   0.1757E-03
  -2  -6  -2     2824.51     2798.97       29.15 o   0.2990E-04
  -1  -6  -2      264.27      280.19        8.48 o   0.1604E-02
   0  -6  -2      271.90      324.95        6.27 o   0.1445E-02
   1  -6  -2       50.50       72.06        2.19 o   0.1195E-01
   2  -6  -2      818.08      868.14       11.54 o   0.2702E-03
   3  -6  -2     1221.40     1225.79       14.95 o   0.1409E-03
   4  -6  -2     2083.07     2177.17       20.94 o   0.5006E-04
   5  -6  -2      295.86      315.09        4.48 o   0.1474E-02
   6  -6  -2      171.64      164.22        3.66 o   0.3578E-02
   7  -6  -2      442.70      423.47        7.22 o   0.8546E-03
   8  -6  -2       51.59       50.82        2.07 o   0.1582E-01
 -13  -5  -2       58.58       72.33        2.91 o   0.1094E-01
 -12  -5  -2       87.05       78.19        4.43 o   0.8116E-02
 -11  -5  -2      327.90      333.34        6.86 o   0.1272E-02
 -10  -5  -2      422.48      420.07        6.94 o   0.8885E-03
  -9  -5  -2       36.85       47.90        3.20 o   0.1649E-01
  -8  -5  -2      146.23      159.80        6.03 o   0.3591E-02
  -7  -5  -2     1133.16     1091.43       12.95 o   0.1702E-03
  -6  -5  -2      292.26      298.52        6.04 o   0.1523E-02
  -5  -5  -2     2596.14     2323.78       21.62 o   0.4005E-04
  -4  -5  -2     1429.14     1303.45       17.53 o   0.1179E-03
  -3  -5  -2      319.92      270.33        8.19 o   0.1518E-02
  -2  -5  -2     1064.67      955.36       15.37 o   0.2026E-03
  -1  -5  -2      223.74      198.03        5.01 o   0.2586E-02
   0  -5  -2      345.82      360.12        6.39 o   0.1155E-02
   1  -5  -2       13.86       12.22        1.33 o   0.6788E-01
   2  -5  -2      942.42      930.95       11.44 o   0.2300E-03
   3  -5  -2      273.25      245.78        6.53 o   0.1861E-02
   4  -5  -2      491.53      473.07        9.45 o   0.7025E-03
   5  -5  -2      127.39      117.93        5.10 o   0.5023E-02
   6  -5  -2       55.81       58.08        2.24 o   0.1375E-01
   7  -5  -2      167.79      162.00        4.66 o   0.3533E-02
   8  -5  -2      289.07      306.40        4.51 o   0.1533E-02
   9  -5  -2       89.87      104.24        2.48 o   0.7124E-02
 -13  -4  -2      118.00      144.08        4.05 o   0.4605E-02
 -12  -4  -2       73.77       76.06        4.01 o   0.9064E-02
 -11  -4  -2      213.71      185.81        5.55 o   0.2759E-02
 -10  -4  -2      521.21      480.00        8.94 o   0.6741E-03
  -9  -4  -2      650.83      663.82       13.29 o   0.4060E-03
  -8  -4  -2      332.71      372.16        8.87 o   0.1094E-02
  -7  -4  -2     1651.27     1620.66       18.50 o   0.8325E-04
  -6  -4  -2      442.68      422.48        7.02 o   0.8592E-03
  -5  -4  -2      740.51      760.29        8.43 o   0.3382E-03
  -4  -4  -2     1799.23     1892.97       12.47 o   0.6618E-04
  -3  -4  -2     2789.05     2705.64       18.92 o   0.3189E-04
  -2  -4  -2     5166.02     5069.77       37.22 o   0.9513E-05
  -1  -4  -2      225.93      289.85        4.33 o   0.1813E-02
   0  -4  -2     1994.03     2149.05       16.26 o   0.5272E-04
   1  -4  -2      753.31      777.94        8.82 o   0.3257E-03
   2  -4  -2       12.81       22.13        1.71 o   0.4424E-01
   3  -4  -2     2032.97     1859.69       24.49 o   0.6092E-04
   4  -4  -2      449.96      490.78       12.11 o   0.6795E-03
   5  -4  -2      335.63      322.18       11.35 o   0.1176E-02
   6  -4  -2      633.73      602.53       10.66 o   0.4688E-03
   7  -4  -2      226.75      219.92        6.38 o   0.2265E-02
   8  -4  -2      300.21      282.95        6.04 o   0.1582E-02
   9  -4  -2      110.27      114.75        2.59 o   0.6076E-02
 -13  -3  -2       30.14       34.75        1.97 o   0.2490E-01
 -12  -3  -2       26.01       23.74        2.19 o   0.3253E-01
 -11  -3  -2        3.26        1.22        0.94 o   0.3690E+00
 -10  -3  -2       93.67       94.83        2.85 o   0.7487E-02
  -9  -3  -2      148.24      141.20        6.33 o   0.3890E-02
  -8  -3  -2       43.50       30.93        3.13 o   0.2057E-01
  -7  -3  -2       95.17       95.03        4.36 o   0.6890E-02
  -6  -3  -2      164.07      116.06        5.04 o   0.4552E-02
  -5  -3  -2     1907.40     1895.77       16.20 o   0.6333E-04
  -4  -3  -2       63.21       63.30        2.10 o   0.1239E-01
  -3  -3  -2     1034.37     1149.48       12.94 o   0.1691E-03
  -2  -3  -2     5375.52     5574.28       57.01 o   0.8081E-05
  -1  -3  -2     5996.67     5880.66       35.74 o   0.7143E-05
   0  -3  -2     4264.33     3733.87       36.22 o   0.1583E-04
   1  -3  -2     6625.97     6559.94       34.71 o   0.5810E-05
   2  -3  -2     1446.75     1351.52       12.07 o   0.1142E-03
   3  -3  -2     5496.69     5202.63       41.51 o   0.8805E-05
   4  -3  -2     2638.86     2562.42       29.07 o   0.3477E-04
   5  -3  -2      806.52      777.36       17.05 o   0.2937E-03
   6  -3  -2      782.69      709.07       17.67 o   0.3262E-03
   7  -3  -2      639.77      677.71       16.72 o   0.3857E-03
   8  -3  -2      289.06      319.55        7.27 o   0.1399E-02
   9  -3  -2       77.33       72.23        2.89 o   0.9920E-02
  10  -3  -2      111.61      115.27        2.71 o   0.5985E-02
 -12  -2  -2      101.69      103.01        4.33 o   0.6360E-02
 -11  -2  -2      465.28      422.38        8.34 o   0.8208E-03
 -10  -2  -2      241.09      240.16        5.20 o   0.2086E-02
  -9  -2  -2      228.54      204.21        7.78 o   0.2283E-02
  -8  -2  -2      714.89      671.83       12.88 o   0.3817E-03
  -7  -2  -2       89.18       93.00        4.12 o   0.7254E-02
  -6  -2  -2      188.30      152.48        5.32 o   0.3448E-02
  -5  -2  -2      876.85      831.36       10.37 o   0.2737E-03
  -4  -2  -2      355.84      348.30        4.29 o   0.1212E-02
  -3  -2  -2      420.13      414.56        6.55 o   0.9044E-03
  -2  -2  -2    12576.68    12085.04       49.69 o   0.1711E-05
  -1  -2  -2    20404.78    21069.18      101.86 o   0.5948E-06
   0  -2  -2    11946.70    11764.25       67.33 o   0.1828E-05
   1  -2  -2     4356.52     4032.06       28.92 o   0.1430E-04
   2  -2  -2     1617.89     1519.97       16.03 o   0.9154E-04
   3  -2  -2       22.61       18.70        1.23 o   0.4491E-01
   4  -2  -2       13.60       11.65        1.35 o   0.7005E-01
   5  -2  -2      221.55      203.56        5.80 o   0.2484E-02
   6  -2  -2       89.58       97.32        4.02 o   0.7059E-02
   7  -2  -2      333.83      318.17       11.83 o   0.1179E-02
   8  -2  -2      130.54      142.98        7.47 o   0.3798E-02
   9  -2  -2      134.64      132.68        5.99 o   0.4300E-02
  10  -2  -2        8.94       10.20        0.89 o   0.9394E-01
 -12  -1  -2      436.49      483.22        8.55 o   0.7390E-03
 -11  -1  -2      260.92      264.65        6.11 o   0.1804E-02
 -10  -1  -2      754.50      700.04        8.16 o   0.3680E-03
  -9  -1  -2      324.44      324.86        4.72 o   0.1360E-02
  -8  -1  -2      186.77      204.59        6.63 o   0.2595E-02
  -7  -1  -2      453.61      478.32        9.44 o   0.7239E-03
  -6  -1  -2      408.90      382.85        7.92 o   0.9772E-03
  -5  -1  -2     3468.57     3360.92       22.05 o   0.2102E-04
  -4  -1  -2     3777.88     3580.88       14.84 o   0.1843E-04
  -3  -1  -2     6360.28     6346.07       47.30 o   0.6194E-05
  -2  -1  -2     2183.10     2082.68       20.46 o   0.5139E-04
  -1  -1  -2     1352.44     1330.70       13.82 o   0.1207E-03
   0  -1  -2       77.39       84.24        3.75 o   0.8383E-02
   1  -1  -2     1769.29     1619.38       22.92 o   0.7853E-04
   2  -1  -2    11862.97    11714.58       49.77 o   0.1854E-05
   3  -1  -2     3104.14     2999.56       25.13 o   0.2597E-04
   4  -1  -2      880.26      815.39       10.27 o   0.2795E-03
   5  -1  -2      153.43      131.94        4.68 o   0.4349E-02
   6  -1  -2        5.72        4.96        1.02 o   0.1619E+00
   7  -1  -2      103.18      102.29        4.53 o   0.6277E-02
   8  -1  -2      335.31      302.74       12.17 o   0.1213E-02
   9  -1  -2      212.73      226.80        7.21 o   0.2207E-02
  10  -1  -2      321.46      333.17        8.38 o   0.1251E-02
  11  -1  -2        4.02        5.99        0.51 o   0.1804E+00
 -12   0  -2       85.13       84.84        3.37 o   0.8269E-02
 -11   0  -2       15.00       13.65        1.12 o   0.6411E-01
 -10   0  -2      550.09      521.42        6.84 o   0.6140E-03
  -9   0  -2      432.92      433.49        5.48 o   0.8620E-03
  -8   0  -2      115.40      117.46        5.66 o   0.5076E-02
  -7   0  -2      167.21      186.34        5.81 o   0.3025E-02
  -6   0  -2      130.16      145.65        3.78 o   0.4464E-02
  -5   0  -2      974.13      940.00        9.30 o   0.2249E-03
  -4   0  -2     1677.87     1566.06       11.01 o   0.8756E-04
  -3   0  -2     1724.58     1748.25       11.72 o   0.7509E-04
  -2   0  -2     1693.41     1627.31       20.59 o   0.8094E-04
  -1   0  -2      375.20      339.56        5.15 o   0.1199E-02
   0   0  -2       70.74       59.36        3.72 o   0.1111E-01
   1   0  -2    16201.24    16656.17       87.78 o   0.9452E-06
   2   0  -2     6703.91     6730.90       38.49 o   0.5569E-05
   3   0  -2      868.45      912.76       12.42 o   0.2450E-03
   4   0  -2     3531.35     3647.98       21.64 o   0.1872E-04
   5   0  -2       29.93       46.15        1.69 o   0.2064E-01
   6   0  -2     1981.39     1922.67       13.36 o   0.6106E-04
   7   0  -2      793.66      798.90       12.75 o   0.2996E-03
   8   0  -2      917.31      887.02       14.19 o   0.2422E-03
   9   0  -2      280.55      306.67       11.25 o   0.1332E-02
  10   0  -2       34.19       35.28        2.68 o   0.2194E-01
  11   0  -2       32.72       41.25        2.39 o   0.2065E-01
 -11   1  -2      130.78      130.64        3.92 o   0.4822E-02
 -10   1  -2       36.37       40.53        1.72 o   0.2142E-01
  -9   1  -2       53.47       54.14        2.16 o   0.1478E-01
  -8   1  -2      490.27      433.20       11.11 o   0.7473E-03
  -7   1  -2      658.57      641.93       11.87 o   0.4249E-03
  -6   1  -2       59.70       37.97        2.67 o   0.1717E-01
  -5   1  -2      797.47      749.53        8.72 o   0.3291E-03
  -4   1  -2     1097.14     1064.32        9.06 o   0.1814E-03
  -3   1  -2      123.67      111.16        2.03 o   0.6006E-02
  -2   1  -2      953.81      981.38        8.13 o   0.2177E-03
  -1   1  -2      550.66      495.96        7.48 o   0.6421E-03
   0   1  -2      666.22      643.70        8.54 o   0.4323E-03
   1   1  -2     5815.98     5556.56       42.64 o   0.7800E-05
   2   1  -2     1317.28     1295.78       20.70 o   0.1230E-03
   3   1  -2       66.99       83.56        2.28 o   0.9651E-02
   4   1  -2       90.26       97.58        2.50 o   0.7543E-02
   5   1  -2      477.41      452.77        7.93 o   0.7599E-03
   6   1  -2     1330.81     1225.50       14.99 o   0.1337E-03
   7   1  -2      175.95      168.19        4.87 o   0.3335E-02
   8   1  -2       29.57       33.63        2.58 o   0.2398E-01
   9   1  -2       39.98       44.78        4.33 o   0.1478E-01
  10   1  -2      137.85      132.77        5.80 o   0.4314E-02
  11   1  -2      132.52      141.44        4.51 o   0.4409E-02
 -11   2  -2      285.09      301.79        8.45 o   0.1444E-02
 -10   2  -2       40.61       34.27        1.74 o   0.2323E-01
  -9   2  -2     2164.04     2159.30       18.55 o   0.4969E-04
  -8   2  -2      416.57      453.87        5.69 o   0.8365E-03
  -7   2  -2      645.62      631.76       12.85 o   0.4328E-03
  -6   2  -2     1621.81     1601.93       19.01 o   0.8517E-04
  -5   2  -2      259.78      299.14        5.19 o   0.1630E-02
  -4   2  -2      260.21      306.45        4.58 o   0.1604E-02
  -3   2  -2      585.97      678.22        6.13 o   0.4449E-03
  -2   2  -2     1144.04     1276.62        8.91 o   0.1422E-03
  -1   2  -2     2029.31     2174.43       18.14 o   0.5125E-04
   0   2  -2     1599.77     1673.57       15.42 o   0.8229E-04
   1   2  -2      937.63     1001.46       14.85 o   0.2078E-03
   2   2  -2      338.90      389.43        7.90 o   0.1053E-02
   3   2  -2      530.13      560.21        6.59 o   0.5806E-03
   4   2  -2      350.09      361.80        5.99 o   0.1151E-02
   5   2  -2      269.82      283.59        4.81 o   0.1702E-02
   6   2  -2      686.20      699.24       10.55 o   0.3829E-03
   7   2  -2       77.32       75.08        3.85 o   0.9093E-02
   8   2  -2      440.61      425.93        9.84 o   0.8222E-03
   9   2  -2      327.62      354.67       12.47 o   0.1063E-02
  11   2  -2        0.88        0.38        0.57 o   0.1173E+01
 -10   3  -2       38.06       35.84        3.45 o   0.1907E-01
  -9   3  -2       88.81       80.68        3.14 o   0.8565E-02
  -8   3  -2      461.83      456.75        9.23 o   0.7543E-03
  -7   3  -2      135.83      132.59        8.70 o   0.3667E-02
  -6   3  -2      758.36      730.05       13.50 o   0.3359E-03
  -5   3  -2      103.17       99.67        4.49 o   0.6399E-02
  -4   3  -2     3701.65     3828.53       25.71 o   0.1703E-04
  -3   3  -2     3985.45     4217.37       24.56 o   0.1436E-04
  -2   3  -2      893.89      916.68       13.70 o   0.2380E-03
  -1   3  -2     1417.11     1473.33       17.39 o   0.1027E-03
   0   3  -2     2667.63     2786.79       23.29 o   0.3140E-04
   1   3  -2     1798.99     1936.97       18.67 o   0.6348E-04
   2   3  -2     1259.38     1430.69       20.08 o   0.1125E-03
   3   3  -2     2822.56     2952.08       14.23 o   0.2848E-04
   4   3  -2     6202.06     6061.51       30.26 o   0.6739E-05
   5   3  -2     1928.05     1969.78       16.53 o   0.5998E-04
   6   3  -2      802.58      874.90        9.31 o   0.2739E-03
   7   3  -2      427.02      444.13        9.05 o   0.8103E-03
   8   3  -2       13.18       14.95        1.74 o   0.5619E-01
   9   3  -2      476.81      431.68       10.47 o   0.7704E-03
  11   3  -2       86.25       81.98        4.32 o   0.7949E-02
 -10   4  -2       69.64       67.59        4.08 o   0.9942E-02
  -9   4  -2       31.67       22.88        2.21 o   0.3090E-01
  -8   4  -2       11.09       12.40        1.22 o   0.7353E-01
  -7   4  -2      678.33      655.35        8.71 o   0.4199E-03
  -6   4  -2      141.50      140.27        6.07 o   0.4047E-02
  -5   4  -2       47.62       50.56        3.19 o   0.1486E-01
  -4   4  -2       98.31       89.65        4.25 o   0.7145E-02
  -3   4  -2      206.29      197.93        7.19 o   0.2510E-02
  -2   4  -2      380.03      379.75        8.79 o   0.1008E-02
  -1   4  -2       38.80       30.85        1.89 o   0.2507E-01
   0   4  -2      476.07      415.31        6.20 o   0.8493E-03
   1   4  -2      445.42      417.03        7.51 o   0.8633E-03
   2   4  -2      294.17      269.46        6.03 o   0.1675E-02
   3   4  -2      125.00      114.98        2.69 o   0.5700E-02
   4   4  -2      627.88      578.48        6.81 o   0.5095E-03
   5   4  -2      717.47      719.59        9.90 o   0.3631E-03
   6   4  -2      101.26      119.84        4.08 o   0.5686E-02
   7   4  -2       35.18       31.49        2.11 o   0.2497E-01
   8   4  -2      360.33      350.60        8.91 o   0.1117E-02
   9   4  -2      179.38      160.19        6.47 o   0.3244E-02
  12   4  -2       33.62       33.87        2.08 o   0.2412E-01
  -9   5  -2      237.41      212.83        7.90 o   0.2171E-02
  -8   5  -2      249.47      236.20        5.34 o   0.2083E-02
  -7   5  -2       31.67       29.53        2.03 o   0.2723E-01
  -6   5  -2     2036.94     2029.07       19.37 o   0.5562E-04
  -5   5  -2      273.56      284.81        8.26 o   0.1568E-02
  -4   5  -2      830.35      954.08       13.47 o   0.2367E-03
  -3   5  -2      256.96      334.84        8.91 o   0.1355E-02
  -2   5  -2        4.50       12.51        1.02 o   0.9154E-01
  -1   5  -2      255.95      287.51        5.49 o   0.1703E-02
   0   5  -2     2745.38     2618.62       18.71 o   0.3362E-04
   1   5  -2       85.53       51.15        4.55 o   0.1040E-01
   2   5  -2     1793.28     1883.47       21.54 o   0.6541E-04
   3   5  -2        3.70        7.62        0.65 o   0.1471E+00
   4   5  -2      329.75      338.00        5.00 o   0.1292E-02
   5   5  -2       16.37       30.00        1.25 o   0.3489E-01
   6   5  -2        6.55        4.34        1.14 o   0.1609E+00
   7   5  -2      386.75      370.09        7.02 o   0.1057E-02
   8   5  -2      440.22      417.53        9.78 o   0.8411E-03
   9   5  -2      190.54      172.09        9.61 o   0.2596E-02
  10   5  -2       40.45       45.50        3.29 o   0.1649E-01
  12   5  -2        3.58        6.13        0.76 o   0.1708E+00
  -9   6  -2       55.55       58.29        3.16 o   0.1280E-01
  -8   6  -2       36.39       29.51        2.33 o   0.2508E-01
  -7   6  -2       71.43       71.79        3.66 o   0.9789E-02
  -6   6  -2      243.35      231.65        5.50 o   0.2135E-02
  -5   6  -2     2258.26     2218.81       21.79 o   0.4648E-04
  -4   6  -2      558.97      619.04       11.81 o   0.4813E-03
  -3   6  -2      371.79      394.30        9.00 o   0.9782E-03
  -2   6  -2      979.06     1043.04       17.75 o   0.1902E-03
  -1   6  -2      771.91      790.18       10.67 o   0.3126E-03
   0   6  -2     3974.95     3892.31       25.34 o   0.1594E-04
   1   6  -2     1319.20     1430.80       20.01 o   0.1098E-03
   2   6  -2     2015.07     2003.03       25.08 o   0.5599E-04
   3   6  -2      710.92      764.56        9.70 o   0.3418E-03
   4   6  -2     2340.37     2359.47       18.00 o   0.4238E-04
   5   6  -2      281.35      309.32        6.71 o   0.1482E-02
   6   6  -2      569.46      590.09        9.85 o   0.5145E-03
   7   6  -2      716.91      657.46       11.90 o   0.3936E-03
   8   6  -2      219.58      225.70        5.29 o   0.2305E-02
   9   6  -2       47.58       39.16        2.98 o   0.1786E-01
  10   6  -2      131.40      123.45        5.84 o   0.4630E-02
  11   6  -2       59.84       45.53        3.44 o   0.1434E-01
  12   6  -2        4.99        5.14        0.89 o   0.1727E+00
  -8   7  -2       60.67       64.60        2.56 o   0.1206E-01
  -7   7  -2       71.07       69.44        5.19 o   0.8842E-02
  -6   7  -2       84.97       82.87        6.02 o   0.6971E-02
  -5   7  -2       43.18       46.07        2.38 o   0.1754E-01
  -4   7  -2       39.02       39.62        1.83 o   0.2112E-01
  -3   7  -2       55.69       46.55        3.72 o   0.1407E-01
  -2   7  -2       17.46       12.23        2.58 o   0.4793E-01
  -1   7  -2      413.23      393.36       11.55 o   0.8886E-03
   0   7  -2      916.07      854.48       12.28 o   0.2560E-03
   1   7  -2       89.47       91.47        3.78 o   0.7512E-02
   2   7  -2      440.50      458.64       12.38 o   0.7311E-03
   3   7  -2       13.14       23.46        2.11 o   0.3950E-01
   4   7  -2      152.51      166.55        4.76 o   0.3595E-02
   5   7  -2        7.12        5.02        1.15 o   0.1421E+00
   6   7  -2     1398.65     1450.63       16.67 o   0.1058E-03
   7   7  -2     1461.20     1405.79       25.10 o   0.1031E-03
   8   7  -2     1961.69     1877.26       19.36 o   0.6255E-04
   9   7  -2       13.48       13.66        1.94 o   0.5652E-01
  10   7  -2      104.98       99.54        3.51 o   0.6711E-02
  11   7  -2       57.52       54.00        3.35 o   0.1314E-01
  -7   8  -2      101.66       99.03        5.34 o   0.6158E-02
  -6   8  -2      190.12      179.12        8.40 o   0.2675E-02
  -5   8  -2      433.55      418.76        9.28 o   0.8517E-03
  -4   8  -2       42.26       44.75        2.32 o   0.1815E-01
  -3   8  -2     1118.37     1109.35       11.70 o   0.1696E-03
  -2   8  -2      156.57      153.69        8.10 o   0.3271E-02
  -1   8  -2       17.69       23.60        2.61 o   0.3400E-01
   0   8  -2      294.08      295.67        7.46 o   0.1491E-02
   1   8  -2      285.45      273.37        7.20 o   0.1636E-02
   2   8  -2      796.63      774.51       12.18 o   0.3102E-03
   3   8  -2        1.57        1.34        1.48 o   0.2831E+00
   4   8  -2       71.88       90.02        4.87 o   0.7586E-02
   5   8  -2      699.62      677.47       11.70 o   0.3890E-03
   6   8  -2      580.17      599.32       11.02 o   0.4932E-03
   7   8  -2      541.97      558.58        8.51 o   0.5674E-03
   8   8  -2       53.02       56.41        2.43 o   0.1404E-01
   9   8  -2      443.89      419.15        7.35 o   0.8620E-03
  10   8  -2       64.90       62.86        2.72 o   0.1184E-01
  11   8  -2        8.83        8.36        1.28 o   0.9834E-01
  -6   9  -2      383.57      394.70       10.27 o   0.9405E-03
  -5   9  -2      329.47      313.56       10.79 o   0.1237E-02
  -4   9  -2      557.44      556.17        8.03 o   0.5635E-03
  -3   9  -2      335.56      324.74        6.44 o   0.1305E-02
  -2   9  -2      734.43      760.84       12.18 o   0.3315E-03
  -1   9  -2      915.92      883.21       13.52 o   0.2454E-03
   0   9  -2     1676.69     1703.81       26.41 o   0.7564E-04
   1   9  -2      512.92      538.86       10.41 o   0.5934E-03
   2   9  -2     1887.42     1975.58       20.25 o   0.6011E-04
   3   9  -2      283.46      315.47        7.73 o   0.1417E-02
   4   9  -2       43.62       39.39        3.84 o   0.1651E-01
   5   9  -2      749.70      791.84       10.16 o   0.3182E-03
   6   9  -2       53.43       47.58        2.50 o   0.1586E-01
   7   9  -2      380.63      373.66        5.78 o   0.1071E-02
   8   9  -2      283.97      279.80        4.87 o   0.1682E-02
   9   9  -2      146.75      167.04        3.40 o   0.3787E-02
  10   9  -2      103.08       92.86        2.55 o   0.7418E-02
  11   9  -2       82.54       58.15        2.32 o   0.1165E-01
  -5  10  -2       82.75       78.36        4.48 o   0.8250E-02
  -4  10  -2       83.18       80.02        5.05 o   0.7761E-02
  -3  10  -2      173.47      179.57        4.23 o   0.3234E-02
  -2  10  -2      189.26      189.34        5.84 o   0.2828E-02
  -1  10  -2       67.62       64.63        5.14 o   0.9405E-02
   0  10  -2      400.54      393.77        8.58 o   0.9512E-03
   1  10  -2       20.98       27.12        1.98 o   0.3262E-01
   2  10  -2       12.44       13.68        1.34 o   0.6546E-01
   3  10  -2      896.15      938.43       10.66 o   0.2356E-03
   4  10  -2       24.87       30.27        1.49 o   0.3041E-01
   5  10  -2      215.08      218.05        4.33 o   0.2458E-02
   6  10  -2       93.63       93.70        2.45 o   0.7683E-02
   7  10  -2       24.00       23.32        1.45 o   0.3718E-01
   8  10  -2      115.93      110.57        2.61 o   0.6133E-02
   9  10  -2       89.25       80.42        2.45 o   0.8855E-02
  10  10  -2        3.06        3.30        0.56 o   0.2894E+00
  -4  11  -2       65.89       59.68        3.55 o   0.1159E-01
  -3  11  -2        3.58        4.77        0.63 o   0.2095E+00
  -2  11  -2        5.62       11.49        1.57 o   0.8233E-01
  -1  11  -2      712.71      670.18       15.70 o   0.3732E-03
   0  11  -2      346.78      307.77        7.47 o   0.1321E-02
   1  11  -2       55.89       44.11        3.06 o   0.1550E-01
   2  11  -2       59.25       55.64        3.16 o   0.1296E-01
   3  11  -2      914.35      894.91       17.96 o   0.2337E-03
   4  11  -2       41.08       55.41        2.49 o   0.1531E-01
   5  11  -2      139.31      115.63        3.56 o   0.5272E-02
   6  11  -2       89.15       73.38        2.35 o   0.9560E-02
   7  11  -2       81.38       66.12        2.16 o   0.1078E-01
   8  11  -2        0.91        0.08        0.42 o   0.1926E+01
   9  11  -2       78.05       90.77        2.02 o   0.8606E-02
  10  11  -2       26.02       23.27        1.79 o   0.3499E-01
  -2  12  -2      184.61      185.85        6.18 o   0.2883E-02
  -1  12  -2      516.28      511.97       11.52 o   0.6145E-03
   0  12  -2       94.02       86.97        5.10 o   0.7016E-02
   1  12  -2      454.05      455.72        7.91 o   0.7780E-03
   2  12  -2       15.29        9.27        1.44 o   0.7422E-01
   3  12  -2      135.13      112.64        6.29 o   0.4771E-02
   4  12  -2      106.10       90.22        5.53 o   0.6377E-02
   5  12  -2      312.19      264.02        9.22 o   0.1529E-02
   6  12  -2      270.01      225.26        8.18 o   0.1929E-02
   7  12  -2       63.20       55.05        2.35 o   0.1353E-01
   8  12  -2       17.28       26.46        1.56 o   0.3703E-01
   9  12  -2        8.33       10.74        1.00 o   0.9050E-01
   0  13  -2       19.51       23.63        1.86 o   0.3719E-01
   1  13  -2       78.62       87.87        2.64 o   0.8604E-02
   2  13  -2       55.26       59.67        2.33 o   0.1346E-01
   3  13  -2      347.74      335.28        8.63 o   0.1190E-02
   4  13  -2        6.61        3.24        1.27 o   0.1706E+00
   5  13  -2       27.59       21.67        2.38 o   0.3259E-01
   6  13  -2       54.72       56.08        3.16 o   0.1326E-01
   7  13  -2        0.40        0.84        0.28 o   0.1339E+01
  -7 -14  -1      130.87      112.42        4.78 o   0.5236E-02
  -6 -14  -1       14.53       12.18        1.72 o   0.6213E-01
  -5 -14  -1        1.89        2.69        0.65 o   0.3546E+00
  -4 -14  -1      203.59      190.96        6.33 o   0.2684E-02
  -3 -14  -1       36.98       43.70        2.58 o   0.1877E-01
  -2 -14  -1      446.91      399.47        8.52 o   0.8874E-03
  -9 -13  -1       90.84       88.15        4.06 o   0.7537E-02
  -8 -13  -1       67.98       67.29        3.98 o   0.1017E-01
  -7 -13  -1        7.46        8.34        1.44 o   0.9910E-01
  -6 -13  -1       74.36       67.97        4.57 o   0.9332E-02
  -5 -13  -1       21.83       26.59        2.48 o   0.3054E-01
  -4 -13  -1      570.28      560.33       12.78 o   0.5220E-03
  -3 -13  -1       26.40       18.87        2.70 o   0.3374E-01
  -2 -13  -1       13.69       13.15        1.85 o   0.5892E-01
  -1 -13  -1       85.38       82.36        4.32 o   0.7974E-02
   0 -13  -1       55.88       45.77        3.20 o   0.1506E-01
   1 -13  -1       33.84       42.12        2.16 o   0.2045E-01
 -10 -12  -1       41.32       32.62        2.86 o   0.2113E-01
  -9 -12  -1      374.43      338.30       10.01 o   0.1106E-02
  -8 -12  -1        6.65        7.01        1.40 o   0.1140E+00
  -7 -12  -1      285.75      255.44        9.90 o   0.1603E-02
  -6 -12  -1      117.44      105.19        6.37 o   0.5231E-02
  -5 -12  -1      119.17      123.93        6.49 o   0.4611E-02
  -4 -12  -1      368.10      372.20       11.33 o   0.9916E-03
  -3 -12  -1      190.46      205.22        7.97 o   0.2441E-02
  -2 -12  -1      180.75      192.51        7.57 o   0.2677E-02
  -1 -12  -1       10.49       12.32        1.93 o   0.6390E-01
   0 -12  -1       86.34       96.83        4.77 o   0.6850E-02
   1 -12  -1        4.47        4.34        0.85 o   0.1989E+00
   2 -12  -1      170.41      176.60        5.45 o   0.3188E-02
 -11 -11  -1       25.27       16.36        2.17 o   0.4052E-01
 -10 -11  -1       15.05       16.88        2.00 o   0.4843E-01
  -9 -11  -1       60.63       52.67        4.46 o   0.1177E-01
  -8 -11  -1       31.28       29.46        3.38 o   0.2278E-01
  -7 -11  -1        7.74        4.58        1.36 o   0.1338E+00
  -6 -11  -1      100.20       99.81        5.07 o   0.6252E-02
  -5 -11  -1       40.02       52.69        3.16 o   0.1526E-01
  -4 -11  -1      123.20      102.51        5.56 o   0.5511E-02
  -3 -11  -1      773.88      752.75       16.99 o   0.3109E-03
  -2 -11  -1      224.67      213.41        8.94 o   0.2136E-02
  -1 -11  -1      403.27      389.68       11.78 o   0.9021E-03
   0 -11  -1      241.26      242.53        8.81 o   0.1874E-02
   1 -11  -1      364.75      338.20       10.34 o   0.1114E-02
   2 -11  -1      346.21      346.23        9.37 o   0.1140E-02
   3 -11  -1      195.78      201.81        6.33 o   0.2608E-02
   4 -11  -1      435.77      434.76        7.98 o   0.8334E-03
 -11 -10  -1        7.18        5.22        0.84 o   0.1548E+00
 -10 -10  -1       59.52       51.71        4.39 o   0.1207E-01
  -9 -10  -1       52.14       60.39        4.40 o   0.1136E-01
  -8 -10  -1       63.97       68.90        4.15 o   0.1005E-01
  -7 -10  -1      156.94      179.82        4.94 o   0.3288E-02
  -6 -10  -1      205.87      234.11        5.61 o   0.2269E-02
  -5 -10  -1      190.29      176.78        6.98 o   0.2873E-02
  -4 -10  -1      203.07      214.50        6.54 o   0.2412E-02
  -3 -10  -1      352.30      321.59       12.94 o   0.1105E-02
  -2 -10  -1        5.90        6.62        1.12 o   0.1300E+00
  -1 -10  -1       30.74       34.27        2.54 o   0.2341E-01
   0 -10  -1       21.90       16.37        2.78 o   0.3770E-01
   1 -10  -1      105.13      109.04        5.91 o   0.5450E-02
   2 -10  -1      365.61      348.61        7.27 o   0.1149E-02
   3 -10  -1        9.89       10.58        1.13 o   0.8585E-01
   4 -10  -1      192.80      181.71        4.41 o   0.3044E-02
   5 -10  -1       66.23       54.03        3.19 o   0.1266E-01
 -12  -9  -1       35.60       37.97        2.25 o   0.2163E-01
 -11  -9  -1      104.17      108.39        3.51 o   0.6283E-02
 -10  -9  -1      232.60      227.32        6.34 o   0.2169E-02
  -9  -9  -1      456.01      446.99        9.41 o   0.7739E-03
  -8  -9  -1      258.22      261.70        8.40 o   0.1722E-02
  -7  -9  -1      332.82      340.96        7.21 o   0.1232E-02
  -6  -9  -1       73.87       80.86        6.70 o   0.6929E-02
  -5  -9  -1       29.44       35.67        2.75 o   0.2254E-01
  -4  -9  -1      159.78      173.55        8.40 o   0.2924E-02
  -3  -9  -1      321.30      338.75       11.61 o   0.1138E-02
  -2  -9  -1      974.04      987.53       20.68 o   0.1983E-03
  -1  -9  -1      850.33      859.52       19.46 o   0.2504E-03
   0  -9  -1       26.47       21.53        3.38 o   0.2791E-01
   1  -9  -1       61.88       60.93        4.64 o   0.1055E-01
   2  -9  -1      476.79      470.53        7.59 o   0.7338E-03
   3  -9  -1      235.60      233.88        5.20 o   0.2165E-02
   4  -9  -1      352.70      348.21        6.83 o   0.1178E-02
   5  -9  -1       80.12       71.39        2.90 o   0.9858E-02
   6  -9  -1       16.26       15.54        1.09 o   0.5749E-01
 -12  -8  -1       14.45       16.08        1.58 o   0.5408E-01
 -11  -8  -1       48.27       56.72        2.59 o   0.1426E-01
 -10  -8  -1      161.58      143.13        5.48 o   0.3861E-02
  -9  -8  -1       14.47       12.60        1.68 o   0.6139E-01
  -8  -8  -1       28.08       25.57        2.35 o   0.2969E-01
  -7  -8  -1       51.60       60.43        5.64 o   0.9991E-02
  -6  -8  -1       28.80       19.28        4.09 o   0.2472E-01
  -5  -8  -1     1590.32     1429.84       19.08 o   0.9852E-04
  -4  -8  -1      539.38      523.69       14.09 o   0.5647E-03
  -3  -8  -1     2156.41     2041.45       28.90 o   0.5192E-04
  -2  -8  -1      906.22      878.32       18.37 o   0.2393E-03
  -1  -8  -1     2004.61     1941.72       28.23 o   0.5775E-04
   0  -8  -1       19.65       24.04        1.94 o   0.3623E-01
   1  -8  -1      388.09      400.06        8.76 o   0.9487E-03
   2  -8  -1     1071.65     1060.94       15.24 o   0.1799E-03
   3  -8  -1     1807.08     1846.79       15.87 o   0.6772E-04
   4  -8  -1     3040.88     3000.25       25.09 o   0.2633E-04
   5  -8  -1      337.97      345.27        9.78 o   0.1148E-02
   6  -8  -1      297.51      280.20        5.66 o   0.1614E-02
   7  -8  -1       10.89        8.16        0.91 o   0.1021E+00
 -12  -7  -1       79.92       91.10        3.94 o   0.7741E-02
 -11  -7  -1       35.25       35.87        2.34 o   0.2236E-01
 -10  -7  -1       64.05       67.91        3.51 o   0.1068E-01
  -9  -7  -1       12.73       12.55        1.55 o   0.6604E-01
  -7  -7  -1       17.20       13.44        3.06 o   0.4080E-01
  -6  -7  -1      136.93      117.55        8.29 o   0.4036E-02
  -5  -7  -1       76.42       69.37        3.82 o   0.9665E-02
  -4  -7  -1      372.62      349.05       10.49 o   0.1067E-02
  -3  -7  -1       77.60       80.62        4.74 o   0.8095E-02
  -2  -7  -1      300.39      250.78        9.46 o   0.1611E-02
  -1  -7  -1      199.25      198.00        5.51 o   0.2695E-02
   0  -7  -1      491.41      470.88        8.82 o   0.7123E-03
   1  -7  -1      279.03      317.83        5.67 o   0.1472E-02
   2  -7  -1      814.47      837.07       12.47 o   0.2807E-03
   3  -7  -1      101.34      117.39        4.48 o   0.5688E-02
   4  -7  -1      114.52      109.87        3.20 o   0.6042E-02
   5  -7  -1      685.67      708.67        8.84 o   0.3827E-03
   6  -7  -1      276.88      258.81        5.95 o   0.1791E-02
   7  -7  -1       90.75       94.54        4.46 o   0.7013E-02
   8  -7  -1      205.55      246.10        3.68 o   0.2254E-02
 -13  -6  -1       52.15       65.72        2.58 o   0.1251E-01
 -12  -6  -1      257.08      271.87        7.31 o   0.1720E-02
 -11  -6  -1      252.94      234.30        8.18 o   0.1926E-02
 -10  -6  -1      640.81      627.89       11.40 o   0.4431E-03
  -9  -6  -1      500.73      543.85        9.04 o   0.6036E-03
  -8  -6  -1      591.39      624.74       18.83 o   0.4209E-03
  -7  -6  -1      754.19      744.45       14.25 o   0.3278E-03
  -6  -6  -1       40.08       44.28        2.42 o   0.1841E-01
  -5  -6  -1     3110.91     2914.54       25.16 o   0.2684E-04
  -4  -6  -1      257.10      253.76        7.81 o   0.1805E-02
  -3  -6  -1      948.13      927.11       15.47 o   0.2245E-03
  -2  -6  -1      431.51      441.92       10.32 o   0.7933E-03
  -1  -6  -1      217.21      228.02        7.39 o   0.2163E-02
   0  -6  -1      152.27      138.69        3.62 o   0.4366E-02
   1  -6  -1      276.54      273.82        5.06 o   0.1734E-02
   2  -6  -1      302.34      308.51        6.85 o   0.1428E-02
   3  -6  -1      506.60      483.99        9.36 o   0.6766E-03
   4  -6  -1       58.12       66.39        3.35 o   0.1133E-01
   5  -6  -1       57.31       54.68        2.24 o   0.1420E-01
   6  -6  -1      176.46      179.82        3.91 o   0.3238E-02
   7  -6  -1        7.82        6.94        1.02 o   0.1213E+00
   8  -6  -1        8.37       10.38        0.90 o   0.9487E-01
 -13  -5  -1       34.10       46.72        2.06 o   0.1915E-01
 -12  -5  -1      212.25      226.35        6.66 o   0.2242E-02
 -11  -5  -1      130.90      163.17        5.87 o   0.3695E-02
 -10  -5  -1      353.98      349.44        6.33 o   0.1183E-02
  -9  -5  -1      101.13      109.20        5.19 o   0.5776E-02
  -8  -5  -1      100.38       92.18        7.50 o   0.5477E-02
  -7  -5  -1      326.89      337.07        8.33 o   0.1230E-02
  -6  -5  -1     2379.91     2363.60       17.96 o   0.4181E-04
  -5  -5  -1     1541.61     1567.20       13.33 o   0.9180E-04
  -4  -5  -1     4253.94     4235.96       25.56 o   0.1369E-04
  -3  -5  -1      141.09      195.53        5.23 o   0.3144E-02
  -2  -5  -1     2161.84     2237.11       22.02 o   0.4721E-04
  -1  -5  -1     1627.53     1672.87       19.04 o   0.8065E-04
   0  -5  -1     2499.47     2647.59       17.72 o   0.3513E-04
   1  -5  -1      838.86      880.27        8.00 o   0.2666E-03
   2  -5  -1     5539.26     5536.77       30.20 o   0.8155E-05
   3  -5  -1     1918.43     1986.18       17.48 o   0.5944E-04
   4  -5  -1     1692.19     1647.56       17.60 o   0.8056E-04
   5  -5  -1     1797.75     1792.19       19.19 o   0.6982E-04
   6  -5  -1      192.71      168.45        4.91 o   0.3191E-02
   7  -5  -1     1081.65     1055.15       13.66 o   0.1815E-03
   8  -5  -1      100.86       97.56        3.44 o   0.6961E-02
   9  -5  -1      144.06      152.86        3.37 o   0.4146E-02
 -13  -4  -1       97.03      120.89        3.43 o   0.5910E-02
 -12  -4  -1       11.93       16.27        1.67 o   0.5566E-01
 -11  -4  -1       85.87       93.94        4.71 o   0.7054E-02
 -10  -4  -1       96.48      101.85        3.90 o   0.6686E-02
  -9  -4  -1       42.51       37.52        5.16 o   0.1423E-01
  -8  -4  -1       71.39       59.22        4.08 o   0.1074E-01
  -7  -4  -1      208.03      190.60        6.49 o   0.2645E-02
  -6  -4  -1       32.28       33.60        1.66 o   0.2576E-01
  -5  -4  -1     1035.34      957.84       10.05 o   0.2117E-03
  -4  -4  -1      324.43      373.23        5.64 o   0.1167E-02
  -3  -4  -1      747.64      788.49        8.54 o   0.3231E-03
  -2  -4  -1      198.56      226.58        6.69 o   0.2307E-02
  -1  -4  -1       39.91       33.10        2.21 o   0.2285E-01
   0  -4  -1     4688.89     4745.51       25.23 o   0.1111E-04
   1  -4  -1     2144.36     2345.73       18.00 o   0.4503E-04
   2  -4  -1     2510.39     2533.26       16.96 o   0.3712E-04
   3  -4  -1      620.52      625.58       12.50 o   0.4474E-03
   4  -4  -1      206.69      221.81        7.78 o   0.2228E-02
   5  -4  -1      221.24      250.42        8.78 o   0.1891E-02
   6  -4  -1      518.50      564.38       10.39 o   0.5619E-03
   7  -4  -1      766.16      815.15       12.95 o   0.2981E-03
   8  -4  -1      286.08      270.02        5.96 o   0.1697E-02
   9  -4  -1      115.45      110.84        4.56 o   0.5646E-02
  10  -4  -1       65.15       69.54        3.06 o   0.1077E-01
 -12  -3  -1      164.80      181.45        5.60 o   0.3134E-02
 -11  -3  -1      116.23      113.49        4.15 o   0.5641E-02
 -10  -3  -1      488.94      452.18        7.29 o   0.7577E-03
  -9  -3  -1      127.38      130.75        5.87 o   0.4483E-02
  -8  -3  -1      580.03      566.45       11.70 o   0.5186E-03
  -7  -3  -1      361.89      395.21        8.46 o   0.9974E-03
  -6  -3  -1      809.64      772.16       11.39 o   0.3096E-03
  -5  -3  -1       12.02       22.73        1.24 o   0.4644E-01
  -4  -3  -1     8099.69     7413.63       35.82 o   0.4339E-05
  -3  -3  -1     1585.29     1459.91       17.46 o   0.9697E-04
  -2  -3  -1     2569.44     2596.70       36.97 o   0.3415E-04
  -1  -3  -1     3945.45     3972.06       19.55 o   0.1566E-04
   0  -3  -1     1864.68     1919.64       20.27 o   0.6265E-04
   1  -3  -1      494.61      473.07        7.49 o   0.7171E-03
   2  -3  -1     2017.28     2075.46       18.43 o   0.5445E-04
   3  -3  -1      422.71      365.52        9.62 o   0.9735E-03
   4  -3  -1      273.03      258.98        8.53 o   0.1690E-02
   5  -3  -1      204.34      191.47        8.16 o   0.2491E-02
   6  -3  -1      379.41      352.92       11.95 o   0.1010E-02
   7  -3  -1       85.05       82.01        5.94 o   0.7066E-02
   8  -3  -1       79.01       79.12        3.20 o   0.9056E-02
   9  -3  -1      111.38      118.61        3.54 o   0.5679E-02
  10  -3  -1       52.71       56.41        2.76 o   0.1376E-01
 -12  -2  -1       20.56       21.28        1.80 o   0.3970E-01
 -11  -2  -1        9.24        7.01        1.25 o   0.1068E+00
 -10  -2  -1       79.24       74.17        3.56 o   0.9276E-02
  -9  -2  -1      149.89      149.47        2.93 o   0.4195E-02
  -8  -2  -1      484.26      484.38       10.70 o   0.6793E-03
  -7  -2  -1      409.90      435.21        8.97 o   0.8454E-03
  -6  -2  -1     1947.18     1902.87       18.02 o   0.6197E-04
  -5  -2  -1     1137.64     1183.17       12.00 o   0.1552E-03
  -4  -2  -1     3396.34     3585.62       18.07 o   0.1970E-04
  -2  -2  -1      163.19      181.15        7.06 o   0.2980E-02
  -1  -2  -1      330.13      364.90       10.77 o   0.1074E-02
   1  -2  -1    12004.93    11893.96       71.82 o   0.1794E-05
   2  -2  -1     5346.55     5232.41       28.49 o   0.8974E-05
   3  -2  -1     3803.23     3522.68       29.24 o   0.1852E-04
   4  -2  -1      217.98      244.81        5.07 o   0.2149E-02
   5  -2  -1     1071.05     1074.39       12.59 o   0.1798E-03
   6  -2  -1      471.13      488.04        9.13 o   0.6992E-03
   7  -2  -1     1061.53     1002.32       14.79 o   0.1931E-03
   8  -2  -1       63.57       64.35        5.14 o   0.9616E-02
   9  -2  -1      231.62      303.03       10.26 o   0.1490E-02
  10  -2  -1       29.56       28.96        1.70 o   0.2919E-01
  11  -2  -1        2.49        3.93        0.69 o   0.2570E+00
 -12  -1  -1       74.91       92.41        3.27 o   0.8144E-02
 -11  -1  -1       39.87       48.46        2.34 o   0.1740E-01
 -10  -1  -1       18.23       13.16        1.27 o   0.5949E-01
  -9  -1  -1       56.05       51.46        1.98 o   0.1525E-01
  -8  -1  -1       71.84       70.87        4.22 o   0.9444E-02
  -7  -1  -1      103.66       99.66        4.51 o   0.6364E-02
  -6  -1  -1       74.74       72.04        3.39 o   0.9790E-02
  -5  -1  -1      712.90      673.61        9.45 o   0.3938E-03
  -4  -1  -1     3463.07     3342.03       21.59 o   0.2122E-04
  -3  -1  -1     3081.32     3255.65       26.82 o   0.2348E-04
  -1  -1  -1     2905.38     2937.59       14.46 o   0.2811E-04
   0  -1  -1      292.67      323.67        5.50 o   0.1417E-02
   1  -1  -1     2329.92     2231.99       22.87 o   0.4507E-04
   2  -1  -1     9506.43     9218.90       64.43 o   0.2920E-05
   3  -1  -1     1351.34     1275.64       10.80 o   0.1282E-03
   4  -1  -1     4398.50     4169.21       24.39 o   0.1367E-04
   5  -1  -1      219.06      251.78        4.45 o   0.2116E-02
   6  -1  -1      251.83      245.06        6.52 o   0.1949E-02
   7  -1  -1      972.60      891.94       13.93 o   0.2332E-03
   8  -1  -1       30.04       27.98        2.63 o   0.2652E-01
   9  -1  -1      241.12      246.46       10.15 o   0.1763E-02
  11  -1  -1      232.14      275.78        4.10 o   0.1898E-02
 -11   0  -1       20.18       23.49        1.38 o   0.3938E-01
 -10   0  -1      345.00      339.08        5.32 o   0.1250E-02
  -9   0  -1      511.57      520.45        6.47 o   0.6425E-03
  -8   0  -1      431.82      429.78       10.51 o   0.8143E-03
  -7   0  -1      268.97      272.07        7.51 o   0.1672E-02
  -6   0  -1       89.96       92.96        3.90 o   0.7329E-02
  -5   0  -1     1073.96      950.69        9.78 o   0.2084E-03
  -4   0  -1       26.59       20.17        1.31 o   0.3981E-01
  -3   0  -1       91.97       78.01        3.82 o   0.8292E-02
  -2   0  -1      214.98      203.00        3.91 o   0.2641E-02
  -1   0  -1      170.43      162.50        4.31 o   0.3551E-02
   0   0  -1     1983.18     1997.90       10.97 o   0.5838E-04
   1   0  -1      459.66      388.57        6.28 o   0.9228E-03
   2   0  -1    14316.28    14024.43       57.22 o   0.1291E-05
   3   0  -1      242.71      239.22        4.77 o   0.2111E-02
   4   0  -1      469.25      441.53        5.45 o   0.8091E-03
   5   0  -1      718.26      669.50        7.84 o   0.3984E-03
   6   0  -1      362.72      322.72        6.23 o   0.1261E-02
   7   0  -1      229.12      197.06        6.64 o   0.2440E-02
   8   0  -1       26.50       22.77        2.47 o   0.3172E-01
   9   0  -1      405.20      391.95       13.54 o   0.8588E-03
  11   0  -1       12.21       17.15        1.54 o   0.5454E-01
 -11   1  -1      311.50      327.14        6.47 o   0.1339E-02
 -10   1  -1      194.14      193.15        4.43 o   0.2862E-02
  -9   1  -1       28.29       32.40        1.52 o   0.2796E-01
  -8   1  -1      277.18      284.72       13.14 o   0.1342E-02
  -7   1  -1     1002.20      926.09       14.96 o   0.2181E-03
  -6   1  -1      634.29      619.43        8.73 o   0.4636E-03
  -5   1  -1     3952.51     3732.47       21.02 o   0.1691E-04
  -4   1  -1     4167.98     4024.84       23.41 o   0.1484E-04
  -3   1  -1     3683.30     3762.63       16.50 o   0.1760E-04
  -2   1  -1     1071.66     1158.61       12.26 o   0.1646E-03
  -1   1  -1      186.71      135.53        5.70 o   0.3725E-02
   0   1  -1     1449.14     1517.79       10.59 o   0.9957E-04
   1   1  -1     3500.12     3748.56       26.24 o   0.1810E-04
   2   1  -1    17371.60    18607.31       66.24 o   0.7818E-06
   3   1  -1      210.11      216.31        4.42 o   0.2492E-02
   4   1  -1     2511.50     2481.15       16.28 o   0.3813E-04
   5   1  -1      278.95      330.37        4.67 o   0.1437E-02
   6   1  -1      768.08      764.69        8.78 o   0.3288E-03
   7   1  -1       55.55       47.22        3.34 o   0.1451E-01
   8   1  -1      369.92      398.94        9.05 o   0.9682E-03
   9   1  -1        4.32        1.14        1.46 o   0.2327E+00
 -11   2  -1      211.49      248.21        6.97 o   0.2044E-02
 -10   2  -1       37.24       37.71        2.46 o   0.2096E-01
  -9   2  -1      398.61      394.82        8.63 o   0.9510E-03
  -8   2  -1      487.34      471.37        7.27 o   0.7282E-03
  -7   2  -1       99.73       99.56        7.46 o   0.5260E-02
  -6   2  -1     1046.37      947.50       14.45 o   0.2080E-03
  -5   2  -1     2002.76     1880.27       18.93 o   0.6164E-04
  -4   2  -1      213.48      231.62        4.14 o   0.2334E-02
  -3   2  -1      104.28       91.57        2.38 o   0.7510E-02
  -2   2  -1      531.29      556.93        5.26 o   0.5889E-03
  -1   2  -1     9864.12     9595.72       61.66 o   0.2707E-05
   0   2  -1     4657.50     4662.74       25.93 o   0.1140E-04
   1   2  -1    19141.89    20051.08       89.07 o   0.6629E-06
   2   2  -1     2761.17     2717.49       25.86 o   0.3159E-04
   3   2  -1      627.29      696.59       10.71 o   0.4018E-03
   4   2  -1     1818.82     1844.71       13.62 o   0.6772E-04
   5   2  -1      265.84      307.95        5.60 o   0.1555E-02
   6   2  -1      913.54      848.60        9.54 o   0.2628E-03
   7   2  -1      819.67      767.41        9.97 o   0.3130E-03
   8   2  -1      264.82      257.04        7.70 o   0.1766E-02
   9   2  -1      440.71      434.28       10.29 o   0.8003E-03
 -10   3  -1       30.02       29.99        2.03 o   0.2739E-01
  -9   3  -1      291.86      302.05        7.09 o   0.1477E-02
  -8   3  -1      205.50      190.72        6.16 o   0.2686E-02
  -7   3  -1      399.58      412.85       15.56 o   0.7874E-03
  -6   3  -1      333.96      322.59       12.90 o   0.1128E-02
  -5   3  -1     3533.30     3383.94       27.68 o   0.2046E-04
  -4   3  -1       88.82      123.28        3.66 o   0.5918E-02
  -3   3  -1       71.72       59.83        2.92 o   0.1169E-01
  -2   3  -1      332.21      320.11        6.72 o   0.1320E-02
  -1   3  -1     2359.22     2173.54       17.60 o   0.4660E-04
   0   3  -1     1315.95     1177.34       15.04 o   0.1409E-03
   1   3  -1      286.17      286.67        7.08 o   0.1566E-02
   2   3  -1     1765.61     1896.27       28.82 o   0.6393E-04
   3   3  -1     1391.08     1299.20       12.47 o   0.1226E-03
   4   3  -1      143.62      126.76        3.65 o   0.4813E-02
   5   3  -1     1041.79      986.55       11.40 o   0.2023E-03
   6   3  -1      704.15      624.10       10.24 o   0.4259E-03
   7   3  -1       44.54       44.52        2.84 o   0.1710E-01
   8   3  -1       50.09       59.86        3.21 o   0.1296E-01
   9   3  -1      493.62      486.15       10.91 o   0.6681E-03
  10   3  -1       16.80       33.64        2.94 o   0.2581E-01
  12   3  -1        1.09        1.14        0.49 o   0.7394E+00
 -10   4  -1       99.56       93.65        4.81 o   0.6657E-02
  -9   4  -1       56.98       59.67        2.87 o   0.1284E-01
  -8   4  -1      260.94      252.70        6.70 o   0.1854E-02
  -7   4  -1      633.67      623.41       11.66 o   0.4476E-03
  -6   4  -1     1337.96     1485.16       27.37 o   0.1006E-03
  -5   4  -1     1219.54     1336.56       23.73 o   0.1219E-03
  -4   4  -1      196.21      259.07        5.93 o   0.2083E-02
  -3   4  -1     1275.85     1432.39       14.06 o   0.1143E-03
  -2   4  -1       58.94       24.14        3.45 o   0.1956E-01
  -1   4  -1     1605.94     1651.74       16.14 o   0.8349E-04
   0   4  -1     3868.02     3869.53       23.34 o   0.1638E-04
   1   4  -1     2592.34     2752.82       26.10 o   0.3233E-04
   2   4  -1      976.97     1037.70       14.26 o   0.1956E-03
   3   4  -1     2831.33     2934.56       17.20 o   0.2857E-04
   4   4  -1     1081.67      882.06       10.60 o   0.2244E-03
   5   4  -1      852.26      918.59       10.45 o   0.2487E-03
   6   4  -1      418.01      422.57        8.01 o   0.8761E-03
   7   4  -1      155.36      154.89        5.35 o   0.3710E-02
   8   4  -1     1120.32     1080.88       12.71 o   0.1737E-03
   9   4  -1       26.88       24.36        2.51 o   0.3026E-01
  10   4  -1       49.01       59.11        4.99 o   0.1102E-01
  12   4  -1      104.85      114.70        4.18 o   0.5811E-02
  -9   5  -1        3.72        5.18        1.18 o   0.1653E+00
  -8   5  -1       11.39        9.16        1.44 o   0.8384E-01
  -7   5  -1      813.62      801.44       13.17 o   0.2924E-03
  -6   5  -1      849.75      891.58       14.96 o   0.2508E-03
  -5   5  -1     1198.12     1210.21       24.89 o   0.1368E-03
  -4   5  -1       19.49       13.56        1.97 o   0.5050E-01
  -3   5  -1      760.94      793.27       11.79 o   0.3105E-03
  -2   5  -1      672.97      724.41       13.30 o   0.3620E-03
  -1   5  -1     4275.25     4383.58       34.28 o   0.1297E-04
   0   5  -1     4152.66     3972.76       23.14 o   0.1511E-04
   1   5  -1     2200.88     2205.24       22.86 o   0.4746E-04
   2   5  -1     2474.59     2509.72       24.58 o   0.3743E-04
   3   5  -1     1090.13     1203.65       16.05 o   0.1530E-03
   4   5  -1      655.20      782.14       12.66 o   0.3390E-03
   5   5  -1      587.15      621.04        8.85 o   0.4810E-03
   6   5  -1      940.63      964.14       12.35 o   0.2202E-03
   7   5  -1      581.03      539.76       10.49 o   0.5529E-03
   8   5  -1      339.40      324.12        6.95 o   0.1287E-02
   9   5  -1      327.96      288.74        8.66 o   0.1405E-02
  10   5  -1       62.90       88.57        5.68 o   0.7469E-02
  -9   6  -1      124.01      132.05        4.71 o   0.4749E-02
  -8   6  -1       93.43       91.06        3.76 o   0.7405E-02
  -7   6  -1       92.67       97.62        4.18 o   0.6885E-02
  -6   6  -1      243.16      253.54        7.02 o   0.1892E-02
  -5   6  -1      137.94      117.82        5.82 o   0.4706E-02
  -4   6  -1      300.99      327.52       11.98 o   0.1196E-02
  -3   6  -1      488.79      480.52       10.26 o   0.6866E-03
  -2   6  -1      218.45      226.20        8.39 o   0.2102E-02
  -1   6  -1      377.94      351.77       10.16 o   0.1058E-02
   0   6  -1      858.10      786.50       10.57 o   0.2953E-03
   1   6  -1      458.42      432.62        7.51 o   0.8178E-03
   2   6  -1       27.74       27.69        2.76 o   0.2673E-01
   3   6  -1      247.22      213.60        8.08 o   0.2108E-02
   4   6  -1     2266.14     2227.99       26.62 o   0.4553E-04
   5   6  -1      766.70      738.68       10.78 o   0.3376E-03
   6   6  -1      278.74      264.57        5.50 o   0.1761E-02
   7   6  -1      121.28      105.87        4.84 o   0.5624E-02
   8   6  -1      130.46      132.33        5.29 o   0.4528E-02
   9   6  -1      432.35      398.78        7.53 o   0.9141E-03
  11   6  -1       26.46       29.77        2.49 o   0.2695E-01
  -8   7  -1      308.99      348.68        5.80 o   0.1274E-02
  -7   7  -1      358.36      370.13        7.52 o   0.1089E-02
  -6   7  -1      461.66      454.07        9.30 o   0.7598E-03
  -5   7  -1      584.82      561.67       16.28 o   0.4891E-03
  -4   7  -1       81.34       85.98        3.45 o   0.8314E-02
  -3   7  -1      724.42      740.51       13.44 o   0.3405E-03
  -2   7  -1        1.22        4.24        0.57 o   0.2871E+00
  -1   7  -1     3382.83     3263.01       35.58 o   0.2183E-04
   0   7  -1      986.47     1010.86       12.52 o   0.2026E-03
   1   7  -1      415.13      441.92        7.86 o   0.8410E-03
   2   7  -1       73.70       65.69        4.75 o   0.9374E-02
   3   7  -1      115.69      126.09        6.03 o   0.4740E-02
   4   7  -1      260.99      316.77        9.26 o   0.1414E-02
   5   7  -1      357.34      330.48        7.74 o   0.1211E-02
   6   7  -1      798.00      800.61       12.21 o   0.2991E-03
   7   7  -1      214.91      206.81        6.50 o   0.2437E-02
   8   7  -1      198.81      185.77        6.53 o   0.2748E-02
   9   7  -1       48.31       54.63        4.79 o   0.1186E-01
  10   7  -1        9.58       12.74        1.48 o   0.7105E-01
  11   7  -1       15.63       14.44        1.90 o   0.5326E-01
  12   7  -1       51.18       64.61        2.62 o   0.1268E-01
  -7   8  -1      279.69      275.62        8.83 o   0.1569E-02
  -6   8  -1      157.98      169.45        7.68 o   0.3099E-02
  -5   8  -1       67.97       60.24        5.26 o   0.9699E-02
  -4   8  -1      356.53      355.03        8.67 o   0.1115E-02
  -3   8  -1      715.45      700.03       10.38 o   0.3737E-03
  -2   8  -1     2538.15     2626.02       34.83 o   0.3413E-04
  -1   8  -1     1845.24     1919.16       27.93 o   0.6163E-04
   0   8  -1      248.89      267.34        9.41 o   0.1666E-02
   1   8  -1      759.91      778.08       11.67 o   0.3181E-03
   2   8  -1      824.22      888.60       12.12 o   0.2610E-03
   3   8  -1      132.62      143.62        7.10 o   0.3850E-02
   4   8  -1     2695.37     2699.76       33.47 o   0.3195E-04
   5   8  -1      139.96      144.16        5.04 o   0.4162E-02
   6   8  -1      697.03      673.08       11.82 o   0.3912E-03
   7   8  -1      455.70      468.40        7.47 o   0.7589E-03
   8   8  -1       45.19       40.82        2.89 o   0.1781E-01
   9   8  -1      207.25      193.87        7.27 o   0.2544E-02
  10   8  -1       90.88       85.45        4.57 o   0.7466E-02
  11   8  -1       37.01       27.95        1.88 o   0.2693E-01
  12   8  -1        7.78        9.46        1.06 o   0.9998E-01
  -6   9  -1        8.66        7.20        1.60 o   0.9814E-01
  -5   9  -1       39.09       40.16        3.69 o   0.1723E-01
  -4   9  -1        9.55       12.14        1.33 o   0.7609E-01
  -3   9  -1      108.25      118.01        4.66 o   0.5484E-02
  -2   9  -1      524.85      507.37       10.31 o   0.6243E-03
  -1   9  -1      490.58      487.16       10.29 o   0.6745E-03
   0   9  -1      134.53      124.08        7.47 o   0.4152E-02
   1   9  -1       74.43       88.72        3.89 o   0.8120E-02
   2   9  -1      205.22      231.77        6.43 o   0.2239E-02
   3   9  -1      137.70      186.41        5.34 o   0.3309E-02
   4   9  -1       90.32      111.53        6.43 o   0.5409E-02
   5   9  -1        2.56        5.60        1.43 o   0.1524E+00
   6   9  -1        6.02        5.38        0.73 o   0.1665E+00
   7   9  -1      103.55      110.49        3.03 o   0.6315E-02
   8   9  -1      110.99      120.03        3.43 o   0.5656E-02
   9   9  -1      162.23      157.02        4.50 o   0.3706E-02
  10   9  -1       52.88       44.65        2.36 o   0.1668E-01
  11   9  -1       54.34       50.36        2.13 o   0.1543E-01
  -5  10  -1      262.78      274.63        8.14 o   0.1654E-02
  -4  10  -1       81.05       79.83        3.46 o   0.8800E-02
  -3  10  -1      272.52      251.10        6.95 o   0.1818E-02
  -2  10  -1      294.00      277.18        7.42 o   0.1585E-02
  -1  10  -1       36.13       26.88        3.79 o   0.2147E-01
   0  10  -1      668.80      607.38       16.42 o   0.4221E-03
   1  10  -1        0.84        0.28        0.47 o   0.1482E+01
   2  10  -1      104.84      102.05        3.29 o   0.6626E-02
   3  10  -1       28.02       19.21        1.64 o   0.3894E-01
   4  10  -1      406.80      371.18        7.13 o   0.1026E-02
   5  10  -1      374.32      357.53        5.71 o   0.1131E-02
   6  10  -1       71.56       61.05        2.50 o   0.1189E-01
   7  10  -1       22.06       20.01        1.40 o   0.4229E-01
   8  10  -1       86.91      111.15        3.31 o   0.6607E-02
   9  10  -1       98.06       75.48        2.67 o   0.8833E-02
  10  10  -1       19.75       25.00        1.12 o   0.3868E-01
  11  10  -1      114.66       88.61        2.77 o   0.7269E-02
  -4  11  -1       41.23       48.49        2.93 o   0.1636E-01
  -3  11  -1      194.67      206.01        5.02 o   0.2663E-02
  -2  11  -1      211.95      217.69        5.65 o   0.2400E-02
  -1  11  -1      869.93      859.31       17.73 o   0.2521E-03
   0  11  -1      649.21      599.58       15.54 o   0.4396E-03
   1  11  -1      619.96      600.82       10.53 o   0.4780E-03
   2  11  -1      557.05      515.06        9.98 o   0.5983E-03
   3  11  -1       20.36       14.14        1.66 o   0.5163E-01
   4  11  -1      165.06      155.72        4.51 o   0.3707E-02
   5  11  -1      379.25      369.46        6.95 o   0.1073E-02
   6  11  -1       86.25       81.52        2.85 o   0.8747E-02
   7  11  -1       90.36       89.83        2.81 o   0.7986E-02
   8  11  -1       45.95       39.32        1.85 o   0.2004E-01
   9  11  -1       58.26       39.05        1.91 o   0.1809E-01
  10  11  -1       43.40       50.42        1.47 o   0.1748E-01
  -2  12  -1      147.51      167.73        5.68 o   0.3496E-02
  -1  12  -1       -1.27        1.06        0.81 o   0.5656E+00
   0  12  -1      100.80      109.04        5.47 o   0.5695E-02
   1  12  -1       99.27      104.97        3.77 o   0.6494E-02
   2  12  -1      107.48      107.97        4.00 o   0.6102E-02
   3  12  -1       41.04       35.84        2.49 o   0.2099E-01
   4  12  -1      101.75      118.77        3.71 o   0.5825E-02
   5  12  -1        7.94        6.01        1.13 o   0.1273E+00
   6  12  -1      523.59      578.78        7.52 o   0.5594E-03
   7  12  -1       15.15       14.94        0.89 o   0.6186E-01
   8  12  -1       59.13       60.29        2.26 o   0.1303E-01
   9  12  -1        0.03        0.67        0.32 o   0.2929E+00
  -1  13  -1      153.99      157.51        4.98 o   0.3728E-02
   0  13  -1       52.84       45.03        3.24 o   0.1537E-01
   1  13  -1       63.76       67.56        3.77 o   0.1054E-01
   2  13  -1      131.38      117.94        3.79 o   0.5291E-02
   3  13  -1        7.83        9.12        0.89 o   0.1040E+00
   4  13  -1      281.07      226.36        8.24 o   0.1886E-02
   5  13  -1      107.49       76.78        4.95 o   0.7303E-02
   6  13  -1       16.65       23.90        1.85 o   0.3846E-01
   7  13  -1       33.47       36.65        2.46 o   0.2209E-01
   3  14  -1      225.70      205.53        5.52 o   0.2464E-02
   4  14  -1       50.22       43.77        2.77 o   0.1664E-01
   5  14  -1      105.85       95.05        3.98 o   0.6748E-02
   6  14  -1       53.11       42.07        2.69 o   0.1696E-01
  -6 -14   0        7.37        8.66        1.12 o   0.1056E+00
  -5 -14   0       23.19       31.79        2.01 o   0.2828E-01
  -4 -14   0        1.58        5.09        0.63 o   0.2330E+00
  -3 -14   0       80.98       94.23        3.64 o   0.7662E-02
  -2 -14   0       13.32       17.39        1.39 o   0.5432E-01
  -8 -13   0       22.82       14.81        2.10 o   0.4467E-01
  -7 -13   0       15.29        9.92        1.91 o   0.6482E-01
  -6 -13   0       64.65       64.33        4.08 o   0.1052E-01
  -5 -13   0      113.42      119.75        5.55 o   0.5075E-02
  -4 -13   0      828.01      786.62       15.15 o   0.2916E-03
  -3 -13   0        9.50        5.23        1.63 o   0.1084E+00
  -2 -13   0      373.86      378.32        9.54 o   0.1007E-02
  -1 -13   0       37.59       47.71        2.83 o   0.1706E-01
   0 -13   0        4.39        6.80        0.95 o   0.1468E+00
   1 -13   0      210.52      210.60        5.31 o   0.2506E-02
  -9 -12   0       60.90       38.95        3.63 o   0.1514E-01
  -8 -12   0        7.07       11.82        1.01 o   0.8809E-01
  -7 -12   0        8.83       14.15        1.20 o   0.7142E-01
  -6 -12   0       32.91       33.38        2.29 o   0.2408E-01
  -5 -12   0      139.86      159.67        4.78 o   0.3844E-02
  -4 -12   0     1322.96     1305.15       15.04 o   0.1248E-03
  -3 -12   0       67.35       60.83        3.26 o   0.1156E-01
  -2 -12   0      159.00      134.56        4.88 o   0.4198E-02
  -1 -12   0       75.20       56.44        3.24 o   0.1166E-01
   0 -12   0       31.04       50.18        1.99 o   0.1861E-01
   1 -12   0      163.11      153.61        4.14 o   0.3824E-02
   2 -12   0      389.51      356.94        5.69 o   0.1113E-02
 -10 -11   0       12.78       17.37        1.69 o   0.5185E-01
  -9 -11   0       54.62       53.31        2.78 o   0.1416E-01
  -8 -11   0       97.66      115.89        4.03 o   0.5944E-02
  -7 -11   0       12.26       24.14        1.48 o   0.4243E-01
  -6 -11   0        3.15        1.52        0.75 o   0.3889E+00
  -5 -11   0      277.50      301.55        6.45 o   0.1530E-02
  -4 -11   0       68.24       58.01        3.16 o   0.1199E-01
  -3 -11   0      185.53      200.17        5.15 o   0.2776E-02
  -2 -11   0       44.43       61.61        2.81 o   0.1351E-01
  -1 -11   0      103.82      111.99        4.12 o   0.5948E-02
   0 -11   0      196.38      222.25        5.48 o   0.2444E-02
   1 -11   0       51.63       50.11        2.71 o   0.1518E-01
   2 -11   0      614.72      633.63        8.71 o   0.4597E-03
   3 -11   0        4.96        7.78        0.69 o   0.1369E+00
   4 -11   0       66.47       69.99        2.10 o   0.1124E-01
 -11 -10   0        6.15        7.72        0.76 o   0.1294E+00
 -10 -10   0       31.12       40.83        2.91 o   0.1994E-01
  -9 -10   0       59.21       59.25        3.18 o   0.1241E-01
  -8 -10   0       73.36       84.18        3.69 o   0.8602E-02
  -7 -10   0      758.71      743.06       14.03 o   0.3284E-03
  -6 -10   0       89.78      117.01        3.76 o   0.6149E-02
  -5 -10   0     1282.38     1383.15       18.10 o   0.1172E-03
  -4 -10   0      224.35      219.18        7.35 o   0.2208E-02
  -3 -10   0      191.80      230.41        5.85 o   0.2364E-02
  -2 -10   0      134.78      151.64        4.84 o   0.4067E-02
  -1 -10   0       68.59       84.90        3.43 o   0.8868E-02
   0 -10   0       40.21       48.36        2.31 o   0.1740E-01
   1 -10   0      469.27      485.05        7.74 o   0.7162E-03
   2 -10   0      224.41      244.07        5.15 o   0.2128E-02
   3 -10   0      890.32      900.31       10.96 o   0.2473E-03
   4 -10   0      274.50      287.39        5.42 o   0.1649E-02
   5 -10   0       13.25       11.57        1.00 o   0.7566E-01
 -12  -9   0       52.60       75.39        2.60 o   0.1114E-01
 -11  -9   0       47.00       57.30        2.32 o   0.1458E-01
 -10  -9   0       23.74       32.17        2.67 o   0.2574E-01
  -9  -9   0      204.56      200.73        6.17 o   0.2571E-02
  -8  -9   0      314.41      358.72        7.92 o   0.1181E-02
  -7  -9   0     1061.32     1057.10       16.70 o   0.1804E-03
  -6  -9   0      106.01      107.56        8.00 o   0.4746E-02
  -5  -9   0      594.31      589.89       18.55 o   0.4467E-03
  -4  -9   0       10.43       10.72        2.37 o   0.6112E-01
  -3  -9   0      891.38      892.18       19.75 o   0.2344E-03
  -2  -9   0       81.53       87.45        4.30 o   0.7782E-02
  -1  -9   0      760.33      744.32       13.37 o   0.3296E-03
   0  -9   0      642.69      663.91       17.47 o   0.3889E-03
   1  -9   0      921.19      940.28       10.84 o   0.2312E-03
   2  -9   0      751.49      767.95        9.72 o   0.3303E-03
   3  -9   0      159.53      178.76        4.33 o   0.3358E-02
   4  -9   0      283.32      278.60        6.20 o   0.1651E-02
   5  -9   0      153.69      145.42        4.16 o   0.4107E-02
   6  -9   0      137.41      128.08        3.31 o   0.4932E-02
 -12  -8   0        2.81        3.79        0.70 o   0.2556E+00
 -11  -8   0       47.88       62.72        3.23 o   0.1266E-01
 -10  -8   0       16.89       19.27        1.74 o   0.4519E-01
  -9  -8   0      110.76      106.75        4.65 o   0.5843E-02
  -8  -8   0       99.54      101.85        4.44 o   0.6402E-02
  -7  -8   0       76.02       69.46        6.80 o   0.7378E-02
  -6  -8   0      655.33      653.57       19.23 o   0.3804E-03
  -5  -8   0      206.67      202.11       10.39 o   0.2170E-02
  -4  -8   0      101.67      115.13        4.56 o   0.5718E-02
  -3  -8   0      177.90      196.20        5.92 o   0.2803E-02
  -2  -8   0      115.69      111.43        4.79 o   0.5578E-02
  -1  -8   0      237.01      208.79        6.88 o   0.2277E-02
   0  -8   0       49.90       45.82        3.15 o   0.1557E-01
   1  -8   0       27.26       32.64        2.35 o   0.2571E-01
   2  -8   0      555.73      544.56       15.74 o   0.5209E-03
   3  -8   0      250.98      249.31        6.95 o   0.1900E-02
   4  -8   0      650.88      627.23       11.15 o   0.4412E-03
   5  -8   0      263.96      276.25        6.82 o   0.1695E-02
   6  -8   0       64.28       60.70        2.68 o   0.1228E-01
   7  -8   0       97.07      100.42        2.77 o   0.7099E-02
 -12  -7   0       33.91       41.30        2.45 o   0.2040E-01
 -11  -7   0      105.55      113.96        5.06 o   0.5557E-02
 -10  -7   0       88.75       89.82        4.09 o   0.7488E-02
  -9  -7   0      277.66      256.53        7.45 o   0.1743E-02
  -8  -7   0      183.55      179.04       11.20 o   0.2360E-02
  -7  -7   0     1112.95     1097.48       17.75 o   0.1667E-03
  -6  -7   0      195.25      201.46        6.95 o   0.2557E-02
  -5  -7   0     1226.21     1286.17       16.75 o   0.1315E-03
  -4  -7   0      708.36      699.94       11.38 o   0.3728E-03
  -3  -7   0       91.99      131.06        3.90 o   0.5470E-02
  -2  -7   0     1555.89     1635.41       16.35 o   0.8589E-04
  -1  -7   0        3.48        5.67        0.80 o   0.1793E+00
   0  -7   0      729.47      783.63       11.06 o   0.3237E-03
   1  -7   0      740.31      737.60       11.33 o   0.3438E-03
   2  -7   0      640.88      623.77       10.97 o   0.4477E-03
   3  -7   0      651.14      615.15       11.41 o   0.4487E-03
   4  -7   0     1004.40      948.70       10.73 o   0.2174E-03
   5  -7   0      281.99      276.73        5.59 o   0.1682E-02
   6  -7   0      132.92      129.04        3.69 o   0.4910E-02
   7  -7   0      201.58      194.08        6.75 o   0.2617E-02
   8  -7   0       34.70       33.59        1.63 o   0.2517E-01
 -12  -6   0        9.80       13.11        1.40 o   0.7092E-01
 -11  -6   0      182.03      195.77        6.79 o   0.2709E-02
 -10  -6   0        8.23        6.18        1.33 o   0.1167E+00
  -9  -6   0       12.85       13.45        1.48 o   0.6358E-01
  -8  -6   0       85.48       93.84        5.03 o   0.6914E-02
  -7  -6   0      112.95      109.72        5.47 o   0.5448E-02
  -6  -6   0     1159.19     1085.56       13.58 o   0.1685E-03
  -5  -6   0      831.51      845.96       10.74 o   0.2770E-03
  -4  -6   0      787.66      792.11       11.00 o   0.3073E-03
  -3  -6   0     1877.44     1981.72       16.63 o   0.6051E-04
  -2  -6   0     1921.64     2056.21       16.59 o   0.5697E-04
  -1  -6   0      214.95      296.47        5.29 o   0.1772E-02
   0  -6   0     2053.38     2213.88       17.19 o   0.4979E-04
   1  -6   0     2851.52     3055.61       21.17 o   0.2689E-04
   2  -6   0     4211.81     4249.03       27.66 o   0.1371E-04
   3  -6   0     2991.91     3102.67       23.77 o   0.2555E-04
   4  -6   0       97.67       96.38        4.27 o   0.6774E-02
   5  -6   0      397.56      387.08        6.54 o   0.1002E-02
   6  -6   0      425.80      400.43        7.74 o   0.9187E-03
   7  -6   0      551.08      544.12        8.35 o   0.5793E-03
   8  -6   0      244.52      246.06        7.25 o   0.1935E-02
   9  -6   0      196.64      215.26        5.11 o   0.2540E-02
 -12  -5   0       36.12       48.43        2.65 o   0.1745E-01
 -11  -5   0       18.18       20.38        2.19 o   0.3955E-01
 -10  -5   0      103.01      115.45        6.45 o   0.5096E-02
  -9  -5   0      696.07      654.95       10.69 o   0.4060E-03
  -8  -5   0      299.82      297.36       13.22 o   0.1250E-02
  -7  -5   0      147.81      146.55        6.05 o   0.3829E-02
  -6  -5   0       21.65       15.04        1.76 o   0.4761E-01
  -5  -5   0     1029.39      970.88       11.10 o   0.2087E-03
  -4  -5   0       36.72       33.52        1.83 o   0.2423E-01
  -3  -5   0     1825.88     1573.24       19.86 o   0.8028E-04
  -2  -5   0      574.63      502.58       10.60 o   0.5968E-03
  -1  -5   0      700.22      764.44       11.93 o   0.3390E-03
   0  -5   0       39.50       53.11        1.99 o   0.1668E-01
   1  -5   0      376.57      438.20        4.39 o   0.9228E-03
   2  -5   0      407.69      449.11        4.82 o   0.8619E-03
   3  -5   0       17.33       13.42        1.22 o   0.6026E-01
   4  -5   0      287.17      340.13        5.47 o   0.1361E-02
   5  -5   0      448.62      477.57        9.04 o   0.7331E-03
   6  -5   0       13.90       15.44        1.09 o   0.6049E-01
   7  -5   0      686.78      694.53       10.74 o   0.3846E-03
   8  -5   0      127.19      114.11        3.89 o   0.5479E-02
   9  -5   0       98.33      105.77        4.41 o   0.6272E-02
 -12  -4   0      156.83      148.18        5.39 o   0.3833E-02
 -11  -4   0       25.29       23.88        2.54 o   0.3104E-01
 -10  -4   0      248.39      241.62        6.60 o   0.1983E-02
  -9  -4   0      416.86      398.34        6.95 o   0.9433E-03
  -8  -4   0     1371.39     1291.42       28.02 o   0.1155E-03
  -7  -4   0      719.62      693.94       13.02 o   0.3671E-03
  -6  -4   0      480.41      512.54        7.52 o   0.6682E-03
  -5  -4   0     1288.38     1164.66       11.37 o   0.1466E-03
  -4  -4   0     2514.26     2558.74       14.11 o   0.3672E-04
  -3  -4   0      533.55      555.11        7.24 o   0.5816E-03
  -2  -4   0     3567.69     3535.88       30.25 o   0.1918E-04
  -1  -4   0     1052.31     1090.42       11.48 o   0.1793E-03
   0  -4   0      286.14      252.49        5.35 o   0.1821E-02
   1  -4   0     2076.01     1975.80       13.46 o   0.5734E-04
   2  -4   0     1057.00      923.29       10.14 o   0.2172E-03
   3  -4   0      482.46      432.09        7.62 o   0.7949E-03
   4  -4   0      334.20      296.77        6.95 o   0.1409E-02
   5  -4   0       45.11       44.31        2.77 o   0.1722E-01
   6  -4   0       72.94       72.15        3.76 o   0.9618E-02
   7  -4   0       54.91       51.29        3.44 o   0.1371E-01
   8  -4   0      177.48      185.29        5.34 o   0.3017E-02
   9  -4   0       21.99       22.63        2.04 o   0.3615E-01
  10  -4   0        2.21        2.83        0.65 o   0.3329E+00
 -12  -3   0       23.75       25.88        1.50 o   0.3456E-01
 -11  -3   0       57.60       68.16        2.83 o   0.1155E-01
 -10  -3   0      231.71      234.23        6.38 o   0.2117E-02
  -9  -3   0      159.91      152.36        4.13 o   0.3880E-02
  -8  -3   0      160.38      178.46        9.37 o   0.2727E-02
  -7  -3   0      426.78      413.84        9.23 o   0.8665E-03
  -6  -3   0      339.88      395.28        6.22 o   0.1062E-02
  -5  -3   0     3614.57     3540.50       23.44 o   0.1914E-04
  -4  -3   0      207.38      269.71        4.85 o   0.2005E-02
  -3  -3   0    12599.15    13050.74       57.96 o   0.1544E-05
  -2  -3   0      524.54      605.43        8.27 o   0.5276E-03
  -1  -3   0    10777.63    10658.59       86.18 o   0.2211E-05
   0  -3   0    15456.23    15271.58       68.57 o   0.1096E-05
   1  -3   0    10984.63    10567.34       42.62 o   0.2237E-05
   2  -3   0     7349.40     7444.27       41.48 o   0.4595E-05
   3  -3   0     4666.51     4583.31       34.65 o   0.1159E-04
   4  -3   0     1230.97     1217.12       17.62 o   0.1397E-03
   5  -3   0     1967.42     1940.19       25.08 o   0.5917E-04
   6  -3   0      770.29      751.90       16.48 o   0.3137E-03
   7  -3   0      158.61      159.63        7.82 o   0.3225E-02
   8  -3   0      490.92      504.53       10.30 o   0.6486E-03
   9  -3   0      421.22      428.71        9.74 o   0.8377E-03
 -12  -2   0       19.38       21.41        1.33 o   0.4248E-01
 -11  -2   0        7.05        5.96        1.03 o   0.1353E+00
 -10  -2   0       27.48       20.05        2.06 o   0.3570E-01
  -9  -2   0      118.23      110.20        3.14 o   0.5980E-02
  -8  -2   0      155.94      134.07        6.09 o   0.4002E-02
  -7  -2   0      610.17      548.00       11.02 o   0.5262E-03
  -6  -2   0      496.36      409.63        8.95 o   0.8088E-03
  -5  -2   0     1111.63     1105.78       12.04 o   0.1704E-03
  -4  -2   0      477.12      385.68        6.93 o   0.9004E-03
  -3  -2   0     1744.14     1549.19       15.98 o   0.8538E-04
  -2  -2   0     3039.77     3229.97       33.26 o   0.2367E-04
  -1  -2   0     1954.09     1897.02       13.92 o   0.6252E-04
   0  -2   0     1274.62     1306.85       12.92 o   0.1284E-03
   1  -2   0     4750.48     4544.80       30.98 o   0.1159E-04
   2  -2   0      100.78      103.57        3.26 o   0.6668E-02
   3  -2   0      676.22      660.02        9.32 o   0.4139E-03
   4  -2   0      156.82      188.28        4.12 o   0.3250E-02
   5  -2   0      115.04      126.38        3.90 o   0.5270E-02
   6  -2   0     1265.66     1166.12       14.72 o   0.1462E-03
   7  -2   0      932.22      870.02       13.55 o   0.2467E-03
   8  -2   0      302.45      289.29       11.22 o   0.1355E-02
   9  -2   0      803.08      975.59       19.33 o   0.2247E-03
  10  -2   0      319.63      328.21        7.86 o   0.1287E-02
 -12  -1   0       71.38       67.41        3.84 o   0.1012E-01
 -11  -1   0      246.41      254.44        5.61 o   0.1937E-02
 -10  -1   0      240.43      225.86        6.11 o   0.2165E-02
  -9  -1   0      120.06      116.75        3.53 o   0.5590E-02
  -8  -1   0      372.58      351.48        9.56 o   0.1079E-02
  -7  -1   0      647.29      608.93       11.51 o   0.4546E-03
  -6  -1   0     3326.49     3065.06       24.80 o   0.2415E-04
  -5  -1   0     3158.47     2935.50       17.76 o   0.2659E-04
  -4  -1   0     2059.33     2020.49       14.21 o   0.5602E-04
  -3  -1   0     1200.84     1189.38       11.89 o   0.1492E-03
  -2  -1   0     1032.09     1011.73       15.24 o   0.1938E-03
  -1  -1   0      126.50      116.72        2.65 o   0.5627E-02
   0  -1   0     1589.63     1404.34       10.53 o   0.1031E-03
   1  -1   0      636.80      599.93        4.98 o   0.4900E-03
   2  -1   0    11565.72    10905.25       41.60 o   0.2072E-05
   3  -1   0      628.44      576.51        5.14 o   0.5158E-03
   4  -1   0      195.58      169.12        4.40 o   0.3209E-02
   5  -1   0      372.31      354.58        6.92 o   0.1124E-02
   6  -1   0      301.70      273.39        6.83 o   0.1603E-02
   7  -1   0      147.99      133.75        5.21 o   0.4284E-02
   8  -1   0      141.07      141.43        5.45 o   0.4143E-02
   9  -1   0      121.73      129.19        7.22 o   0.4243E-02
 -11   0   0       11.04        9.14        1.87 o   0.7557E-01
 -10   0   0        2.00        3.79        0.60 o   0.2843E+00
  -9   0   0      164.88      156.02        4.32 o   0.3719E-02
  -8   0   0      792.15      755.71       14.37 o   0.3139E-03
  -7   0   0      715.39      682.48       12.48 o   0.3770E-03
  -6   0   0     2724.03     2603.50       22.64 o   0.3381E-04
  -5   0   0     3815.62     3764.38       24.57 o   0.1709E-04
  -4   0   0      493.06      456.51        4.98 o   0.7614E-03
  -3   0   0      915.74      926.81        7.82 o   0.2390E-03
  -2   0   0    11973.40    11901.72       64.67 o   0.1798E-05
  -1   0   0      233.67      228.47        4.52 o   0.2250E-02
   1   0   0      193.95      186.54        2.38 o   0.3084E-02
   2   0   0    11838.99    11938.72       40.82 o   0.1813E-05
   3   0   0      868.43      893.93       14.39 o   0.2478E-03
   4   0   0      334.10      313.58        5.35 o   0.1371E-02
   5   0   0     3792.26     3776.26       22.81 o   0.1711E-04
   6   0   0     2634.84     2632.49       21.26 o   0.3413E-04
   7   0   0      719.12      699.89        9.44 o   0.3751E-03
   8   0   0      768.79      762.09       12.77 o   0.3206E-03
   9   0   0      123.38      129.04        7.50 o   0.4150E-02
 -11   1   0      221.08      224.50        5.17 o   0.2313E-02
 -10   1   0       22.19       33.09        1.97 o   0.2803E-01
  -9   1   0      136.35      138.22        5.11 o   0.4327E-02
  -8   1   0      143.74      149.05        4.73 o   0.4059E-02
  -7   1   0      139.61      133.45        8.61 o   0.3643E-02
  -6   1   0      285.43      270.12        7.44 o   0.1642E-02
  -5   1   0      374.92      336.07        5.93 o   0.1198E-02
  -4   1   0      225.11      192.23        4.00 o   0.2709E-02
  -3   1   0      640.08      581.91        6.89 o   0.4998E-03
  -2   1   0    11789.29    10956.23       52.55 o   0.2029E-05
  -1   1   0      630.37      616.32       13.08 o   0.4471E-03
   0   1   0     1527.72     1442.64       11.33 o   0.1023E-03
   1   1   0      183.26      173.22        3.14 o   0.3346E-02
   2   1   0      952.68      933.71        9.39 o   0.2296E-03
   3   1   0      974.16      968.03       16.06 o   0.2095E-03
   4   1   0     2126.98     2127.35       17.03 o   0.5126E-04
   5   1   0     3056.30     2905.94       15.45 o   0.2757E-04
   6   1   0     3365.70     3125.60       18.74 o   0.2354E-04
   7   1   0      607.28      589.46       10.27 o   0.4936E-03
   8   1   0      356.93      347.25        7.12 o   0.1167E-02
   9   1   0       91.82       97.22        4.56 o   0.6784E-02
  10   1   0      208.44      244.23        9.67 o   0.1915E-02
  12   1   0       44.20       56.48        2.49 o   0.1491E-01
 -11   2   0       89.88       96.52        2.96 o   0.7481E-02
 -10   2   0      367.61      368.76        7.49 o   0.1080E-02
  -9   2   0      819.12      879.10       12.46 o   0.2646E-03
  -8   2   0      365.58      354.79        6.62 o   0.1138E-02
  -7   2   0      916.90      897.36       23.44 o   0.2212E-03
  -6   2   0     1191.02     1154.71       24.44 o   0.1450E-03
  -5   2   0       98.27      110.55        5.96 o   0.5538E-02
  -4   2   0      204.10      225.98        4.06 o   0.2452E-02
  -3   2   0      706.28      700.35        6.88 o   0.3840E-03
  -2   2   0      152.36      163.85        5.08 o   0.3601E-02
  -1   2   0     4593.02     4562.25       29.71 o   0.1180E-04
   0   2   0     1262.47     1347.14       13.50 o   0.1242E-03
   1   2   0     1958.07     1919.55       13.60 o   0.6157E-04
   2   2   0     2968.02     3214.63       19.06 o   0.2460E-04
   3   2   0     1659.83     1533.75       15.74 o   0.8926E-04
   4   2   0      464.19      385.95        5.49 o   0.9296E-03
   5   2   0     1071.91     1101.29        8.81 o   0.1770E-03
   6   2   0      495.18      416.90        6.53 o   0.8210E-03
   7   2   0      610.57      539.21        8.27 o   0.5502E-03
   8   2   0      168.37      135.33        5.86 o   0.3886E-02
   9   2   0      118.62      112.79        5.33 o   0.5287E-02
  10   2   0       25.87       21.30        3.60 o   0.2696E-01
 -10   3   0       24.02       24.78        1.73 o   0.3476E-01
  -9   3   0      391.15      412.68        8.18 o   0.9254E-03
  -8   3   0      543.84      547.91       10.16 o   0.5654E-03
  -7   3   0      134.18      138.40        5.97 o   0.4198E-02
  -6   3   0      804.28      814.48       20.94 o   0.2687E-03
  -5   3   0     1886.47     1935.25       29.26 o   0.6004E-04
  -4   3   0     1389.11     1346.56       14.74 o   0.1168E-03
  -3   3   0     4639.03     4562.14       26.24 o   0.1177E-04
  -2   3   0     7508.54     7599.70       45.33 o   0.4405E-05
  -1   3   0    10571.33    10632.26       52.23 o   0.2271E-05
   0   3   0    14923.81    15479.22       78.68 o   0.1100E-05
   1   3   0    10136.71    10788.04       50.58 o   0.2288E-05
   2   3   0      534.72      661.29        8.38 o   0.4715E-03
   3   3   0    12561.97    13047.80       55.16 o   0.1549E-05
   4   3   0      272.24      346.59        5.40 o   0.1366E-02
   5   3   0     3447.60     3508.56       29.35 o   0.1983E-04
   6   3   0      344.43      412.10        5.53 o   0.1018E-02
   7   3   0      481.07      433.24        9.04 o   0.7796E-03
   8   3   0      185.18      188.99        4.98 o   0.2947E-02
   9   3   0      127.15      122.22        7.63 o   0.4234E-02
  10   3   0      209.35      261.81       10.23 o   0.1765E-02
 -10   4   0        4.22        3.36        0.98 o   0.2196E+00
  -9   4   0       19.30       20.79        1.65 o   0.4191E-01
  -8   4   0      181.24      183.66        5.59 o   0.2989E-02
  -7   4   0       60.95       54.68        5.28 o   0.1054E-01
  -6   4   0       64.96       66.17        6.15 o   0.8492E-02
  -5   4   0       33.50       34.97        3.94 o   0.1878E-01
  -4   4   0      349.20      315.40       11.45 o   0.1175E-02
  -3   4   0      463.04      419.30        8.23 o   0.8313E-03
  -2   4   0     1109.17      994.35       16.03 o   0.1883E-03
  -1   4   0     2088.37     2015.68       20.56 o   0.5500E-04
   0   4   0      409.46      347.66        7.91 o   0.1069E-02
   1   4   0     1048.07     1128.76       14.01 o   0.1705E-03
   2   4   0     3386.40     3512.80       25.84 o   0.2008E-04
   3   4   0      627.65      680.57        9.80 o   0.4165E-03
   4   4   0     2211.76     2469.87       15.31 o   0.4146E-04
   5   4   0     1254.27     1190.86       11.89 o   0.1450E-03
   6   4   0      451.88      501.99        7.96 o   0.7016E-03
   7   4   0      776.23      738.26       11.74 o   0.3327E-03
   8   4   0     1460.24     1312.55       14.36 o   0.1167E-03
   9   4   0      436.17      402.37        8.11 o   0.8972E-03
  10   4   0      155.71      200.33        8.90 o   0.2574E-02
  -9   5   0       87.56       87.88        4.69 o   0.7358E-02
  -8   5   0      136.54      127.32        6.78 o   0.4235E-02
  -7   5   0      677.72      677.58       11.98 o   0.3937E-03
  -6   5   0       34.03       34.46        2.36 o   0.2311E-01
  -5   5   0      442.44      485.73       15.29 o   0.6531E-03
  -4   5   0      271.32      343.22       10.86 o   0.1232E-02
  -3   5   0       38.66       32.61        2.58 o   0.2236E-01
  -2   5   0      376.18      420.32       10.19 o   0.8946E-03
  -1   5   0      403.85      466.91        9.52 o   0.7846E-03
   0   5   0       53.02       65.96        2.22 o   0.1266E-01
   1   5   0      742.60      778.14       12.11 o   0.3216E-03
   2   5   0      554.70      485.95        6.89 o   0.6562E-03
   3   5   0     1740.28     1565.69       13.42 o   0.8482E-04
   4   5   0       36.51       35.64        1.97 o   0.2300E-01
   5   5   0     1011.93      980.09       11.22 o   0.2084E-03
   6   5   0       18.33       14.44        1.36 o   0.5519E-01
   7   5   0      136.50      132.47        4.94 o   0.4501E-02
   8   5   0      349.83      319.14        8.56 o   0.1245E-02
   9   5   0      778.43      682.98       11.00 o   0.3628E-03
  10   5   0      108.95      102.32        7.02 o   0.5214E-02
  -9   6   0      225.62      223.65        6.24 o   0.2241E-02
  -8   6   0      219.62      227.13        7.71 o   0.2144E-02
  -7   6   0      506.84      528.15        9.81 o   0.6152E-03
  -6   6   0      494.02      483.95       15.13 o   0.6253E-03
  -5   6   0      397.20      420.04        9.98 o   0.8752E-03
  -4   6   0      134.93      143.84        8.14 o   0.3595E-02
  -3   6   0     2941.65     3073.73       36.51 o   0.2562E-04
  -2   6   0     4243.93     4324.78       40.73 o   0.1318E-04
  -1   6   0     3090.53     3141.55       31.47 o   0.2437E-04
   0   6   0     2280.44     2313.54       17.58 o   0.4417E-04
   1   6   0      300.22      376.23        5.93 o   0.1188E-02
   2   6   0     2064.65     2145.36       23.51 o   0.5100E-04
   3   6   0     1891.26     1945.54       15.13 o   0.6183E-04
   4   6   0      686.25      744.76        9.22 o   0.3597E-03
   5   6   0      922.61      919.87       11.35 o   0.2363E-03
   6   6   0     1176.63     1102.40       13.71 o   0.1640E-03
   7   6   0       74.61       80.66        3.81 o   0.8768E-02
   8   6   0       76.98       84.64        4.08 o   0.8233E-02
   9   6   0       15.00       16.28        1.53 o   0.5356E-01
  -8   7   0       29.61       28.38        2.32 o   0.2757E-01
  -7   7   0      173.85      179.56        5.16 o   0.3145E-02
  -6   7   0      111.50      110.99        4.52 o   0.5731E-02
  -5   7   0      347.45      316.96       12.51 o   0.1138E-02
  -4   7   0      973.30      975.00       15.43 o   0.2091E-03
  -3   7   0      604.25      596.04       17.05 o   0.4485E-03
  -2   7   0      702.64      695.89       17.10 o   0.3550E-03
  -1   7   0      742.30      717.00       16.06 o   0.3385E-03
   0   7   0      823.24      845.84       16.05 o   0.2676E-03
   1   7   0       18.80       20.20        1.69 o   0.4253E-01
   2   7   0     1579.86     1638.24       22.12 o   0.8337E-04
   3   7   0       91.35      127.45        5.23 o   0.5263E-02
   4   7   0      737.59      776.09       10.31 o   0.3274E-03
   5   7   0     1255.57     1277.00       14.27 o   0.1322E-03
   6   7   0      204.22      206.36        8.51 o   0.2321E-02
   7   7   0     1198.57     1148.23       12.58 o   0.1554E-03
   8   7   0      227.84      211.65        7.07 o   0.2281E-02
   9   7   0      256.26      219.82       10.98 o   0.1821E-02
  12   7   0       45.16       45.92        2.79 o   0.1678E-01
  -7   8   0      103.15      106.54        3.35 o   0.6451E-02
  -6   8   0       44.31       45.27        2.57 o   0.1734E-01
  -5   8   0      258.84      260.92       10.45 o   0.1620E-02
  -4   8   0      664.85      625.40       17.17 o   0.4070E-03
  -3   8   0      262.22      250.39        6.30 o   0.1885E-02
  -2   8   0      559.67      540.80       16.37 o   0.5170E-03
  -1   8   0       35.82       35.58        3.82 o   0.1859E-01
   0   8   0       43.45       36.65        4.00 o   0.1678E-01
   1   8   0      256.41      222.01        6.64 o   0.2097E-02
   2   8   0      132.32      121.24        4.72 o   0.4972E-02
   3   8   0      190.69      197.13        8.25 o   0.2490E-02
   4   8   0       98.48      106.11        6.11 o   0.5594E-02
   5   8   0      227.60      223.98        9.41 o   0.2011E-02
   6   8   0      612.43      652.05       11.01 o   0.4367E-03
   7   8   0       69.09       76.55        3.81 o   0.9306E-02
   8   8   0       86.92       86.01        3.29 o   0.8160E-02
   9   8   0      129.47      120.70        7.78 o   0.4188E-02
  10   8   0       14.56       15.49        1.85 o   0.5286E-01
  11   8   0       79.05       66.70        3.83 o   0.9780E-02
  12   8   0        3.42        4.52        0.74 o   0.2149E+00
  -6   9   0      168.36      153.84        6.70 o   0.3409E-02
  -5   9   0      186.43      175.89        8.10 o   0.2773E-02
  -4   9   0      259.38      261.29       10.14 o   0.1636E-02
  -3   9   0      214.66      228.59        6.57 o   0.2225E-02
  -2   9   0      762.83      767.68       12.61 o   0.3209E-03
  -1   9   0      969.47      989.03       14.41 o   0.2077E-03
   0   9   0      644.98      681.40       16.63 o   0.3821E-03
   1   9   0      752.40      749.85       17.36 o   0.3161E-03
   2   9   0       94.67      104.80        4.31 o   0.6440E-02
   3   9   0      831.63      897.24       12.90 o   0.2553E-03
   4   9   0       11.68       13.54        2.38 o   0.5314E-01
   5   9   0      613.72      603.27       16.32 o   0.4454E-03
   6   9   0       78.58       89.88        4.01 o   0.7853E-02
   7   9   0     1110.87     1076.65       10.34 o   0.1773E-03
   8   9   0      339.59      336.80        7.71 o   0.1218E-02
   9   9   0      223.23      206.44        7.62 o   0.2301E-02
  10   9   0       27.20       31.22        1.80 o   0.2810E-01
  11   9   0       61.49       56.00        3.31 o   0.1255E-01
  12   9   0       70.24       77.79        3.09 o   0.9635E-02
  -5  10   0       10.75       11.49        1.71 o   0.7040E-01
  -4  10   0      304.91      321.01        9.95 o   0.1280E-02
  -3  10   0      834.03      861.55       12.21 o   0.2679E-03
  -2  10   0      253.60      273.47        6.94 o   0.1736E-02
  -1  10   0      475.95      492.34        9.64 o   0.6839E-03
   0  10   0       58.04       65.39        4.86 o   0.1003E-01
   1  10   0      100.50      114.94        3.65 o   0.6020E-02
   2  10   0      134.95      143.81        3.73 o   0.4427E-02
   3  10   0      245.30      260.28        7.17 o   0.1838E-02
   4  10   0      216.63      203.20        5.15 o   0.2556E-02
   5  10   0     1333.80     1414.60       10.97 o   0.1142E-03
   6  10   0       70.31       84.69        3.02 o   0.9043E-02
   7  10   0      813.80      772.17        8.57 o   0.3147E-03
   8  10   0       61.28       67.25        2.84 o   0.1144E-01
   9  10   0       75.91       69.27        2.99 o   0.1027E-01
  10  10   0       36.11       34.42        1.95 o   0.2367E-01
  11  10   0        6.70        5.97        0.63 o   0.1530E+00
  -4  11   0       58.24       64.97        3.50 o   0.1138E-01
  -3  11   0        7.15       10.03        0.96 o   0.9987E-01
  -2  11   0      602.01      644.77        9.82 o   0.4516E-03
  -1  11   0       62.15       56.66        3.26 o   0.1250E-01
   0  11   0      207.12      224.06        8.86 o   0.2127E-02
   1  11   0       99.35       97.71        6.24 o   0.5856E-02
   2  11   0       43.38       55.37        2.83 o   0.1473E-01
   3  11   0      212.87      217.75        5.34 o   0.2410E-02
   4  11   0       62.08       51.04        3.45 o   0.1318E-01
   5  11   0      301.17      310.04        6.16 o   0.1441E-02
   6  11   0        4.58        4.11        0.72 o   0.2122E+00
   7  11   0       16.61       27.95        1.29 o   0.3629E-01
   8  11   0      113.90      121.65        3.13 o   0.5597E-02
   9  11   0       51.08       43.64        2.33 o   0.1723E-01
  10  11   0       16.36       18.26        1.19 o   0.5053E-01
  11  11   0       42.21       44.63        1.56 o   0.1918E-01
  -2  12   0      356.81      341.48        6.18 o   0.1210E-02
  -1  12   0      179.48      170.28        7.06 o   0.3024E-02
   0  12   0       39.50       57.74        3.56 o   0.1372E-01
   1  12   0       59.67       44.17        4.39 o   0.1316E-01
   2  12   0      168.72      143.68        5.13 o   0.3846E-02
   3  12   0       81.30       71.34        3.63 o   0.9407E-02
   4  12   0     1358.98     1324.14       14.07 o   0.1211E-03
   5  12   0      121.32      137.96        4.16 o   0.4712E-02
   6  12   0       30.55       29.30        1.61 o   0.2887E-01
   7  12   0        7.15       11.53        0.79 o   0.9291E-01
   8  12   0        7.42       10.59        0.65 o   0.9988E-01
   9  12   0       58.41       41.59        1.80 o   0.1745E-01
  10  12   0        6.54        3.06        0.68 o   0.2179E+00
  -1  13   0      206.47      206.04        5.90 o   0.2535E-02
   0  13   0        4.95       13.88        1.06 o   0.8272E-01
   1  13   0       58.31       71.16        3.74 o   0.1042E-01
   2  13   0      363.21      367.78        6.54 o   0.1105E-02
   3  13   0        2.43        0.80        0.64 o   0.5861E+00
   4  13   0      801.88      772.98       14.61 o   0.3040E-03
   5  13   0      136.12      146.27        3.84 o   0.4341E-02
   6  13   0       53.18       60.41        2.41 o   0.1334E-01
   7  13   0       10.36        6.60        0.79 o   0.1189E+00
   8  13   0       19.61       14.26        0.98 o   0.5758E-01
   2  14   0        8.95       11.80        1.15 o   0.8155E-01
   3  14   0       84.19      106.44        2.51 o   0.7193E-02
   4  14   0        3.24        6.54        0.71 o   0.1690E+00
   5  14   0       25.06       31.82        2.03 o   0.2763E-01
   6  14   0        5.28        6.51        0.92 o   0.1452E+00
   7  14   0       13.86       17.75        1.38 o   0.5305E-01
  -4 -14   1       50.69       45.11        2.71 o   0.1636E-01
  -8 -13   1       45.87       43.83        2.66 o   0.1736E-01
  -7 -13   1       38.83       36.82        2.73 o   0.2038E-01
  -6 -13   1       20.18       27.27        2.08 o   0.3241E-01
  -5 -13   1       93.55       69.00        3.33 o   0.9264E-02
  -4 -13   1      265.01      215.18        5.69 o   0.2177E-02
  -3 -13   1       11.94       13.79        1.21 o   0.6663E-01
  -2 -13   1      140.16      124.86        3.92 o   0.4891E-02
  -1 -13   1       56.37       63.43        2.33 o   0.1272E-01
   0 -13   1       53.92       45.35        2.06 o   0.1678E-01
  -9 -12   1        1.11        1.57        0.53 o   0.6016E+00
  -8 -12   1       66.88       65.76        4.04 o   0.1032E-01
  -7 -12   1       15.88       15.47        2.23 o   0.4761E-01
  -6 -12   1      539.28      587.61        9.23 o   0.5335E-03
  -5 -12   1       13.86       12.07        1.51 o   0.6612E-01
  -4 -12   1       92.65       99.23        3.85 o   0.6925E-02
  -3 -12   1       51.28       48.61        2.83 o   0.1541E-01
  -2 -12   1       88.57       88.41        3.62 o   0.7816E-02
  -1 -12   1      105.95      116.00        3.81 o   0.5835E-02
   0 -12   1       87.23       92.72        3.30 o   0.7685E-02
   1 -12   1        2.42        1.84        0.57 o   0.4346E+00
   2 -12   1      137.73      152.79        3.35 o   0.4222E-02
 -10 -11   1       48.54       58.17        3.18 o   0.1343E-01
  -9 -11   1       52.88       38.18        3.80 o   0.1587E-01
  -8 -11   1       47.88       44.63        3.98 o   0.1478E-01
  -7 -11   1       95.01      102.19        5.76 o   0.5992E-02
  -6 -11   1       87.38       79.72        3.95 o   0.8301E-02
  -5 -11   1      389.29      384.75        8.54 o   0.9919E-03
  -4 -11   1      148.35      140.43        5.19 o   0.4112E-02
  -3 -11   1       35.39       30.94        2.50 o   0.2413E-01
  -2 -11   1      521.97      510.26        9.49 o   0.6294E-03
  -1 -11   1      626.66      610.86        9.22 o   0.4726E-03
   0 -11   1      662.14      620.76       11.84 o   0.4389E-03
   1 -11   1      846.30      874.11       11.08 o   0.2639E-03
   2 -11   1      183.45      186.68        4.70 o   0.3013E-02
   3 -11   1      210.41      212.64        4.53 o   0.2530E-02
   4 -11   1       42.86       46.56        1.73 o   0.1835E-01
 -11 -10   1       82.93       88.15        3.36 o   0.8125E-02
 -10 -10   1       19.85       25.72        2.28 o   0.3293E-01
  -9 -10   1       80.50       73.43        5.11 o   0.8273E-02
  -8 -10   1       80.96      114.84        5.43 o   0.5858E-02
  -7 -10   1       17.72       22.04        2.57 o   0.3548E-01
  -6 -10   1       59.83       53.47        3.04 o   0.1345E-01
  -5 -10   1      357.79      358.17        7.34 o   0.1128E-02
  -4 -10   1      379.02      365.16        6.74 o   0.1088E-02
  -3 -10   1       18.77       13.84        1.69 o   0.5391E-01
  -2 -10   1      130.38      128.22        4.33 o   0.4835E-02
  -1 -10   1        3.37        1.64        0.73 o   0.3673E+00
   0 -10   1      633.44      607.04        9.31 o   0.4721E-03
   1 -10   1       42.97       38.18        2.37 o   0.2007E-01
   2 -10   1      285.17      270.81        5.90 o   0.1699E-02
   3 -10   1      306.48      274.82        6.32 o   0.1603E-02
   4 -10   1       76.48       68.84        2.87 o   0.1038E-01
   5 -10   1      286.91      287.36        4.76 o   0.1634E-02
 -11  -9   1       36.50       54.23        2.54 o   0.1609E-01
 -10  -9   1       50.40       48.81        3.98 o   0.1372E-01
  -9  -9   1      132.51      155.67        7.05 o   0.3621E-02
  -8  -9   1      102.64      132.00        6.45 o   0.4622E-02
  -7  -9   1       73.91       90.19        5.51 o   0.7156E-02
  -6  -9   1        6.60        6.54        1.00 o   0.1341E+00
  -5  -9   1        5.76        9.56        1.53 o   0.9452E-01
  -4  -9   1       90.46      112.84        5.01 o   0.5873E-02
  -3  -9   1      152.26      197.48        9.17 o   0.2592E-02
  -2  -9   1      208.80      238.23       10.48 o   0.1887E-02
  -1  -9   1       63.62       78.28        5.72 o   0.8052E-02
   0  -9   1      115.55      107.60        7.72 o   0.4711E-02
   1  -9   1      465.82      467.14        7.79 o   0.7473E-03
   2  -9   1      492.18      481.95        7.90 o   0.7015E-03
   3  -9   1      121.72      127.17        3.86 o   0.5118E-02
   4  -9   1       16.57       17.10        1.49 o   0.5102E-01
   5  -9   1       36.90       39.78        2.05 o   0.2112E-01
   6  -9   1        9.71        7.18        0.90 o   0.1140E+00
 -12  -8   1        9.94       12.42        1.18 o   0.7651E-01
 -11  -8   1       20.86       26.57        2.03 o   0.3300E-01
 -10  -8   1       73.35       74.13        5.07 o   0.8502E-02
  -9  -8   1      178.94      191.18        8.47 o   0.2599E-02
  -8  -8   1       30.12       28.96        2.78 o   0.2533E-01
  -7  -8   1      447.39      544.29       10.79 o   0.6248E-03
  -6  -8   1      630.61      661.34       13.51 o   0.4134E-03
  -5  -8   1      166.70      183.07        6.63 o   0.2989E-02
  -4  -8   1     2574.45     2707.85       26.10 o   0.3320E-04
  -3  -8   1      134.88      156.13        8.05 o   0.3414E-02
  -2  -8   1      864.26      937.24       20.20 o   0.2250E-03
  -1  -8   1      675.38      696.09       17.37 o   0.3610E-03
   0  -8   1      231.50      243.94       10.17 o   0.1806E-02
   1  -8   1     1855.73     1917.86       29.42 o   0.6115E-04
   2  -8   1     2623.47     2682.89       35.89 o   0.3250E-04
   3  -8   1      785.97      771.25        9.85 o   0.3193E-03
   4  -8   1      275.94      282.78        7.29 o   0.1607E-02
   5  -8   1       67.80       59.53        3.45 o   0.1154E-01
   6  -8   1      176.31      179.86        4.48 o   0.3192E-02
   7  -8   1      259.35      249.93        4.63 o   0.1962E-02
 -12  -7   1       52.05       66.24        2.82 o   0.1220E-01
 -11  -7   1       11.32       14.68        1.49 o   0.6253E-01
 -10  -7   1       12.36       13.25        2.26 o   0.5457E-01
  -9  -7   1       53.94       56.67        4.64 o   0.1145E-01
  -8  -7   1      187.84      197.76        7.08 o   0.2619E-02
  -7  -7   1      172.53      188.19       10.21 o   0.2454E-02
  -6  -7   1      740.29      783.78       14.14 o   0.3141E-03
  -5  -7   1      388.59      375.09        9.60 o   0.9934E-03
  -4  -7   1      246.11      304.97        7.34 o   0.1574E-02
  -3  -7   1       84.45      105.22        5.99 o   0.5994E-02
  -2  -7   1      112.24      106.54        4.46 o   0.5899E-02
  -1  -7   1      411.58      444.23        8.57 o   0.8316E-03
   0  -7   1      959.72     1048.59       13.12 o   0.1965E-03
   1  -7   1     3492.05     3361.21       38.21 o   0.2054E-04
   2  -7   1       12.50       10.67        2.23 o   0.6111E-01
   3  -7   1      738.58      754.24       17.67 o   0.3165E-03
   4  -7   1       84.64       90.34        3.94 o   0.7674E-02
   5  -7   1      468.99      457.09        9.38 o   0.7463E-03
   6  -7   1      508.51      493.92        9.50 o   0.6610E-03
   7  -7   1      386.38      392.90        9.38 o   0.9580E-03
   8  -7   1      344.09      365.87        5.23 o   0.1160E-02
 -12  -6   1       16.33       20.74        1.64 o   0.4389E-01
 -11  -6   1       27.15       36.91        2.52 o   0.2312E-01
 -10  -6   1       14.13        9.92        2.44 o   0.5753E-01
  -9  -6   1      377.26      385.66       12.62 o   0.9185E-03
  -8  -6   1      154.40      162.51        7.06 o   0.3324E-02
  -7  -6   1       94.69       86.68        5.26 o   0.6914E-02
  -6  -6   1      248.24      234.77        6.41 o   0.2035E-02
  -5  -6   1      829.17      804.07       11.09 o   0.2931E-03
  -4  -6   1     2309.37     2214.02       21.75 o   0.4582E-04
  -3  -6   1      197.88      183.60        8.37 o   0.2586E-02
  -2  -6   1       31.10       29.63        2.17 o   0.2678E-01
  -1  -6   1      414.77      405.78        7.71 o   0.9177E-03
   0  -6   1      854.09      805.01       11.13 o   0.2876E-03
   1  -6   1      376.21      356.98        7.42 o   0.1102E-02
   2  -6   1      232.89      233.75        5.68 o   0.2154E-02
   3  -6   1      510.79      488.47        9.01 o   0.6705E-03
   4  -6   1      331.21      343.47        7.67 o   0.1215E-02
   5  -6   1      131.53      100.33        3.96 o   0.5928E-02
   6  -6   1      242.69      250.39        6.69 o   0.1932E-02
   7  -6   1      112.78      116.37        4.40 o   0.5523E-02
   8  -6   1       92.38       93.48        4.45 o   0.7004E-02
   9  -6   1      139.84      159.42        4.32 o   0.3923E-02
 -12  -5   1        8.98        9.02        1.27 o   0.9400E-01
 -11  -5   1       23.33       30.95        2.33 o   0.2779E-01
 -10  -5   1      111.55      109.40        4.72 o   0.5725E-02
  -9  -5   1      276.84      262.84        7.60 o   0.1702E-02
  -8  -5   1      327.03      317.88       14.20 o   0.1109E-02
  -7  -5   1      539.74      539.20       12.17 o   0.5636E-03
  -6  -5   1     1040.71     1118.35       15.65 o   0.1718E-03
  -5  -5   1      495.35      501.92        8.00 o   0.6686E-03
  -4  -5   1      768.11      848.94        9.30 o   0.2906E-03
  -3  -5   1     1314.36     1257.05       19.54 o   0.1284E-03
  -2  -5   1     2549.12     2530.69       24.64 o   0.3636E-04
  -1  -5   1     2094.99     2094.76       22.35 o   0.5218E-04
   0  -5   1     4052.18     4013.42       33.17 o   0.1502E-04
   1  -5   1     4341.96     4401.01       19.93 o   0.1291E-04
   2  -5   1      623.26      657.81        7.02 o   0.4419E-03
   3  -5   1      793.39      785.50       10.40 o   0.3097E-03
   4  -5   1        6.54        1.64        0.98 o   0.2402E+00
   5  -5   1     1205.84     1161.91       14.99 o   0.1511E-03
   6  -5   1      890.11      978.39       13.44 o   0.2219E-03
   7  -5   1      745.99      764.71       18.16 o   0.3075E-03
   8  -5   1       10.19        9.18        1.73 o   0.8020E-01
   9  -5   1        1.89        2.92        0.73 o   0.3249E+00
 -12  -4   1      100.47      115.98        3.91 o   0.5926E-02
 -11  -4   1       45.10       45.65        3.20 o   0.1606E-01
 -10  -4   1       67.78       63.77        3.43 o   0.1099E-01
  -9  -4   1       29.65       26.78        2.20 o   0.2893E-01
  -8  -4   1     1040.31     1058.56       24.98 o   0.1712E-03
  -7  -4   1      165.20      164.24        6.49 o   0.3293E-02
  -6  -4   1      370.03      371.87        8.86 o   0.1043E-02
  -5  -4   1      955.96      989.91       10.60 o   0.2134E-03
  -4  -4   1     1179.67      926.98       13.02 o   0.1984E-03
  -3  -4   1     2903.35     2901.29       28.50 o   0.2812E-04
  -2  -4   1      983.50     1082.54       10.70 o   0.1884E-03
  -1  -4   1     2651.97     2841.19       22.78 o   0.3079E-04
   0  -4   1     3817.55     3934.62       22.93 o   0.1617E-04
   1  -4   1     1677.20     1735.21       12.29 o   0.7721E-04
   2  -4   1       63.48       16.59        1.96 o   0.2573E-01
   3  -4   1     1341.20     1421.71       12.74 o   0.1126E-03
   4  -4   1      177.86      227.88        4.90 o   0.2517E-02
   5  -4   1     1416.09     1379.94       22.89 o   0.1085E-03
   6  -4   1     1366.95     1467.37       16.48 o   0.1060E-03
   7  -4   1      622.32      656.92       11.51 o   0.4277E-03
   8  -4   1      229.77      233.26        9.79 o   0.1906E-02
  10  -4   1       64.45       72.13        3.30 o   0.1036E-01
 -12  -3   1       -1.78        0.03        0.77 o   0.8440E+00
 -11  -3   1      238.94      256.80        5.46 o   0.1955E-02
 -10  -3   1       33.92       47.44        1.98 o   0.1906E-01
  -9  -3   1      472.08      450.18        8.73 o   0.7620E-03
  -8  -3   1       77.99       82.87        6.75 o   0.6707E-02
  -7  -3   1       54.59       55.78        5.14 o   0.1093E-01
  -6  -3   1      690.38      611.70       11.96 o   0.4327E-03
  -5  -3   1     1088.67      985.61       13.52 o   0.1951E-03
  -4  -3   1      151.25      122.62        4.33 o   0.4701E-02
  -3  -3   1     1440.21     1285.35       17.76 o   0.1191E-03
  -2  -3   1     1829.54     1896.59       19.83 o   0.6439E-04
  -1  -3   1      281.67      285.59        7.78 o   0.1558E-02
   0  -3   1     1411.65     1206.25       17.23 o   0.1298E-03
   1  -3   1     2447.61     2198.86       14.31 o   0.4506E-04
   2  -3   1      366.22      362.99        7.26 o   0.1102E-02
   4  -3   1      119.10      138.80        4.99 o   0.4560E-02
   5  -3   1     3786.77     3434.39       34.50 o   0.1904E-04
   6  -3   1      284.81      256.06        6.99 o   0.1742E-02
   7  -3   1      478.82      484.51       14.43 o   0.6418E-03
   8  -3   1      145.86      143.88        8.31 o   0.3470E-02
   9  -3   1      274.77      318.75       10.52 o   0.1325E-02
 -12  -2   1        1.23        2.31        0.60 o   0.4435E+00
 -11  -2   1      180.95      188.07        4.69 o   0.3009E-02
 -10  -2   1       71.43       71.16        3.28 o   0.1007E-01
  -9  -2   1      395.04      427.53        8.51 o   0.8823E-03
  -8  -2   1      250.78      245.58       12.20 o   0.1613E-02
  -7  -2   1      897.47      866.14       21.00 o   0.2380E-03
  -6  -2   1      876.06      770.14       13.13 o   0.2931E-03
  -5  -2   1      383.54      414.19        5.21 o   0.9650E-03
  -4  -2   1     1871.85     1840.03       14.32 o   0.6665E-04
  -3  -2   1      756.69      805.52       11.41 o   0.3069E-03
  -2  -2   1     2561.66     2359.78       21.62 o   0.3969E-04
  -1  -2   1    19650.24    20047.42       73.10 o   0.6530E-06
   0  -2   1     4918.88     4709.42       33.25 o   0.1081E-04
   1  -2   1     9939.22     9598.20       47.87 o   0.2703E-05
   2  -2   1      529.49      531.11        7.67 o   0.6100E-03
   3  -2   1       62.59       49.43        2.12 o   0.1478E-01
   4  -2   1      258.77      266.82        4.06 o   0.1864E-02
   5  -2   1     2030.46     1857.23       16.64 o   0.6232E-04
   6  -2   1     1049.55      933.81       12.91 o   0.2128E-03
   7  -2   1      130.21      117.46        4.87 o   0.5049E-02
   9  -2   1      338.20      386.68       12.47 o   0.9675E-03
 -12  -1   1       17.87       22.44        1.77 o   0.3991E-01
 -11  -1   1        5.87        4.77        1.39 o   0.1431E+00
 -10  -1   1      115.16      114.56        6.45 o   0.4934E-02
  -9  -1   1        4.17        2.47        0.70 o   0.2877E+00
  -8  -1   1      377.91      379.98       15.13 o   0.8764E-03
  -7  -1   1       38.99       26.25        2.88 o   0.2418E-01
  -6  -1   1      791.71      762.81        9.88 o   0.3219E-03
  -5  -1   1      284.52      321.09        5.16 o   0.1457E-02
  -4  -1   1     2454.49     2423.99       16.81 o   0.3980E-04
  -3  -1   1      123.73      122.45        4.27 o   0.5134E-02
  -2  -1   1    18353.07    18995.22      103.01 o   0.7310E-06
  -1  -1   1     3770.42     3805.98       21.71 o   0.1701E-04
   0  -1   1     1420.18     1402.14       10.84 o   0.1110E-03
   1  -1   1      141.16       96.34        3.60 o   0.5964E-02
   3  -1   1     3519.95     3613.49       17.34 o   0.1908E-04
   4  -1   1     4073.49     3965.52       15.06 o   0.1542E-04
   5  -1   1     4068.42     3832.96       15.01 o   0.1610E-04
   6  -1   1      582.97      581.72        7.56 o   0.5251E-03
   7  -1   1      967.57      914.02       13.28 o   0.2283E-03
   8  -1   1      261.33      258.61        7.24 o   0.1796E-02
 -11   0   1       19.49       20.94        2.29 o   0.3756E-01
 -10   0   1      130.69      123.01        6.68 o   0.4420E-02
  -9   0   1      396.39      362.49       12.41 o   0.9548E-03
  -8   0   1       27.97       29.96        4.45 o   0.1947E-01
  -7   0   1      228.86      197.00       11.07 o   0.2049E-02
  -6   0   1      394.33      327.58        8.40 o   0.1144E-02
  -5   0   1      720.98      682.95       10.20 o   0.3826E-03
  -4   0   1      438.09      425.97        6.99 o   0.8578E-03
  -3   0   1      239.70      237.37        4.44 o   0.2153E-02
  -2   0   1    14573.89    13999.84       85.57 o   0.1272E-05
  -1   0   1      471.35      390.14        9.49 o   0.8660E-03
   0   0   1     1914.56     2027.58       15.57 o   0.5814E-04
   1   0   1      183.95      182.48        4.31 o   0.3102E-02
   2   0   1      233.79      220.77        3.86 o   0.2350E-02
   3   0   1      133.31      110.02        3.72 o   0.5539E-02
   4   0   1        7.54        3.78        0.82 o   0.1780E+00
   5   0   1     1143.34     1006.57        9.23 o   0.1881E-03
   6   0   1       97.36       92.24        2.57 o   0.7632E-02
   7   0   1      275.74      276.61        5.62 o   0.1696E-02
   8   0   1      482.28      465.67        9.91 o   0.7171E-03
   9   0   1      506.48      532.23       14.68 o   0.5682E-03
 -11   1   1      258.29      259.63        7.55 o   0.1782E-02
 -10   1   1      317.51      355.70        7.10 o   0.1210E-02
  -9   1   1      278.38      290.72        7.29 o   0.1557E-02
  -8   1   1       39.17       39.78        2.51 o   0.1982E-01
  -7   1   1      922.23      851.45       23.08 o   0.2333E-03
  -6   1   1      236.40      240.60       10.50 o   0.1793E-02
  -5   1   1      246.35      278.14        5.30 o   0.1791E-02
  -4   1   1     4512.11     4234.09       26.55 o   0.1316E-04
  -3   1   1     1303.94     1206.89       14.77 o   0.1379E-03
  -2   1   1     9664.33     9152.62       66.26 o   0.2912E-05
  -1   1   1     2245.65     2110.98       23.20 o   0.4932E-04
   0   1   1      291.97      337.08        5.48 o   0.1361E-02
   1   1   1     2903.46     2945.67       15.25 o   0.2801E-04
   2   1   1      799.04      806.21        7.10 o   0.3052E-03
   3   1   1     3192.43     3373.88       19.44 o   0.2212E-04
   4   1   1     3442.22     3382.77       18.16 o   0.2104E-04
   5   1   1      695.02      676.38        8.08 o   0.4016E-03
   6   1   1       56.05       59.98        2.71 o   0.1297E-01
   7   1   1      107.02       98.52        4.14 o   0.6468E-02
   8   1   1       70.40       69.71        3.06 o   0.1046E-01
   9   1   1       53.74       49.26        2.82 o   0.1502E-01
  10   1   1       13.48       14.90        2.53 o   0.4732E-01
 -11   2   1        3.88        3.73        0.90 o   0.2188E+00
 -10   2   1       34.20       33.53        2.16 o   0.2408E-01
  -9   2   1      244.74      277.62        6.63 o   0.1748E-02
  -8   2   1       46.72       46.28        2.53 o   0.1682E-01
  -7   2   1     1014.04     1002.76       25.39 o   0.1829E-03
  -6   2   1      445.78      475.51       15.25 o   0.6653E-03
  -5   2   1     1033.34     1058.18       20.40 o   0.1783E-03
  -4   2   1      233.60      261.35        8.44 o   0.1796E-02
  -3   2   1     3696.99     3482.03       23.00 o   0.1927E-04
  -2   2   1     5456.72     5190.18       30.58 o   0.8936E-05
  -1   2   1    11666.04    12018.85       91.91 o   0.1792E-05
   0   2   1     2503.20     2416.39       24.90 o   0.3894E-04
   1   2   1      394.55      431.10        6.09 o   0.9025E-03
   2   2   1       73.43       90.15        1.79 o   0.8925E-02
   3   2   1    11077.58    11625.89       43.41 o   0.1961E-05
   4   2   1     3358.99     3603.51       17.91 o   0.1971E-04
   5   2   1     1109.75     1218.65       10.05 o   0.1528E-03
   6   2   1     1911.24     1900.42       12.99 o   0.6340E-04
   7   2   1      359.87      389.48        7.75 o   0.1028E-02
   8   2   1      525.38      497.67       10.16 o   0.6382E-03
   9   2   1      113.51      147.91        5.15 o   0.4360E-02
  10   2   1       60.93       74.69        5.38 o   0.8665E-02
 -10   3   1       62.48       67.43        2.66 o   0.1146E-01
  -9   3   1      114.45      134.39        4.31 o   0.4904E-02
  -8   3   1       70.11       68.29        3.07 o   0.1063E-01
  -7   3   1       86.30       86.82        3.73 o   0.7937E-02
  -6   3   1      385.86      350.60       14.68 o   0.9392E-03
  -5   3   1      214.13      194.81        9.68 o   0.2262E-02
  -4   3   1      263.23      263.90        9.61 o   0.1636E-02
  -3   3   1      432.36      357.73       10.54 o   0.9631E-03
  -2   3   1     1989.34     1985.28       20.59 o   0.5774E-04
  -1   3   1      528.58      489.28       10.64 o   0.6429E-03
   0   3   1     1859.34     1820.03       24.93 o   0.6604E-04
   1   3   1     4062.71     3938.60       36.75 o   0.1530E-04
   2   3   1     2469.00     2617.63       32.59 o   0.3499E-04
   3   3   1     1436.25     1370.52        8.09 o   0.1140E-03
   4   3   1     7808.98     7544.06       38.85 o   0.4346E-05
   5   3   1       26.37       35.39        1.57 o   0.2637E-01
   6   3   1      767.84      733.29        9.45 o   0.3424E-03
   7   3   1      374.89      407.41        6.22 o   0.9819E-03
   8   3   1      623.91      556.05        9.02 o   0.5225E-03
   9   3   1       98.67       93.41        4.73 o   0.6736E-02
  10   3   1      475.01      485.21       10.72 o   0.6847E-03
 -10   4   1       95.93       84.06        4.16 o   0.7581E-02
  -9   4   1       97.42       97.21        3.62 o   0.7002E-02
  -8   4   1      295.57      301.98        7.12 o   0.1468E-02
  -7   4   1      754.65      761.70       12.41 o   0.3257E-03
  -6   4   1      528.51      544.16       17.86 o   0.5157E-03
  -5   4   1      197.72      235.31        9.94 o   0.1993E-02
  -4   4   1      238.64      256.14        9.71 o   0.1740E-02
  -3   4   1      622.11      650.13       13.98 o   0.4216E-03
  -2   4   1     2583.98     2563.91       26.44 o   0.3538E-04
  -1   4   1     2227.80     2394.94       21.50 o   0.4262E-04
   0   4   1     4999.48     4749.90       33.27 o   0.1059E-04
   1   4   1       61.65       60.80        4.93 o   0.1027E-01
   2   4   1      220.34      286.61       11.17 o   0.1550E-02
   3   4   1      725.30      760.05       11.59 o   0.3357E-03
   4   4   1      337.23      407.35        5.53 o   0.1044E-02
   5   4   1     1028.44      976.56       10.49 o   0.2075E-03
   6   4   1       26.71       29.84        2.63 o   0.2648E-01
   7   4   1      212.29      189.59        5.80 o   0.2692E-02
   8   4   1       78.76       62.63        3.19 o   0.1069E-01
   9   4   1       42.50       36.91        2.54 o   0.2017E-01
  10   4   1       90.77       90.90        6.62 o   0.6146E-02
  -9   5   1      136.47      140.06        5.64 o   0.4186E-02
  -8   5   1      109.89      105.61        6.04 o   0.5471E-02
  -7   5   1     1029.84      991.48       21.88 o   0.1896E-03
  -6   5   1      270.12      232.74        6.77 o   0.1956E-02
  -5   5   1     1715.16     1708.74       31.65 o   0.7263E-04
  -4   5   1     1838.40     1770.89       29.84 o   0.6740E-04
  -3   5   1     1946.09     1955.18       27.51 o   0.5849E-04
  -2   5   1     5614.36     5460.91       45.63 o   0.8150E-05
  -1   5   1      901.85      883.16       11.12 o   0.2509E-03
   0   5   1     2551.04     2569.37       18.15 o   0.3602E-04
   2   5   1     1990.42     2104.66       20.54 o   0.5371E-04
   3   5   1      166.94      226.93        5.72 o   0.2530E-02
   4   5   1     4109.01     4336.93       23.08 o   0.1360E-04
   5   5   1     1453.21     1526.34       13.50 o   0.9818E-04
   6   5   1     2378.86     2377.50       18.91 o   0.4145E-04
   7   5   1      395.11      406.38       11.36 o   0.8841E-03
   8   5   1       72.98       61.44        3.11 o   0.1120E-01
   9   5   1       82.21       85.48        4.31 o   0.7850E-02
  10   5   1      419.86      369.70        9.95 o   0.9635E-03
  -8   6   1       10.42       12.57        1.76 o   0.6643E-01
  -7   6   1        7.52        5.36        1.18 o   0.1345E+00
  -6   6   1      186.00      187.61        6.41 o   0.2822E-02
  -5   6   1       65.81       60.56        3.26 o   0.1169E-01
  -4   6   1       56.63       62.56        5.39 o   0.9833E-02
  -3   6   1      469.08      437.22       14.24 o   0.7166E-03
  -2   6   1      281.63      273.96        9.99 o   0.1519E-02
  -1   6   1      245.56      228.12        8.42 o   0.1984E-02
   0   6   1      165.04      148.50        6.51 o   0.3561E-02
   1   6   1      161.58      165.27        3.63 o   0.3654E-02
   2   6   1      507.11      509.94        7.77 o   0.6511E-03
   3   6   1      864.82      903.06        9.79 o   0.2522E-03
   4   6   1      167.61      178.86        4.43 o   0.3272E-02
   5   6   1     2995.63     2986.27       21.40 o   0.2681E-04
   6   6   1       74.20       77.56        3.39 o   0.9297E-02
   7   6   1      721.43      674.33       11.09 o   0.3845E-03
   8   6   1      643.28      622.55        9.51 o   0.4541E-03
   9   6   1      474.19      463.63       10.52 o   0.7192E-03
  10   6   1      715.81      657.90       18.37 o   0.3661E-03
  -8   7   1      214.89      244.61        6.10 o   0.2114E-02
  -7   7   1       77.59       81.48        3.35 o   0.8873E-02
  -6   7   1      323.03      307.20        7.74 o   0.1364E-02
  -5   7   1      645.56      673.90       11.94 o   0.4076E-03
  -4   7   1      159.50      160.39        5.01 o   0.3601E-02
  -3   7   1       70.12       81.24        5.90 o   0.7545E-02
  -2   7   1      848.66      863.17       19.01 o   0.2512E-03
  -1   7   1      306.86      339.88       10.47 o   0.1194E-02
   0   7   1      540.67      510.28       13.20 o   0.5873E-03
   1   7   1      205.09      182.31        5.36 o   0.2868E-02
   2   7   1      320.68      273.35        6.74 o   0.1553E-02
   3   7   1       93.03       93.48        5.20 o   0.6648E-02
   4   7   1      356.16      355.96        7.01 o   0.1145E-02
   5   7   1       71.54       73.14        3.26 o   0.9916E-02
   6   7   1      123.73      114.43        4.58 o   0.5326E-02
   7   7   1       21.83       15.50        2.13 o   0.4377E-01
   8   7   1       47.28       50.36        3.28 o   0.1478E-01
   9   7   1        9.94        9.84        1.54 o   0.8172E-01
  -7   8   1       12.70        8.94        1.15 o   0.8728E-01
  -6   8   1      343.26      328.93        7.16 o   0.1255E-02
  -5   8   1      325.10      324.88       11.64 o   0.1178E-02
  -4   8   1     2897.80     2923.93       25.68 o   0.2801E-04
  -3   8   1     1870.27     1882.15       21.87 o   0.6385E-04
  -2   8   1     1123.48     1104.78       23.72 o   0.1583E-03
  -1   8   1      373.28      378.29       12.68 o   0.9412E-03
   0   8   1       52.25       57.77        4.40 o   0.1171E-01
   1   8   1     2102.02     1955.45       27.94 o   0.5566E-04
   2   8   1      908.56      887.31       12.40 o   0.2470E-03
   3   8   1     2081.10     2029.22       27.69 o   0.5365E-04
   4   8   1      533.19      557.55       13.92 o   0.5349E-03
   5   8   1     1571.97     1442.63       16.68 o   0.9908E-04
   6   8   1       13.19        7.82        1.65 o   0.8035E-01
   7   8   1       34.71       45.86        4.07 o   0.1559E-01
   8   8   1       40.87       37.60        2.49 o   0.2032E-01
   9   8   1       13.17       11.40        2.58 o   0.5320E-01
  11   8   1       49.21       51.14        3.18 o   0.1453E-01
  -6   9   1       14.86       13.59        1.95 o   0.5518E-01
  -5   9   1       77.91       71.97        5.13 o   0.8419E-02
  -4   9   1      328.64      317.53       11.36 o   0.1203E-02
  -3   9   1      208.84      204.32        6.45 o   0.2493E-02
  -2   9   1      518.95      506.60       10.39 o   0.6281E-03
  -1   9   1       59.12       59.97        2.90 o   0.1258E-01
   0   9   1       26.50       22.64        3.44 o   0.2693E-01
   1   9   1      847.13      828.83       18.65 o   0.2630E-03
   2   9   1      927.83      959.90       13.54 o   0.2213E-03
   3   9   1      304.91      356.10        7.67 o   0.1213E-02
   4   9   1      156.98      175.88        8.12 o   0.2951E-02
   5   9   1       26.46       23.81        3.54 o   0.2574E-01
   6   9   1       90.42       99.85        6.29 o   0.5926E-02
   7   9   1      305.91      315.20        6.57 o   0.1402E-02
   8   9   1      268.09      265.03        7.87 o   0.1699E-02
   9   9   1      494.06      435.91       11.09 o   0.7407E-03
  10   9   1      219.87      205.99        7.29 o   0.2351E-02
  11   9   1      133.57      114.31        3.58 o   0.5412E-02
  12   9   1       41.96       40.12        2.65 o   0.1899E-01
  -5  10   1       56.64       48.90        3.68 o   0.1366E-01
  -4  10   1      188.97      188.11        7.72 o   0.2662E-02
  -3  10   1       20.23       21.73        1.82 o   0.3924E-01
  -2  10   1      354.47      342.15        8.25 o   0.1168E-02
  -1  10   1      102.66      104.66        4.51 o   0.6164E-02
   0  10   1       24.81       22.94        3.25 o   0.2827E-01
   1  10   1       25.62       26.57        2.38 o   0.2961E-01
   2  10   1        3.78        4.09        0.76 o   0.2181E+00
   3  10   1      341.33      342.81        8.56 o   0.1179E-02
   4  10   1      194.32      207.62        6.45 o   0.2536E-02
   5  10   1      204.89      180.90        6.68 o   0.2763E-02
   6  10   1      209.59      233.04        6.74 o   0.2192E-02
   7  10   1      151.37      175.24        4.67 o   0.3442E-02
   8  10   1       61.89       65.25        3.10 o   0.1146E-01
   9  10   1       58.37       62.54        3.72 o   0.1144E-01
  10  10   1       65.47       58.84        3.94 o   0.1129E-01
  11  10   1       10.72        7.42        0.98 o   0.1064E+00
  12  10   1        4.79        5.94        0.81 o   0.1614E+00
  -4  11   1      418.02      429.65        9.44 o   0.8432E-03
  -3  11   1      205.32      225.50        7.48 o   0.2234E-02
  -2  11   1      362.39      371.77        7.53 o   0.1078E-02
  -1  11   1      335.81      314.66        7.66 o   0.1314E-02
   0  11   1      278.43      255.39       10.41 o   0.1601E-02
   1  11   1      427.48      397.40       13.05 o   0.8383E-03
   2  11   1      244.21      221.20        6.75 o   0.2149E-02
   3  11   1      797.04      748.67       12.41 o   0.3209E-03
   4  11   1      133.19      110.71        3.49 o   0.5595E-02
   5  11   1       29.27       49.13        1.94 o   0.1943E-01
   6  11   1      115.41      110.20        3.21 o   0.6033E-02
   7  11   1        6.98        2.84        0.89 o   0.2008E+00
   8  11   1       26.53       22.47        1.62 o   0.3598E-01
   9  11   1       64.78       50.49        2.68 o   0.1386E-01
  10  11   1       12.09       15.12        1.10 o   0.6441E-01
  11  11   1       27.85       18.52        1.40 o   0.4083E-01
  -2  12   1      143.75      159.64        3.87 o   0.3932E-02
  -1  12   1        9.76       11.15        1.12 o   0.8328E-01
   0  12   1       85.77       93.19        5.26 o   0.6825E-02
   1  12   1       12.99       15.10        2.14 o   0.5161E-01
   2  12   1      170.79      182.99        7.81 o   0.2821E-02
   3  12   1      220.14      242.97        6.08 o   0.2105E-02
   4  12   1      387.77      376.46        8.05 o   0.1020E-02
   5  12   1       91.98       94.65        3.71 o   0.7267E-02
   6  12   1      114.96      107.29        4.09 o   0.5939E-02
   7  12   1      258.45      234.22        4.71 o   0.2081E-02
   8  12   1        8.14        7.22        0.85 o   0.1218E+00
   9  12   1      389.64      350.67        5.02 o   0.1139E-02
  10  12   1       27.39       24.35        1.15 o   0.3530E-01
  -1  13   1       34.27       38.91        2.36 o   0.2114E-01
   0  13   1       58.58       48.18        3.56 o   0.1385E-01
   1  13   1       87.04       84.99        4.70 o   0.7544E-02
   2  13   1       15.92       16.18        2.09 o   0.4792E-01
   3  13   1       31.75       24.31        2.06 o   0.3050E-01
   4  13   1      523.31      537.67        8.36 o   0.6007E-03
   5  13   1       18.91       23.64        1.49 o   0.3926E-01
   6  13   1       77.71       77.14        3.01 o   0.9404E-02
   7  13   1        7.63        9.23        0.75 o   0.1083E+00
   8  13   1       68.88       70.86        1.68 o   0.1119E-01
   9  13   1       82.67       89.29        1.65 o   0.8643E-02
   2  14   1      403.46      385.60        8.41 o   0.9711E-03
   3  14   1       45.24       57.40        2.84 o   0.1421E-01
   4  14   1      157.93      168.03        3.68 o   0.3634E-02
   5  14   1        5.25        5.21        1.04 o   0.1596E+00
   6  14   1        9.26        7.90        1.25 o   0.1010E+00
   7  14   1      143.39      120.54        4.80 o   0.4775E-02
  -7 -13   2       -0.17        0.12        0.47 o   0.1857E+01
  -6 -13   2       60.16       56.14        3.53 o   0.1244E-01
  -5 -13   2       33.77       24.94        2.72 o   0.2678E-01
  -4 -13   2        9.68        7.86        1.02 o   0.1063E+00
  -3 -13   2      336.95      324.08        6.01 o   0.1310E-02
  -2 -13   2       49.23       51.78        3.26 o   0.1439E-01
  -1 -13   2       90.10       98.84        4.17 o   0.6898E-02
   0 -13   2       17.17       21.34        1.67 o   0.4237E-01
  -9 -12   2        5.79        9.61        0.99 o   0.1067E+00
  -8 -12   2       18.91       25.89        2.09 o   0.3431E-01
  -7 -12   2       62.26       49.27        4.07 o   0.1264E-01
  -6 -12   2      282.12      221.72        9.16 o   0.1851E-02
  -5 -12   2      298.58      255.16        6.60 o   0.1721E-02
  -4 -12   2       92.35       76.73        3.72 o   0.8478E-02
  -3 -12   2      140.34      117.94        4.50 o   0.4993E-02
  -2 -12   2       27.15       17.90        1.92 o   0.3893E-01
  -1 -12   2      456.86      447.01        7.76 o   0.7925E-03
   0 -12   2      102.37       92.39        3.44 o   0.7193E-02
   1 -12   2      530.35      521.29       10.78 o   0.6010E-03
   2 -12   2      179.45      169.74        5.53 o   0.3222E-02
 -10 -11   2       28.70       26.18        2.24 o   0.2970E-01
  -9 -11   2       79.08       90.79        4.39 o   0.7575E-02
  -8 -11   2        3.04        0.25        1.03 o   0.4545E+00
  -7 -11   2       73.74       62.02        4.93 o   0.9570E-02
  -6 -11   2       83.31       68.26        3.75 o   0.9533E-02
  -5 -11   2      135.37      108.47        4.43 o   0.5397E-02
  -4 -11   2       45.11       62.91        2.53 o   0.1346E-01
  -3 -11   2      879.33      914.87       11.38 o   0.2440E-03
  -2 -11   2       62.81       57.88        3.00 o   0.1251E-01
  -1 -11   2       50.27       40.65        2.61 o   0.1771E-01
   0 -11   2      326.43      296.27        6.45 o   0.1440E-02
   1 -11   2      735.02      680.96       10.10 o   0.3808E-03
   2 -11   2        3.02        8.77        0.64 o   0.1361E+00
   3 -11   2       13.29       12.96        1.65 o   0.6213E-01
   4 -11   2       80.17       59.54        3.45 o   0.1082E-01
 -10 -10   2        5.68        6.57        1.16 o   0.1329E+00
  -9 -10   2       77.31       72.26        4.84 o   0.8648E-02
  -8 -10   2      129.42      120.27        6.77 o   0.4496E-02
  -7 -10   2       28.51       33.09        2.63 o   0.2431E-01
  -6 -10   2       99.70      105.26        3.94 o   0.6395E-02
  -5 -10   2      222.95      232.63        5.86 o   0.2197E-02
  -4 -10   2       13.37       16.94        1.51 o   0.5405E-01
  -3 -10   2      904.56      947.61       11.82 o   0.2303E-03
  -2 -10   2        4.23        5.58        0.88 o   0.1719E+00
  -1 -10   2       18.27       25.92        1.64 o   0.3647E-01
   0 -10   2      353.38      355.85        6.99 o   0.1149E-02
   1 -10   2       76.34       79.06        3.14 o   0.9199E-02
   2 -10   2      207.21      210.71        5.03 o   0.2531E-02
   3 -10   2      196.77      202.67        5.00 o   0.2689E-02
   4 -10   2       78.22       70.90        4.20 o   0.9172E-02
   5 -10   2       76.34       65.25        3.59 o   0.1026E-01
 -11  -9   2       53.42       53.22        2.82 o   0.1428E-01
 -10  -9   2       89.74       85.58        5.14 o   0.7178E-02
  -9  -9   2      156.94      187.24        7.45 o   0.2891E-02
  -8  -9   2      239.48      264.85        7.91 o   0.1789E-02
  -7  -9   2      345.61      368.37        9.72 o   0.1067E-02
  -6  -9   2       43.76       37.98        2.36 o   0.2003E-01
  -5  -9   2      675.02      751.60       13.34 o   0.3480E-03
  -4  -9   2       68.87       65.99        6.58 o   0.7994E-02
  -3  -9   2      302.22      307.20       13.50 o   0.1204E-02
  -2  -9   2     2017.14     2007.89       34.71 o   0.5416E-04
  -1  -9   2      528.76      521.29       17.14 o   0.5438E-03
   0  -9   2     1805.82     1779.16       32.25 o   0.6719E-04
   1  -9   2      991.82      951.86       11.58 o   0.2177E-03
   2  -9   2      612.50      638.67        8.91 o   0.4562E-03
   3  -9   2      398.89      390.70        6.94 o   0.9866E-03
   4  -9   2      526.97      519.47        8.44 o   0.6225E-03
   5  -9   2      350.26      326.89        6.24 o   0.1273E-02
   6  -9   2      406.88      390.92        8.54 o   0.9513E-03
 -11  -8   2        5.44        9.12        1.05 o   0.1115E+00
 -10  -8   2       65.62       60.62        4.70 o   0.1027E-01
  -9  -8   2      437.65      421.77       13.12 o   0.7831E-03
  -8  -8   2       47.56       57.37        3.58 o   0.1307E-01
  -7  -8   2      505.68      552.00       11.80 o   0.5730E-03
  -6  -8   2      564.06      611.48       13.08 o   0.4779E-03
  -5  -8   2      628.57      658.68       13.31 o   0.4179E-03
  -4  -8   2       86.87       99.48        4.75 o   0.6698E-02
  -3  -8   2        0.89        0.04        1.07 o   0.6923E+00
  -2  -8   2      767.41      757.45       19.90 o   0.3005E-03
  -1  -8   2      330.98      312.86       12.77 o   0.1169E-02
   0  -8   2      247.40      238.57       10.98 o   0.1738E-02
   1  -8   2        8.00        9.78        2.21 o   0.7121E-01
   2  -8   2      227.73      209.50       10.50 o   0.2023E-02
   3  -8   2     1146.88     1122.26       12.06 o   0.1646E-03
   4  -8   2       20.29       19.74        1.56 o   0.4317E-01
   5  -8   2      501.05      471.28        7.49 o   0.7162E-03
   6  -8   2      195.34      182.75        4.69 o   0.2984E-02
   7  -8   2      101.06       91.19        4.22 o   0.7017E-02
 -11  -7   2       39.16       49.53        2.77 o   0.1658E-01
 -10  -7   2      120.04      116.85        6.59 o   0.4766E-02
  -9  -7   2       26.23       23.83        3.31 o   0.2693E-01
  -8  -7   2     1746.10     1848.66       22.59 o   0.6778E-04
  -7  -7   2     1333.63     1472.15       30.29 o   0.9994E-04
  -6  -7   2     1249.28     1438.49       28.04 o   0.1077E-03
  -5  -7   2        2.20        1.30        0.74 o   0.4786E+00
  -4  -7   2      138.06      153.95        5.73 o   0.3847E-02
  -3  -7   2       12.01       17.93        1.57 o   0.5317E-01
  -2  -7   2      439.82      476.58       13.91 o   0.6847E-03
  -1  -7   2      119.41      121.45        7.07 o   0.4508E-02
   0  -7   2      929.13      863.91       19.65 o   0.2368E-03
   1  -7   2      384.67      356.54       12.49 o   0.9839E-03
   2  -7   2       25.62       18.55        3.20 o   0.3114E-01
   3  -7   2       52.90       47.64        4.77 o   0.1256E-01
   4  -7   2       30.07       33.14        2.32 o   0.2481E-01
   5  -7   2       46.07       47.18        2.89 o   0.1614E-01
   6  -7   2       94.47       93.07        4.02 o   0.7157E-02
   7  -7   2       74.94       72.90        4.02 o   0.9287E-02
   8  -7   2       69.31       67.34        3.41 o   0.1054E-01
 -12  -6   2        7.57        6.69        1.01 o   0.1260E+00
 -11  -6   2       43.53       41.67        2.30 o   0.1898E-01
 -10  -6   2      115.90      114.32        4.65 o   0.5481E-02
  -9  -6   2       31.96       27.19        2.53 o   0.2684E-01
  -8  -6   2      240.71      261.83        5.75 o   0.1904E-02
  -7  -6   2      602.19      601.05       13.77 o   0.4657E-03
  -6  -6   2      516.11      587.32       12.04 o   0.5298E-03
  -5  -6   2      265.79      296.33        7.89 o   0.1543E-02
  -4  -6   2     2410.09     2430.39       23.01 o   0.3977E-04
  -3  -6   2      729.88      758.14       11.68 o   0.3353E-03
  -2  -6   2     2017.47     2009.12       28.08 o   0.5525E-04
  -1  -6   2     1380.13     1495.52       22.27 o   0.1005E-03
   0  -6   2     4085.19     3958.55       39.62 o   0.1511E-04
   1  -6   2      869.04      895.88       11.26 o   0.2524E-03
   2  -6   2     1025.36     1036.17       19.20 o   0.1850E-03
   3  -6   2      319.57      328.81        7.33 o   0.1296E-02
   4  -6   2      617.50      641.56       10.74 o   0.4448E-03
   5  -6   2     2201.90     2272.47       21.78 o   0.4584E-04
   6  -6   2      271.49      253.65        7.00 o   0.1801E-02
   7  -6   2       55.76       52.56        3.06 o   0.1387E-01
   8  -6   2       35.38       25.47        2.68 o   0.2630E-01
   9  -6   2       42.99       43.50        2.61 o   0.1786E-01
 -12  -5   2        5.28        6.10        0.88 o   0.1517E+00
 -11  -5   2       10.40       10.81        1.17 o   0.8186E-01
 -10  -5   2       38.36       43.29        3.89 o   0.1609E-01
  -9  -5   2      177.51      174.04        6.13 o   0.3093E-02
  -8  -5   2      400.41      417.51        8.09 o   0.9061E-03
  -7  -5   2      379.48      371.15       10.53 o   0.9993E-03
  -6  -5   2        3.99        2.05        1.14 o   0.2584E+00
  -5  -5   2       20.99       34.24        1.76 o   0.2827E-01
  -4  -5   2      286.93      287.51        5.88 o   0.1601E-02
  -3  -5   2       12.47       15.41        1.45 o   0.5889E-01
  -2  -5   2     1807.38     1864.49       24.43 o   0.6536E-04
  -1  -5   2       93.31       50.10        5.13 o   0.9566E-02
   0  -5   2     2839.05     2668.95       19.14 o   0.3211E-04
   1  -5   2      225.46      254.12        7.72 o   0.1918E-02
   2  -5   2       30.27       34.28        1.94 o   0.2517E-01
   3  -5   2      284.34      332.00        6.31 o   0.1384E-02
   4  -5   2      806.27      869.54       11.47 o   0.2715E-03
   5  -5   2      380.97      387.36        8.34 o   0.9982E-03
   6  -5   2     2029.99     2097.26       20.79 o   0.5334E-04
   7  -5   2       27.06       27.59        2.23 o   0.2918E-01
   8  -5   2      230.96      216.23        7.69 o   0.2185E-02
   9  -5   2      204.49      193.42        6.21 o   0.2660E-02
 -11  -4   2      157.04      181.77        5.56 o   0.3196E-02
 -10  -4   2      222.18      238.81        6.20 o   0.2128E-02
  -9  -4   2      151.94      152.23        5.71 o   0.3737E-02
  -8  -4   2      392.07      409.59       15.52 o   0.8014E-03
  -7  -4   2       43.01       38.18        3.48 o   0.1773E-01
  -6  -4   2      112.12      129.65        5.11 o   0.4895E-02
  -5  -4   2      708.38      715.52       11.83 o   0.3624E-03
  -4  -4   2      619.08      554.05        8.18 o   0.5320E-03
  -3  -4   2       93.41       79.32        4.93 o   0.7531E-02
  -2  -4   2      282.60      273.15       11.25 o   0.1465E-02
  -1  -4   2      470.30      413.84       13.47 o   0.7638E-03
   0  -4   2      466.10      399.04       13.11 o   0.7993E-03
   1  -4   2       33.08       25.30        2.37 o   0.2836E-01
   2  -4   2      442.24      387.19        6.75 o   0.9420E-03
   3  -4   2      209.64      191.97        4.92 o   0.2748E-02
   4  -4   2      104.54       83.66        3.75 o   0.7530E-02
   5  -4   2       51.48       52.61        2.86 o   0.1452E-01
   6  -4   2      164.67      166.02        5.53 o   0.3406E-02
   7  -4   2      634.96      664.94       11.48 o   0.4185E-03
   8  -4   2       13.20       16.25        2.33 o   0.4759E-01
   9  -4   2       16.40       12.99        2.04 o   0.5371E-01
  10  -4   2       54.85       61.88        2.96 o   0.1250E-01
 -11  -3   2       78.97       79.42        2.90 o   0.9172E-02
 -10  -3   2       84.55       84.53        3.06 o   0.8498E-02
  -9  -3   2      413.13      414.01        9.21 o   0.8820E-03
  -8  -3   2       23.84       29.31        3.73 o   0.2300E-01
  -7  -3   2      403.00      440.94       14.58 o   0.7567E-03
  -6  -3   2      786.55      843.15       13.45 o   0.2816E-03
  -5  -3   2     1966.20     2008.90       19.59 o   0.5747E-04
  -4  -3   2     6134.11     5961.86       34.20 o   0.6922E-05
  -3  -3   2     3095.31     3116.56       24.62 o   0.2483E-04
  -2  -3   2     1382.96     1503.20       14.61 o   0.1026E-03
  -1  -3   2     2070.84     2130.51       22.41 o   0.5141E-04
   0  -3   2     2931.05     2882.72       31.07 o   0.2803E-04
   1  -3   2     1514.62     1536.26       14.28 o   0.9473E-04
   2  -3   2      883.56      895.78       14.43 o   0.2447E-03
   3  -3   2     4372.48     4301.73       23.57 o   0.1321E-04
   4  -3   2     3969.50     3865.17       34.94 o   0.1595E-04
   5  -3   2       59.99       56.10        4.25 o   0.1160E-01
   6  -3   2      802.85      775.06       17.24 o   0.2945E-03
   7  -3   2      102.61       95.65        4.55 o   0.6588E-02
   8  -3   2      452.90      468.07       14.20 o   0.6837E-03
   9  -3   2       91.86       97.41        6.22 o   0.6040E-02
 -11  -2   2       -0.75        0.53        0.67 o   0.9725E+00
 -10  -2   2       13.19       10.90        1.62 o   0.6924E-01
  -9  -2   2      340.90      350.65        6.50 o   0.1200E-02
  -8  -2   2      414.19      425.58       15.89 o   0.7497E-03
  -7  -2   2       91.40       88.27        4.96 o   0.7079E-02
  -6  -2   2      712.36      698.10       12.42 o   0.3698E-03
  -5  -2   2      241.94      245.36        5.29 o   0.2041E-02
  -4  -2   2      442.36      437.45        7.56 o   0.8239E-03
  -3  -2   2      491.41      511.27        9.86 o   0.6449E-03
  -2  -2   2      248.68      278.52        7.53 o   0.1693E-02
  -1  -2   2      781.28      786.23       12.24 o   0.3083E-03
   0  -2   2     1751.05     1739.40       26.90 o   0.7173E-04
   1  -2   2     2175.96     2276.85       25.26 o   0.4572E-04
   2  -2   2     1199.76     1280.40       15.88 o   0.1347E-03
   3  -2   2      680.31      737.48       10.39 o   0.3633E-03
   4  -2   2      239.35      275.65        4.88 o   0.1846E-02
   5  -2   2      323.49      346.58        6.37 o   0.1246E-02
   6  -2   2     1695.13     1599.99       23.39 o   0.8173E-04
   7  -2   2      590.18      610.49       15.22 o   0.4561E-03
   8  -2   2      515.23      578.02       15.03 o   0.5163E-03
   9  -2   2     1910.13     2061.12       29.82 o   0.5508E-04
 -11  -1   2      109.39      118.90        5.18 o   0.5280E-02
 -10  -1   2      154.41      153.61        7.26 o   0.3439E-02
  -9  -1   2       26.61       27.65        2.35 o   0.2868E-01
  -8  -1   2       55.38       54.15        2.99 o   0.1375E-01
  -7  -1   2      168.51      162.83        6.88 o   0.3227E-02
  -6  -1   2     1297.02     1185.99       17.51 o   0.1394E-03
  -5  -1   2      447.06      403.03        8.86 o   0.8731E-03
  -4  -1   2      135.93      132.34        4.27 o   0.4652E-02
  -3  -1   2       86.55      106.49        4.09 o   0.6630E-02
  -2  -1   2     1359.18     1256.49       16.86 o   0.1273E-03
  -1  -1   2     5805.61     5496.44       49.39 o   0.7879E-05
   0  -1   2      691.89      651.09       13.65 o   0.3989E-03
   1  -1   2      561.86      500.32       11.21 o   0.6025E-03
   2  -1   2      961.50      978.19       15.68 o   0.2094E-03
   3  -1   2      114.97      103.54        3.76 o   0.6174E-02
   4  -1   2     1126.47     1067.60       10.43 o   0.1770E-03
   5  -1   2      811.51      757.44        9.87 o   0.3197E-03
   6  -1   2       67.96       38.04        3.12 o   0.1549E-01
   7  -1   2      707.25      687.36       15.46 o   0.3659E-03
   8  -1   2      432.53      400.93       13.11 o   0.8240E-03
   9  -1   2       65.22       79.89        5.50 o   0.8072E-02
 -11   0   2       50.65       58.31        3.34 o   0.1301E-01
 -10   0   2       55.61       54.89        4.20 o   0.1214E-01
[truncated: 238,594 more chars]
