# Supplementary material for: Formation of ibrutinib solvates: so similar, yet so different
Source: IUCrJ. 2023 Feb 24;10(Pt 2):210–9. doi: 10.1107/S2052252523001197 (PMC9980385; doi:10.1107/S2052252523001197)
Supplement: Supplementary file 3 [file m-10-00210-iodosup3.fcf]

data_iodo 
#  xcalibur in  C:\Users\e0236743\D  At  9:
_audit_creation_date        "17-01-31"
_audit_creation_method      CRYSTALS 

_cell_length_a                    11.0044(2)
_cell_angle_alpha                 79.7701(11)
_cell_length_b                    11.9170(2)
_cell_angle_beta                  71.2027(13)
_cell_length_c                    12.15470(10)
_cell_angle_gamma                 68.7521(15)
loop_
 _symmetry_equiv_pos_as_xyz
 'x,y,z'

# NOTE FO on scale of Fc,      0.19826
# Status flags: 
#    o - used in refinement 
#    < - excluded by I/sigmaI cutoff 
#    l - excluded at low resolution  
#    h - excluded at high resolution  
#    x - excluded for another reason  

loop_
_refln_index_h
_refln_index_k
_refln_index_l
_refln_F_squared_meas
_refln_F_squared_calc
_refln_F_squared_sigma
_refln_observed_status
_refln_refinement_weight
  -6  -4 -15      323.89      377.10        9.36 o   0.8320E-03
  -5  -4 -15      253.73      289.19        8.02 o   0.1106E-02
  -6  -3 -15     1553.12     1641.72       29.51 o   0.1268E-03
  -5  -3 -15      895.74      972.93       19.28 o   0.2591E-03
  -4  -3 -15      286.13      336.45        8.57 o   0.9615E-03
  -6  -2 -15       68.25       64.89        4.05 o   0.5010E-02
  -5  -2 -15       17.50       13.00        2.43 o   0.2204E-01
  -4  -2 -15      285.93      297.05        8.80 o   0.1031E-02
  -5  -1 -15       27.96       31.02        2.81 o   0.1085E-01
  -4  -1 -15      107.81      129.42        5.10 o   0.2669E-02
  -8  -7 -14      731.33      712.29       16.38 o   0.3638E-03
  -7  -7 -14      695.65      663.41       16.42 o   0.3874E-03
  -6  -7 -14      663.01      667.63       11.17 o   0.4191E-03
  -5  -7 -14      440.93      455.51        8.47 o   0.6622E-03
  -4  -7 -14      493.22      476.65       13.25 o   0.5789E-03
  -3  -7 -14      565.60      594.15       13.93 o   0.4681E-03
  -8  -6 -14        9.15       10.04        1.55 o   0.3385E-01
  -7  -6 -14       17.99       16.72        1.96 o   0.1935E-01
  -6  -6 -14       27.88       40.58        1.85 o   0.9544E-02
  -5  -6 -14       48.66       50.49        2.95 o   0.6758E-02
  -4  -6 -14       66.59       58.08        3.26 o   0.5521E-02
  -3  -6 -14       22.27       28.71        3.06 o   0.1195E-01
  -2  -6 -14       67.78       67.13        4.32 o   0.4837E-02
  -9  -5 -14      706.14      644.37       15.65 o   0.3978E-03
  -8  -5 -14      813.07      800.27       13.19 o   0.3298E-03
  -7  -5 -14      524.33      533.18       10.18 o   0.5442E-03
  -6  -5 -14      853.75      883.94       11.56 o   0.3037E-03
  -5  -5 -14      436.89      488.35        7.43 o   0.6390E-03
  -4  -5 -14      307.86      310.60        7.59 o   0.1005E-02
  -3  -5 -14      383.85      420.20        8.29 o   0.7406E-03
  -2  -5 -14      149.78      168.72        7.09 o   0.1928E-02
  -1  -5 -14      490.18      555.88       12.89 o   0.5210E-03
  -9  -4 -14      720.04      732.69       15.89 o   0.3604E-03
  -8  -4 -14     1033.28     1021.28       15.80 o   0.2426E-03
  -7  -4 -14     1096.72     1108.66       17.25 o   0.2203E-03
  -6  -4 -14      443.93      439.57        9.56 o   0.6722E-03
  -5  -4 -14      991.31     1026.14       13.27 o   0.2507E-03
  -4  -4 -14      690.39      674.42       10.22 o   0.4125E-03
  -3  -4 -14     1266.84     1354.69       19.44 o   0.1733E-03
  -2  -4 -14      667.10      654.32       17.90 o   0.3911E-03
  -1  -4 -14     1116.94     1120.77       24.42 o   0.2036E-03
  -8  -3 -14       36.74       34.77        2.44 o   0.9375E-02
  -7  -3 -14       15.51       14.31        2.16 o   0.2177E-01
  -6  -3 -14      131.17      106.02        5.03 o   0.2823E-02
  -5  -3 -14      447.92      433.86        7.98 o   0.6805E-03
  -4  -3 -14      175.86      157.69        4.73 o   0.2011E-02
  -3  -3 -14      148.43      126.70        5.41 o   0.2424E-02
  -2  -3 -14      212.57      206.93        6.21 o   0.1535E-02
  -1  -3 -14      161.33      159.00        7.80 o   0.1910E-02
   0  -3 -14      195.19      199.93        7.68 o   0.1564E-02
  -8  -2 -14     1076.30     1087.28       22.56 o   0.2145E-03
  -7  -2 -14      105.34      118.14        4.19 o   0.2934E-02
  -6  -2 -14      239.41      248.01        6.80 o   0.1284E-02
  -5  -2 -14      432.26      473.30        9.72 o   0.6428E-03
  -4  -2 -14       72.67       78.04        3.15 o   0.4444E-02
  -3  -2 -14      385.42      443.60        7.26 o   0.7205E-03
  -2  -2 -14       57.75       64.73        3.52 o   0.5317E-02
  -1  -2 -14      118.31      123.79        6.89 o   0.2549E-02
   0  -2 -14      401.58      410.48       12.15 o   0.6998E-03
  -8  -1 -14      897.42      932.91       18.76 o   0.2688E-03
  -7  -1 -14      650.57      630.93       11.41 o   0.4401E-03
  -6  -1 -14     1254.02     1287.04       19.23 o   0.1821E-03
  -5  -1 -14      432.91      466.87        9.66 o   0.6507E-03
  -4  -1 -14      887.00      937.32       12.43 o   0.2843E-03
  -3  -1 -14     1069.12     1103.65       14.17 o   0.2281E-03
  -2  -1 -14      926.40      931.27       15.54 o   0.2737E-03
  -1  -1 -14      436.10      401.25        9.09 o   0.7270E-03
   0  -1 -14      885.90      916.22       20.76 o   0.2683E-03
  -7   0 -14      388.22      370.52       10.86 o   0.7736E-03
  -6   0 -14      210.70      226.28        5.86 o   0.1438E-02
  -5   0 -14      216.88      214.84        6.33 o   0.1469E-02
  -4   0 -14      454.99      457.86        9.83 o   0.6432E-03
  -3   0 -14      113.59       96.77        3.73 o   0.3327E-02
  -2   0 -14     1018.44     1023.27       13.33 o   0.2480E-03
  -1   0 -14       63.39       61.33        3.39 o   0.5430E-02
   0   0 -14      355.94      353.75       10.70 o   0.8274E-03
   1   0 -14      294.75      347.22        8.52 o   0.9233E-03
  -6   1 -14      248.98      260.87        5.89 o   0.1250E-02
  -5   1 -14       74.87       78.53        3.49 o   0.4405E-02
  -4   1 -14       16.64       14.51        2.22 o   0.2169E-01
  -3   1 -14       61.12       62.33        3.39 o   0.5346E-02
  -2   1 -14       41.18       42.82        2.20 o   0.8125E-02
  -1   1 -14       15.22       18.11        2.35 o   0.1937E-01
   0   1 -14      308.29      316.34        9.17 o   0.9545E-03
  -5   2 -14      483.28      484.95       12.58 o   0.5841E-03
  -4   2 -14      628.94      617.10       11.11 o   0.4557E-03
  -3   2 -14      381.39      408.49        8.16 o   0.7588E-03
  -2   2 -14      660.29      656.00       15.88 o   0.4036E-03
  -4   3 -14      418.32      425.74       10.87 o   0.6871E-03
  -3   3 -14      270.35      269.65        8.45 o   0.1138E-02
  -2   3 -14      530.76      550.43       12.85 o   0.5120E-03
  -8  -9 -13      804.16      772.71       17.92 o   0.3249E-03
  -7  -9 -13      676.01      667.17       11.24 o   0.4149E-03
  -6  -9 -13      725.30      728.72       11.98 o   0.3757E-03
  -5  -9 -13      794.64      798.96       18.53 o   0.3162E-03
  -4  -9 -13     1318.76     1320.02       26.55 o   0.1646E-03
  -3  -9 -13      591.30      606.12       13.83 o   0.4559E-03
  -9  -8 -13       89.63       89.58        3.35 o   0.3787E-02
  -8  -8 -13      232.00      228.89        6.01 o   0.1398E-02
  -7  -8 -13      200.25      202.05        4.57 o   0.1619E-02
  -6  -8 -13      810.21      799.41       13.94 o   0.3302E-03
  -5  -8 -13      451.34      475.64        9.41 o   0.6276E-03
  -4  -8 -13      698.80      719.52       12.04 o   0.3851E-03
  -3  -8 -13      320.68      348.09       10.62 o   0.8665E-03
  -2  -8 -13      434.13      452.28       11.81 o   0.6448E-03
 -10  -7 -13      675.06      665.53       15.20 o   0.3964E-03
  -9  -7 -13      117.38       93.43        4.20 o   0.3279E-02
  -8  -7 -13      150.04      142.62        5.18 o   0.2231E-02
  -7  -7 -13       74.62       54.34        3.03 o   0.5562E-02
  -6  -7 -13       21.58       19.61        1.96 o   0.1655E-01
  -5  -7 -13       35.83       29.15        3.00 o   0.1039E-01
  -4  -7 -13       25.41       30.45        2.60 o   0.1161E-01
  -3  -7 -13       49.95       50.98        4.80 o   0.6093E-02
  -2  -7 -13       55.87       62.67        3.17 o   0.5629E-02
  -1  -7 -13       32.94       38.47        2.30 o   0.9281E-02
 -10  -6 -13     1115.37     1088.87       22.82 o   0.2106E-03
  -9  -6 -13      631.18      580.51       11.52 o   0.4703E-03
  -8  -6 -13     1343.26     1274.61       20.77 o   0.1761E-03
  -7  -6 -13      625.71      605.12       10.04 o   0.4664E-03
  -6  -6 -13     1393.13     1377.99       17.81 o   0.1653E-03
  -5  -6 -13     1095.96     1089.93       14.93 o   0.2269E-03
  -4  -6 -13      863.44      879.08       15.77 o   0.2935E-03
  -3  -6 -13     1457.99     1515.98       22.33 o   0.1459E-03
  -2  -6 -13     1047.76     1020.16       17.49 o   0.2390E-03
  -1  -6 -13      328.39      326.99        8.01 o   0.9361E-03
   0  -6 -13      432.02      457.56        8.58 o   0.6683E-03
 -10  -5 -13      203.95      202.99        5.05 o   0.1608E-02
  -9  -5 -13      620.93      617.49        9.20 o   0.4622E-03
  -8  -5 -13      493.22      445.23       10.60 o   0.6291E-03
  -7  -5 -13      827.18      775.80       15.47 o   0.3282E-03
  -6  -5 -13      804.39      795.57       12.41 o   0.3346E-03
  -5  -5 -13     1477.59     1484.64       19.08 o   0.1507E-03
  -4  -5 -13      685.73      682.66       11.15 o   0.4050E-03
  -3  -5 -13     1117.87     1088.97       19.13 o   0.2191E-03
  -2  -5 -13      487.84      480.69       11.09 o   0.5964E-03
  -1  -5 -13      916.74      910.80       16.24 o   0.2787E-03
   0  -5 -13      374.88      394.61        8.70 o   0.7777E-03
   1  -5 -13      829.05      931.51       19.08 o   0.2757E-03
 -10  -4 -13       74.07       85.97        2.97 o   0.4164E-02
  -9  -4 -13       27.61       29.62        1.91 o   0.1217E-01
  -8  -4 -13      109.94      130.92        3.78 o   0.2711E-02
  -7  -4 -13       67.04       64.64        4.14 o   0.5014E-02
  -6  -4 -13       47.53       49.62        3.00 o   0.6891E-02
  -5  -4 -13      523.05      545.53        9.77 o   0.5398E-03
  -4  -4 -13       11.51        9.10        1.96 o   0.3320E-01
  -3  -4 -13       54.57       46.24        3.10 o   0.6893E-02
  -2  -4 -13       47.67       41.57        3.02 o   0.7699E-02
  -1  -4 -13      321.34      329.19        8.87 o   0.9233E-03
   0  -4 -13       48.88       56.11        3.49 o   0.6243E-02
   1  -4 -13      105.32      117.54        4.26 o   0.2910E-02
 -10  -3 -13      758.51      744.84       16.56 o   0.3458E-03
  -9  -3 -13      769.88      801.43       10.47 o   0.3441E-03
  -8  -3 -13     1174.22     1258.67       15.23 o   0.1956E-03
  -7  -3 -13     1060.63     1016.53       18.20 o   0.2363E-03
  -6  -3 -13     1171.09     1203.71       20.31 o   0.1955E-03
  -5  -3 -13      477.25      470.92        9.38 o   0.6241E-03
  -4  -3 -13      964.26      958.52       14.60 o   0.2648E-03
  -3  -3 -13      842.21      862.67       13.25 o   0.3074E-03
  -2  -3 -13      753.10      729.79       15.19 o   0.3579E-03
  -1  -3 -13      609.31      646.87       12.44 o   0.4366E-03
   0  -3 -13      514.40      551.75       11.54 o   0.5277E-03
   1  -3 -13      168.94      186.03        5.80 o   0.1796E-02
   2  -3 -13      436.64      530.08       12.65 o   0.5641E-03
 -10  -2 -13      425.51      481.48       10.57 o   0.6304E-03
  -9  -2 -13      638.85      633.45       11.13 o   0.4391E-03
  -8  -2 -13     1692.52     1684.93       19.79 o   0.1268E-03
  -7  -2 -13      563.30      513.25        9.58 o   0.5459E-03
  -6  -2 -13     1272.30     1269.41       21.48 o   0.1797E-03
  -5  -2 -13     1079.15     1033.96       15.68 o   0.2361E-03
  -4  -2 -13     1176.84     1135.38       16.85 o   0.2106E-03
  -3  -2 -13     1003.67     1002.66       15.11 o   0.2511E-03
  -2  -2 -13      970.25      942.78       14.45 o   0.2691E-03
  -1  -2 -13      771.04      841.27       14.86 o   0.3203E-03
   0  -2 -13      852.97      918.34       16.14 o   0.2838E-03
   1  -2 -13      391.62      439.55        9.50 o   0.7028E-03
   2  -2 -13      405.31      435.98       11.30 o   0.6799E-03
  -9  -1 -13       59.49       53.85        2.20 o   0.6212E-02
  -8  -1 -13       15.88       14.42        1.63 o   0.2253E-01
  -7  -1 -13        8.42        6.61        1.60 o   0.4422E-01
  -6  -1 -13      246.20      224.76        6.04 o   0.1377E-02
  -5  -1 -13       54.73       36.47        4.19 o   0.7509E-02
  -4  -1 -13      192.09      183.60        5.78 o   0.1734E-02
  -3  -1 -13      339.44      311.08        7.88 o   0.9614E-03
  -2  -1 -13      222.75      216.11        6.21 o   0.1460E-02
  -1  -1 -13      212.22      233.18        7.45 o   0.1360E-02
   0  -1 -13      450.58      486.53       10.98 o   0.6055E-03
   1  -1 -13      128.69      151.01        7.86 o   0.2085E-02
   2  -1 -13      115.29      135.27        6.00 o   0.2447E-02
  -9   0 -13      718.00      775.42       15.58 o   0.3461E-03
  -8   0 -13      486.23      529.36        7.39 o   0.5790E-03
  -7   0 -13      128.23      139.12        3.28 o   0.2518E-02
  -6   0 -13      513.18      548.28        8.94 o   0.5462E-03
  -5   0 -13      379.98      382.74        9.96 o   0.7780E-03
  -4   0 -13      494.30      484.26        9.51 o   0.6025E-03
  -3   0 -13      913.92      937.31       14.16 o   0.2759E-03
  -2   0 -13       17.66       11.40        2.35 o   0.2398E-01
  -1   0 -13     1454.95     1489.07       18.93 o   0.1512E-03
   0   0 -13      177.63      180.40        6.42 o   0.1793E-02
   1   0 -13       65.64       69.17        6.02 o   0.4453E-02
   2   0 -13       66.89       63.69        4.80 o   0.4895E-02
  -8   1 -13      765.15      766.03       16.73 o   0.3371E-03
  -7   1 -13      500.26      504.29        7.79 o   0.5933E-03
  -6   1 -13     2026.32     2044.26       22.87 o   0.9712E-04
  -5   1 -13      762.69      752.37       11.47 o   0.3611E-03
  -4   1 -13     1454.32     1425.50       23.45 o   0.1523E-03
  -3   1 -13      838.70      778.62       16.06 o   0.3250E-03
  -2   1 -13      581.26      573.24       10.45 o   0.4979E-03
  -1   1 -13      590.58      604.10       10.34 o   0.4777E-03
   0   1 -13      333.07      353.57        8.87 o   0.8739E-03
   1   1 -13      596.03      632.02       16.65 o   0.4247E-03
   2   1 -13      272.13      280.19        9.52 o   0.1080E-02
  -7   2 -13      126.93      120.42        3.85 o   0.2752E-02
  -6   2 -13      531.47      531.20        8.14 o   0.5526E-03
  -5   2 -13       77.93       67.94        3.06 o   0.4831E-02
  -4   2 -13      628.38      590.51       12.84 o   0.4590E-03
  -3   2 -13      102.64      100.60        5.08 o   0.3187E-02
  -2   2 -13      212.62      222.05        7.09 o   0.1436E-02
  -1   2 -13       27.34       34.82        2.91 o   0.1015E-01
   0   2 -13      756.11      859.11       13.40 o   0.3194E-03
   1   2 -13      306.09      309.62       10.56 o   0.9532E-03
   2   2 -13       36.13       48.91        3.46 o   0.7324E-02
  -6   3 -13      127.82      136.72        3.79 o   0.2540E-02
  -5   3 -13      264.01      275.08        6.22 o   0.1171E-02
  -4   3 -13      165.15      154.92        5.59 o   0.2045E-02
  -3   3 -13      280.06      258.71        7.73 o   0.1174E-02
  -2   3 -13      103.91       88.83        4.76 o   0.3496E-02
  -1   3 -13      213.46      197.32        9.14 o   0.1481E-02
   0   3 -13      266.58      251.52        6.54 o   0.1237E-02
   1   3 -13       16.95       10.01        2.60 o   0.2483E-01
   2   3 -13        8.68        7.16        1.88 o   0.4069E-01
  -5   4 -13      764.80      768.83       16.69 o   0.3364E-03
  -4   4 -13      490.53      467.63       13.33 o   0.5899E-03
  -3   4 -13      321.62      299.69       10.87 o   0.9570E-03
  -2   4 -13      721.68      644.70       18.26 o   0.3821E-03
  -1   4 -13      496.04      484.01       14.07 o   0.5668E-03
   0   4 -13      307.25      282.26        9.76 o   0.1035E-02
  -3   5 -13      147.01      167.13        5.93 o   0.2018E-02
  -2   5 -13      412.53      410.50       11.39 o   0.7025E-03
  -1   5 -13      149.46      178.38        6.26 o   0.1877E-02
  -7 -11 -12      387.20      383.22       10.27 o   0.7703E-03
  -6 -11 -12      235.19      228.91        7.61 o   0.1356E-02
  -5 -11 -12      917.13      957.29       18.96 o   0.2600E-03
  -9 -10 -12      259.38      275.01        5.79 o   0.1181E-02
  -8 -10 -12      712.36      753.13        8.24 o   0.3783E-03
  -7 -10 -12      913.75      922.69       12.02 o   0.2844E-03
  -6 -10 -12     1052.73     1039.75       13.35 o   0.2425E-03
  -5 -10 -12     2671.44     2789.60       33.67 o   0.6128E-04
  -4 -10 -12      447.52      431.52       12.64 o   0.6501E-03
  -3 -10 -12     1177.13     1178.93       23.70 o   0.1929E-03
 -10  -9 -12       15.16       20.88        1.58 o   0.1868E-01
  -9  -9 -12       73.87       83.14        2.76 o   0.4308E-02
  -8  -9 -12      194.27      187.80        4.10 o   0.1754E-02
  -7  -9 -12      331.77      351.84        5.72 o   0.9104E-03
  -6  -9 -12       57.89       52.26        2.93 o   0.6433E-02
  -5  -9 -12      375.18      399.31        7.25 o   0.7830E-03
  -4  -9 -12      169.63      159.21        4.39 o   0.2055E-02
  -3  -9 -12      128.61      122.13        4.74 o   0.2640E-02
  -2  -9 -12      156.83      154.99        4.89 o   0.2105E-02
  -1  -9 -12      629.09      647.83       15.16 o   0.4165E-03
 -10  -8 -12      253.50      230.62        6.17 o   0.1342E-02
  -9  -8 -12      200.74      158.01        5.96 o   0.1868E-02
  -8  -8 -12      807.62      741.35       11.88 o   0.3558E-03
  -7  -8 -12      347.01      337.48        6.31 o   0.9188E-03
  -6  -8 -12      422.54      393.32        7.10 o   0.7624E-03
  -5  -8 -12      306.24      313.59        7.01 o   0.1001E-02
  -4  -8 -12      189.33      172.92        5.32 o   0.1822E-02
  -3  -8 -12      375.98      394.38        9.34 o   0.7698E-03
  -2  -8 -12      215.48      232.69        6.65 o   0.1400E-02
  -1  -8 -12      135.30      118.76        4.82 o   0.2660E-02
   0  -8 -12      208.09      206.76        8.04 o   0.1485E-02
 -11  -7 -12      160.49      163.57        6.07 o   0.1975E-02
 -10  -7 -12     1232.24     1242.45       18.37 o   0.1895E-03
  -9  -7 -12      636.39      617.30       10.06 o   0.4564E-03
  -8  -7 -12     1789.61     1730.10       26.96 o   0.1159E-03
  -7  -7 -12     1337.10     1310.00       17.98 o   0.1759E-03
  -6  -7 -12     1595.49     1535.12       20.53 o   0.1402E-03
  -5  -7 -12     1591.28     1623.29       17.73 o   0.1362E-03
  -4  -7 -12     1588.90     1565.93       20.67 o   0.1386E-03
  -3  -7 -12     1516.57     1512.91       19.49 o   0.1463E-03
  -2  -7 -12     1240.86     1219.55       20.84 o   0.1883E-03
  -1  -7 -12      972.61      957.63       17.06 o   0.2596E-03
   0  -7 -12     1174.80     1218.60       18.39 o   0.1965E-03
   1  -7 -12      452.77      456.34       12.96 o   0.6189E-03
 -11  -6 -12      267.83      296.22        8.25 o   0.1070E-02
 -10  -6 -12      132.43      131.72        4.61 o   0.2492E-02
  -9  -6 -12      350.24      343.45        8.95 o   0.8757E-03
  -8  -6 -12      435.38      425.00        8.71 o   0.6980E-03
  -7  -6 -12      321.23      297.57        6.49 o   0.1034E-02
  -6  -6 -12      661.51      667.85       10.08 o   0.4222E-03
  -5  -6 -12      518.01      497.99        8.72 o   0.5866E-03
  -4  -6 -12      546.26      536.48        8.91 o   0.5393E-03
  -3  -6 -12      808.42      787.42       13.09 o   0.3365E-03
  -2  -6 -12     1168.75     1138.77       20.71 o   0.2030E-03
  -1  -6 -12      566.34      518.67       12.75 o   0.5217E-03
   0  -6 -12      720.25      729.18       14.12 o   0.3675E-03
   1  -6 -12      531.53      566.24       10.52 o   0.5163E-03
   2  -6 -12      742.90      794.34       17.72 o   0.3286E-03
 -11  -5 -12      125.26      125.72        5.20 o   0.2605E-02
 -10  -5 -12      347.01      319.21       11.57 o   0.8774E-03
  -9  -5 -12       83.19       72.88        4.42 o   0.4321E-02
  -8  -5 -12      430.04      393.05       10.92 o   0.7170E-03
  -7  -5 -12      219.96      211.56        6.36 o   0.1485E-02
  -6  -5 -12       80.92       77.86        3.47 o   0.4281E-02
  -5  -5 -12      159.04      150.45        4.76 o   0.2159E-02
  -4  -5 -12      228.72      249.63        5.73 o   0.1323E-02
  -3  -5 -12       13.18       14.18        2.95 o   0.2148E-01
  -2  -5 -12       64.26       73.46        3.57 o   0.4756E-02
  -1  -5 -12       81.82       85.00        4.91 o   0.3865E-02
   0  -5 -12       46.79       54.99        3.90 o   0.6194E-02
   1  -5 -12        2.13        3.91        1.91 o   0.7989E-01
   2  -5 -12        9.36        9.89        2.89 o   0.2821E-01
 -11  -4 -12      734.19      735.43       16.88 o   0.3517E-03
 -10  -4 -12      822.08      761.74       19.80 o   0.3193E-03
  -9  -4 -12     1746.27     1673.15       25.89 o   0.1216E-03
  -8  -4 -12     1059.00      967.46       19.11 o   0.2440E-03
  -7  -4 -12     1761.77     1715.60       27.87 o   0.1173E-03
  -6  -4 -12     2939.44     2880.36       33.89 o   0.5673E-04
  -5  -4 -12     1517.00     1527.19       20.79 o   0.1442E-03
  -4  -4 -12     1930.36     2018.82       24.71 o   0.9951E-04
  -3  -4 -12     1748.51     1732.99       22.80 o   0.1200E-03
  -2  -4 -12      811.24      842.15       13.61 o   0.3168E-03
  -1  -4 -12     1036.04     1101.46       19.83 o   0.2215E-03
   0  -4 -12     1343.25     1419.68       23.29 o   0.1582E-03
   1  -4 -12     1351.51     1382.85       22.48 o   0.1623E-03
   2  -4 -12      274.13      271.63        7.56 o   0.1139E-02
   3  -4 -12      125.81      133.50        6.61 o   0.2400E-02
 -11  -3 -12      653.95      602.63       15.17 o   0.4333E-03
 -10  -3 -12      634.90      608.42       11.63 o   0.4513E-03
  -9  -3 -12      469.46      419.97       10.30 o   0.6719E-03
  -8  -3 -12     1045.49      959.45       18.73 o   0.2482E-03
  -7  -3 -12      849.31      813.29       16.08 o   0.3124E-03
  -6  -3 -12     1364.43     1326.97       23.54 o   0.1659E-03
  -5  -3 -12      715.40      725.06       12.74 o   0.3754E-03
  -4  -3 -12      884.18      851.83       14.87 o   0.3004E-03
  -3  -3 -12     1221.04     1213.23       18.22 o   0.1936E-03
  -2  -3 -12      815.68      798.58       11.81 o   0.3342E-03
  -1  -3 -12     2272.50     2236.00       28.00 o   0.8277E-04
   0  -3 -12      756.95      723.17       16.39 o   0.3548E-03
   1  -3 -12     1321.57     1320.85       22.85 o   0.1691E-03
   2  -3 -12      735.39      729.79       14.56 o   0.3648E-03
   3  -3 -12      416.53      417.70       13.72 o   0.6681E-03
 -11  -2 -12      129.40      144.45        3.66 o   0.2430E-02
 -10  -2 -12      126.51      141.31        4.28 o   0.2440E-02
  -9  -2 -12      173.15      186.65        5.94 o   0.1770E-02
  -8  -2 -12       72.30       65.76        3.50 o   0.4890E-02
  -7  -2 -12       44.48       38.31        3.23 o   0.8118E-02
  -6  -2 -12      282.07      319.49        7.20 o   0.1013E-02
  -5  -2 -12       63.42       65.23        3.69 o   0.5136E-02
  -4  -2 -12      147.46      165.44        5.82 o   0.2021E-02
  -3  -2 -12      133.30      122.71        5.58 o   0.2545E-02
  -2  -2 -12       47.63       50.00        3.39 o   0.6665E-02
  -1  -2 -12      449.84      410.75        9.86 o   0.6943E-03
   0  -2 -12       18.01       21.26        3.36 o   0.1497E-01
   1  -2 -12      213.76      188.23        8.11 o   0.1560E-02
   2  -2 -12       96.70      104.26        5.17 o   0.3149E-02
   3  -2 -12      100.59      102.44        4.43 o   0.3243E-02
 -10  -1 -12      580.15      578.16       14.75 o   0.4707E-03
  -9  -1 -12      857.17      836.73       14.66 o   0.3087E-03
  -8  -1 -12      871.00      841.72       12.89 o   0.3107E-03
  -7  -1 -12     1397.03     1333.32       18.78 o   0.1697E-03
  -6  -1 -12     2200.04     2204.67       26.81 o   0.8589E-04
  -5  -1 -12     2286.86     2299.74       27.69 o   0.8089E-04
  -4  -1 -12     1261.38     1292.45       18.57 o   0.1812E-03
  -3  -1 -12      819.92      862.15       14.17 o   0.3099E-03
  -2  -1 -12     1131.67     1237.96       17.35 o   0.1986E-03
  -1  -1 -12      610.51      658.78       10.06 o   0.4415E-03
   0  -1 -12      797.69      861.83       13.67 o   0.3132E-03
   1  -1 -12      298.68      323.86        9.77 o   0.9429E-03
   2  -1 -12      690.94      730.98       14.85 o   0.3707E-03
   3  -1 -12       43.48       52.15        3.28 o   0.6770E-02
 -10   0 -12      550.20      513.91        9.31 o   0.5546E-03
  -9   0 -12      740.89      672.03       12.91 o   0.3916E-03
  -8   0 -12     1562.26     1494.05       23.40 o   0.1424E-03
  -7   0 -12      934.91      932.08       13.84 o   0.2768E-03
  -6   0 -12      853.21      855.92       13.51 o   0.3071E-03
  -5   0 -12      739.93      760.54       12.57 o   0.3602E-03
  -4   0 -12     1061.27     1063.78       16.41 o   0.2316E-03
  -3   0 -12     1126.33     1142.87       17.30 o   0.2125E-03
  -2   0 -12      759.25      793.08       13.49 o   0.3396E-03
  -1   0 -12     2206.73     2228.39       27.49 o   0.8455E-04
   0   0 -12     1558.65     1561.77       18.20 o   0.1410E-03
   1   0 -12      388.47      363.73       11.25 o   0.7814E-03
   2   0 -12     1107.87     1096.54       20.22 o   0.2161E-03
   3   0 -12      168.25      155.15        8.19 o   0.1906E-02
   4   0 -12      419.26      491.37       11.18 o   0.6165E-03
  -9   1 -12       46.52       43.93        2.65 o   0.7468E-02
  -8   1 -12        9.93       11.20        1.58 o   0.3075E-01
  -7   1 -12       36.37       29.45        2.18 o   0.1066E-01
  -6   1 -12      117.74      102.28        3.78 o   0.3141E-02
  -5   1 -12        4.97        3.87        1.97 o   0.6648E-01
  -4   1 -12      165.45      166.66        5.51 o   0.1946E-02
  -3   1 -12      246.74      241.94        7.12 o   0.1278E-02
  -2   1 -12      563.24      575.58       11.22 o   0.4908E-03
  -1   1 -12       95.36       90.21        4.54 o   0.3574E-02
   0   1 -12      159.80      140.94        5.59 o   0.2204E-02
   1   1 -12       78.12       65.20        4.94 o   0.4569E-02
   2   1 -12      188.79      199.23       10.31 o   0.1464E-02
   3   1 -12      173.01      174.22        8.34 o   0.1744E-02
   4   1 -12       99.82      112.65        5.21 o   0.2963E-02
  -9   2 -12      936.17      949.49       18.90 o   0.2602E-03
  -8   2 -12      705.43      698.37       11.79 o   0.3936E-03
  -7   2 -12      972.79      956.03       12.83 o   0.2684E-03
  -6   2 -12     1153.64     1156.30       13.20 o   0.2136E-03
  -5   2 -12      580.66      583.97       10.29 o   0.4913E-03
  -4   2 -12      197.58      203.23        5.82 o   0.1615E-02
  -3   2 -12      906.44      931.91       14.51 o   0.2787E-03
  -2   2 -12      853.01      853.37       14.14 o   0.3067E-03
  -1   2 -12     1356.62     1390.92       19.23 o   0.1647E-03
   0   2 -12       48.94       55.38        3.41 o   0.6268E-02
   1   2 -12        4.78        3.58        1.87 o   0.6794E-01
   2   2 -12      193.20      192.33        9.47 o   0.1530E-02
   3   2 -12      137.32      156.30        7.29 o   0.2047E-02
   4   2 -12      159.09      154.88        6.56 o   0.2024E-02
  -8   3 -12      888.19      848.80       18.52 o   0.2904E-03
  -7   3 -12      485.94      502.59        8.96 o   0.5949E-03
  -6   3 -12      611.66      623.89        9.14 o   0.4650E-03
  -5   3 -12      476.21      491.37        8.62 o   0.6115E-03
  -4   3 -12      893.94      943.88       13.34 o   0.2804E-03
  -3   3 -12     1389.04     1421.02       23.38 o   0.1561E-03
  -2   3 -12      670.71      693.51       14.73 o   0.3909E-03
  -1   3 -12     1213.70     1219.35       21.47 o   0.1890E-03
   0   3 -12      373.72      376.16        8.04 o   0.8113E-03
   1   3 -12      430.71      425.45       10.09 o   0.6911E-03
   2   3 -12      343.51      291.61       12.18 o   0.9264E-03
   3   3 -12      526.62      511.95       14.71 o   0.5271E-03
   4   3 -12      331.65      331.60        9.61 o   0.9040E-03
  -7   4 -12       59.85       66.50        3.59 o   0.5184E-02
  -6   4 -12      241.18      243.89        5.82 o   0.1325E-02
  -5   4 -12      109.72      119.85        4.28 o   0.2850E-02
  -4   4 -12      310.23      351.81        7.89 o   0.9029E-03
  -3   4 -12      132.40      171.37        4.37 o   0.2075E-02
  -2   4 -12      380.00      405.78       10.06 o   0.7407E-03
  -1   4 -12       64.06       63.71        6.21 o   0.4644E-02
   0   4 -12      453.25      491.36       10.11 o   0.6083E-03
   1   4 -12      183.45      205.67        5.92 o   0.1610E-02
   2   4 -12       44.86       72.94        2.80 o   0.5423E-02
   3   4 -12      250.00      283.93        8.65 o   0.1107E-02
  -5   5 -12      154.88      148.79        4.33 o   0.2228E-02
  -4   5 -12      247.09      239.28        6.18 o   0.1325E-02
  -3   5 -12      532.40      484.59       10.29 o   0.5791E-03
  -2   5 -12      101.84       78.78        6.65 o   0.3528E-02
  -1   5 -12       82.17       78.57        6.24 o   0.3767E-02
   0   5 -12       73.09       61.71        5.68 o   0.4667E-02
   1   5 -12      164.32      151.43        4.96 o   0.2104E-02
   2   5 -12       77.05      113.41        3.08 o   0.3343E-02
  -3   6 -12      258.80      258.21        8.63 o   0.1181E-02
  -2   6 -12      512.75      497.54       14.06 o   0.5498E-03
  -1   6 -12      288.89      280.16       10.23 o   0.1050E-02
   0   6 -12      468.78      446.93       13.44 o   0.6152E-03
   1   6 -12      124.63      112.57        5.94 o   0.2760E-02
  -6 -12 -11      621.92      572.71       14.23 o   0.4628E-03
  -9 -11 -11      764.73      770.91       12.22 o   0.3510E-03
  -8 -11 -11      318.74      300.95        7.10 o   0.1020E-02
  -7 -11 -11      711.03      662.41       12.44 o   0.4054E-03
  -6 -11 -11      540.58      542.05        8.40 o   0.5441E-03
  -5 -11 -11      626.37      688.44       10.69 o   0.4193E-03
  -4 -11 -11      509.11      558.87        9.54 o   0.5338E-03
  -3 -11 -11      702.07      728.43       11.34 o   0.3814E-03
 -10 -10 -11        1.69        1.77        1.15 o   0.1644E+00
  -9 -10 -11      110.64      103.52        6.00 o   0.2997E-02
  -8 -10 -11        7.37        3.96        1.82 o   0.5707E-01
  -7 -10 -11        8.97        5.10        2.12 o   0.4578E-01
  -6 -10 -11       86.43       86.76        4.37 o   0.3786E-02
  -5 -10 -11      577.54      622.36        9.55 o   0.4687E-03
  -4 -10 -11       19.61       16.79        1.67 o   0.1916E-01
  -3 -10 -11      189.05      205.99        5.89 o   0.1608E-02
  -2 -10 -11       31.90       35.19        2.47 o   0.1005E-01
  -1 -10 -11       43.25       46.09        3.71 o   0.7136E-02
 -10  -9 -11      721.92      736.00       12.27 o   0.3713E-03
  -9  -9 -11      790.06      796.82       20.09 o   0.3105E-03
  -8  -9 -11     1087.83     1080.07       18.26 o   0.2233E-03
  -7  -9 -11      962.31      930.14       17.34 o   0.2653E-03
  -6  -9 -11      923.01      916.65       17.17 o   0.2728E-03
  -5  -9 -11     1373.42     1306.32       22.60 o   0.1678E-03
  -4  -9 -11      942.97      907.37       12.01 o   0.2847E-03
  -3  -9 -11     1361.09     1338.69       17.81 o   0.1713E-03
  -2  -9 -11     1153.04     1087.42       19.12 o   0.2155E-03
  -1  -9 -11      571.22      547.14       11.24 o   0.5111E-03
   0  -9 -11      562.59      555.22       15.35 o   0.4823E-03
 -10  -8 -11      846.12      843.60       14.09 o   0.3094E-03
  -9  -8 -11      756.75      741.60       14.46 o   0.3558E-03
  -8  -8 -11     1477.51     1429.83       23.28 o   0.1512E-03
  -7  -8 -11     1212.09     1180.70       20.95 o   0.1953E-03
  -6  -8 -11     1996.41     1969.96       30.52 o   0.9697E-04
  -5  -8 -11     1286.21     1327.25       22.33 o   0.1708E-03
  -4  -8 -11      587.37      553.96        9.32 o   0.5123E-03
  -3  -8 -11     1738.90     1728.04       19.09 o   0.1225E-03
  -2  -8 -11      997.59      975.09       18.34 o   0.2502E-03
  -1  -8 -11     1771.87     1749.31       26.78 o   0.1156E-03
   0  -8 -11      916.80      939.48       15.81 o   0.2722E-03
   1  -8 -11      711.09      713.94       18.33 o   0.3577E-03
 -11  -7 -11       15.05       20.37        2.75 o   0.1714E-01
 -10  -7 -11       55.57       63.14        4.77 o   0.5138E-02
  -9  -7 -11      148.52      142.27        5.81 o   0.2204E-02
  -8  -7 -11      418.50      411.26       13.82 o   0.6669E-03
  -7  -7 -11      117.84      131.36        5.55 o   0.2541E-02
  -6  -7 -11      199.84      189.13        7.52 o   0.1605E-02
  -5  -7 -11       30.22       29.37        3.52 o   0.1051E-01
  -4  -7 -11      295.09      297.01        6.53 o   0.1057E-02
  -3  -7 -11      123.49      107.66        4.20 o   0.2952E-02
  -2  -7 -11      642.09      625.67       14.43 o   0.4276E-03
  -1  -7 -11      637.41      626.83       14.12 o   0.4306E-03
   0  -7 -11      316.54      302.00        8.98 o   0.9870E-03
   1  -7 -11      193.26      191.37        9.80 o   0.1513E-02
   2  -7 -11       70.87       59.09        5.13 o   0.4957E-02
 -11  -6 -11      242.98      254.94        8.92 o   0.1215E-02
 -10  -6 -11     1261.88     1273.93       27.72 o   0.1702E-03
  -9  -6 -11      436.07      397.89       10.42 o   0.7162E-03
  -8  -6 -11      880.69      846.16       16.50 o   0.2981E-03
  -7  -6 -11     1592.81     1582.18       23.82 o   0.1344E-03
  -6  -6 -11      898.98      901.08       17.95 o   0.2776E-03
  -5  -6 -11     1720.75     1721.61       28.18 o   0.1178E-03
  -4  -6 -11      971.29     1008.73       13.36 o   0.2554E-03
  -3  -6 -11      401.43      373.17        7.93 o   0.7958E-03
  -2  -6 -11      494.39      465.41        8.86 o   0.6246E-03
  -1  -6 -11      897.66      897.63       18.24 o   0.2775E-03
   0  -6 -11      923.04      890.56       18.08 o   0.2765E-03
   1  -6 -11      559.91      564.82       12.62 o   0.4947E-03
   2  -6 -11      140.69      117.94        8.31 o   0.2341E-02
   3  -6 -11       21.42       25.03        3.27 o   0.1312E-01
 -12  -5 -11     1178.63     1203.47       23.54 o   0.1896E-03
 -11  -5 -11      743.25      760.35       17.78 o   0.3367E-03
 -10  -5 -11      925.19      876.04       23.40 o   0.2638E-03
  -9  -5 -11     1656.90     1594.11       31.95 o   0.1239E-03
  -8  -5 -11     2231.79     2150.22       30.65 o   0.8535E-04
  -7  -5 -11     2009.17     1976.35       28.62 o   0.9768E-04
  -6  -5 -11     2018.78     2036.56       24.08 o   0.9683E-04
  -5  -5 -11     1593.74     1579.76       21.94 o   0.1359E-03
  -4  -5 -11     1490.93     1426.13       18.08 o   0.1557E-03
  -3  -5 -11     1807.92     1761.59       18.46 o   0.1187E-03
  -2  -5 -11     2000.73     1936.93       25.42 o   0.1010E-03
  -1  -5 -11     2554.68     2509.42       38.47 o   0.6739E-04
   0  -5 -11     2227.99     2190.66       34.42 o   0.8229E-04
   1  -5 -11      563.40      532.97       13.38 o   0.5103E-03
   2  -5 -11      781.26      763.19       15.12 o   0.3423E-03
   3  -5 -11      461.92      450.16       14.93 o   0.5998E-03
 -12  -4 -11       66.67       71.85        3.81 o   0.4685E-02
 -11  -4 -11       80.04       80.68        4.58 o   0.4022E-02
 -10  -4 -11      352.96      332.06       12.55 o   0.8346E-03
  -9  -4 -11      207.51      201.24        7.46 o   0.1535E-02
  -8  -4 -11      421.74      390.49       14.72 o   0.6770E-03
  -7  -4 -11      381.43      375.48       10.52 o   0.7757E-03
  -6  -4 -11      506.79      465.09       10.18 o   0.6058E-03
  -5  -4 -11      401.13      360.13        8.01 o   0.8131E-03
  -4  -4 -11      654.00      587.16       10.69 o   0.4623E-03
  -3  -4 -11     1359.62     1257.29       17.07 o   0.1807E-03
  -2  -4 -11      815.12      757.14       14.63 o   0.3382E-03
  -1  -4 -11      617.77      576.57       12.42 o   0.4708E-03
   0  -4 -11      915.69      868.81       19.07 o   0.2814E-03
   1  -4 -11      625.90      571.17       14.86 o   0.4582E-03
   2  -4 -11      380.04      358.50       10.50 o   0.8065E-03
   3  -4 -11      370.29      341.64       14.19 o   0.7770E-03
   4  -4 -11      164.46      169.32        7.90 o   0.1827E-02
 -11  -3 -11       90.75       85.20        5.64 o   0.3592E-02
 -10  -3 -11      777.39      775.03       19.76 o   0.3207E-03
  -9  -3 -11      393.81      374.03       10.27 o   0.7782E-03
  -8  -3 -11      720.23      694.44       15.16 o   0.3781E-03
  -7  -3 -11     1044.34     1048.64       19.09 o   0.2301E-03
  -6  -3 -11      448.90      519.68        9.73 o   0.5914E-03
  -5  -3 -11      797.58      870.21       11.72 o   0.3146E-03
  -4  -3 -11      568.73      651.55        9.91 o   0.4579E-03
  -3  -3 -11       42.99       54.45        3.54 o   0.6564E-02
  -2  -3 -11      641.12      638.23       10.99 o   0.4397E-03
  -1  -3 -11      531.29      544.41       11.64 o   0.5258E-03
   0  -3 -11      452.28      457.20       12.94 o   0.6146E-03
   1  -3 -11       50.21       48.26        4.55 o   0.6488E-02
   2  -3 -11      110.64      113.82        6.03 o   0.2799E-02
   3  -3 -11       81.83       86.25        4.75 o   0.3808E-02
   4  -3 -11       28.73       36.36        4.20 o   0.9019E-02
 -11  -2 -11      958.09      978.23       21.36 o   0.2460E-03
 -10  -2 -11     1740.33     1672.68       24.95 o   0.1223E-03
  -9  -2 -11     1840.11     1796.34       38.94 o   0.1021E-03
  -8  -2 -11     2665.09     2689.61       35.14 o   0.6306E-04
  -7  -2 -11     1335.07     1366.75       22.29 o   0.1648E-03
  -6  -2 -11     2661.50     2750.82       35.63 o   0.6174E-04
  -5  -2 -11      827.64      841.26       13.28 o   0.3167E-03
  -4  -2 -11     2551.69     2545.90       29.87 o   0.6920E-04
  -3  -2 -11     2686.55     2667.20       31.32 o   0.6430E-04
  -2  -2 -11     2779.85     2755.55       32.30 o   0.6111E-04
  -1  -2 -11     1581.11     1591.09       19.24 o   0.1374E-03
   0  -2 -11     2506.84     2486.43       30.32 o   0.7117E-04
   1  -2 -11      199.64      183.60        8.47 o   0.1607E-02
   2  -2 -11      901.46      889.68       18.85 o   0.2781E-03
   3  -2 -11      290.64      295.77        9.18 o   0.1030E-02
   4  -2 -11      703.65      755.50       13.29 o   0.3645E-03
 -11  -1 -11      371.06      351.94        7.44 o   0.8594E-03
 -10  -1 -11      595.58      581.57       16.68 o   0.4487E-03
  -9  -1 -11      429.95      379.24       10.26 o   0.7423E-03
  -8  -1 -11      474.55      492.03       11.60 o   0.5912E-03
  -7  -1 -11      535.34      546.11       12.81 o   0.5109E-03
  -6  -1 -11      614.83      577.59       14.07 o   0.4620E-03
  -5  -1 -11     1094.75     1000.96       16.39 o   0.2393E-03
  -4  -1 -11     2662.83     2496.31       30.67 o   0.6856E-04
  -3  -1 -11     1229.30     1181.84       18.50 o   0.1975E-03
  -2  -1 -11     2095.87     1992.82       26.57 o   0.9570E-04
  -1  -1 -11      521.41      501.08       10.00 o   0.5747E-03
   0  -1 -11      505.11      474.65       11.49 o   0.5916E-03
   1  -1 -11      421.25      399.82       12.60 o   0.6970E-03
   2  -1 -11     1119.64     1122.52       21.99 o   0.2076E-03
   3  -1 -11      705.16      740.37       15.69 o   0.3608E-03
   4  -1 -11     1109.34     1177.89       19.02 o   0.2051E-03
 -11   0 -11       46.08       35.01        3.05 o   0.8572E-02
 -10   0 -11      272.88      270.78        6.92 o   0.1159E-02
  -9   0 -11      388.75      406.36       13.54 o   0.6993E-03
  -8   0 -11       97.22      102.32        5.03 o   0.3210E-02
  -7   0 -11      733.35      798.74       12.46 o   0.3473E-03
  -6   0 -11        4.90        7.01        2.21 o   0.4553E-01
  -5   0 -11      131.37      158.94        5.14 o   0.2178E-02
  -4   0 -11      467.26      485.01        8.74 o   0.6180E-03
  -3   0 -11       35.04       31.07        3.28 o   0.1001E-01
  -2   0 -11      463.22      513.15       10.70 o   0.5805E-03
  -1   0 -11      347.75      368.63        8.07 o   0.8438E-03
   0   0 -11       78.54       77.25        3.78 o   0.4280E-02
   1   0 -11      192.27      187.30        6.58 o   0.1671E-02
   2   0 -11      122.62      134.55        6.93 o   0.2368E-02
   3   0 -11       28.56       25.39        3.92 o   0.1123E-01
   4   0 -11       89.25       82.59        4.95 o   0.3775E-02
   5   0 -11      106.57      113.40        5.23 o   0.2905E-02
 -10   1 -11      814.99      772.45       12.60 o   0.3417E-03
  -9   1 -11     1013.22     1043.56       13.45 o   0.2458E-03
  -8   1 -11     1209.08     1182.40       19.67 o   0.1971E-03
  -7   1 -11     1569.35     1649.61       20.29 o   0.1335E-03
  -6   1 -11      891.03      944.12       14.30 o   0.2781E-03
  -5   1 -11     2188.38     2343.00       27.23 o   0.8097E-04
  -4   1 -11      768.44      825.09       13.44 o   0.3302E-03
  -3   1 -11     3466.26     3561.49       39.77 o   0.4184E-04
  -2   1 -11      927.30      960.18       15.65 o   0.2672E-03
  -1   1 -11     1445.50     1447.22       20.99 o   0.1530E-03
   0   1 -11      914.79      945.94       15.39 o   0.2719E-03
   1   1 -11     1269.64     1227.97       16.42 o   0.1913E-03
   2   1 -11      464.02      482.84       13.14 o   0.5886E-03
   3   1 -11      449.34      460.24       12.38 o   0.6222E-03
   4   1 -11      301.73      290.98       11.90 o   0.9692E-03
   5   1 -11       72.60       68.23        4.73 o   0.4631E-02
  -9   2 -11      429.32      443.94        8.58 o   0.6827E-03
  -8   2 -11      533.26      533.54        8.73 o   0.5519E-03
  -7   2 -11      541.71      553.48        9.57 o   0.5253E-03
  -6   2 -11     1154.49     1155.35       14.14 o   0.2126E-03
  -5   2 -11      941.38      936.52       12.63 o   0.2755E-03
  -4   2 -11      819.97      835.82       13.86 o   0.3157E-03
  -3   2 -11     1755.48     1742.60       20.09 o   0.1210E-03
  -2   2 -11      266.30      267.44        7.68 o   0.1158E-02
  -1   2 -11     4738.67     4683.11       51.58 o   0.2634E-04
   0   2 -11       54.01       45.85        3.76 o   0.6665E-02
   1   2 -11      851.23      897.40       14.49 o   0.2941E-03
   2   2 -11     1229.54     1265.45       32.81 o   0.1645E-03
   3   2 -11      241.54      266.93       11.67 o   0.1103E-02
   4   2 -11      784.07      812.08       21.00 o   0.3044E-03
   5   2 -11      340.33      339.93       10.81 o   0.8640E-03
  -9   3 -11       28.26       44.84        1.88 o   0.8871E-02
  -8   3 -11       33.56       25.79        2.57 o   0.1161E-01
  -7   3 -11      114.18      126.92        4.76 o   0.2696E-02
  -6   3 -11       42.37       43.94        2.36 o   0.7875E-02
  -5   3 -11      200.31      204.32        4.93 o   0.1623E-02
  -4   3 -11        8.96        3.63        2.14 o   0.4992E-01
  -3   3 -11       79.10       60.19        4.03 o   0.4904E-02
  -2   3 -11        6.18        3.27        2.26 o   0.5905E-01
  -1   3 -11       68.28       65.15        4.08 o   0.4947E-02
   0   3 -11       66.63       63.54        4.05 o   0.5085E-02
   1   3 -11      296.15      330.48        7.85 o   0.9579E-03
   2   3 -11       15.18       10.78        2.85 o   0.2355E-01
   3   3 -11       73.43      100.62        6.45 o   0.3341E-02
   4   3 -11      108.09      117.34        6.87 o   0.2683E-02
   5   3 -11      128.70      140.76        6.27 o   0.2316E-02
  -8   4 -11      826.94      831.67       12.41 o   0.3214E-03
  -7   4 -11      966.94      976.35       15.16 o   0.2607E-03
  -6   4 -11      309.16      319.80        6.23 o   0.1009E-02
  -5   4 -11      904.73      954.69       11.27 o   0.2797E-03
  -4   4 -11      675.12      709.99       11.47 o   0.3967E-03
  -3   4 -11     1354.82     1383.53       18.67 o   0.1663E-03
  -2   4 -11      523.58      527.10       10.25 o   0.5491E-03
  -1   4 -11      710.38      722.89       15.93 o   0.3647E-03
   0   4 -11       94.67       85.06        4.42 o   0.3739E-02
   1   4 -11      599.44      570.90       13.36 o   0.4767E-03
   2   4 -11      387.98      379.36        9.99 o   0.7755E-03
   3   4 -11      234.27      206.38       10.32 o   0.1349E-02
   4   4 -11       95.96       82.46        6.03 o   0.3547E-02
   5   4 -11        8.38       12.85        2.23 o   0.2696E-01
  -7   5 -11      621.21      631.75       14.48 o   0.4312E-03
  -6   5 -11      261.08      275.09        9.27 o   0.1121E-02
  -5   5 -11      716.32      716.09       12.88 o   0.3794E-03
  -4   5 -11      867.36      878.90       15.52 o   0.2935E-03
  -3   5 -11     1160.80     1169.30       19.52 o   0.2029E-03
  -2   5 -11      639.57      636.12       13.35 o   0.4298E-03
  -1   5 -11      430.21      423.24       16.12 o   0.6248E-03
   0   5 -11      307.03      281.41       13.39 o   0.9584E-03
   1   5 -11      623.31      602.18       12.91 o   0.4549E-03
   2   5 -11     1068.81     1063.80       18.00 o   0.2279E-03
   3   5 -11      188.28      179.74        5.79 o   0.1795E-02
   4   5 -11      488.48      498.63       13.45 o   0.5605E-03
   5   5 -11      180.57      152.14        6.33 o   0.1998E-02
  -6   6 -11       52.16       52.48        3.35 o   0.6321E-02
  -5   6 -11      147.28      157.42        6.48 o   0.2037E-02
  -4   6 -11       60.57       75.00        3.20 o   0.4808E-02
  -3   6 -11       19.90       23.86        2.43 o   0.1469E-01
  -2   6 -11       23.58       16.56        2.63 o   0.1724E-01
  -1   6 -11       10.01       15.99        3.64 o   0.1917E-01
   0   6 -11      246.40      233.76       11.09 o   0.1208E-02
   1   6 -11       56.09       71.03        5.39 o   0.4695E-02
   2   6 -11      153.05      169.18        5.11 o   0.1987E-02
   3   6 -11      121.61      158.48        4.09 o   0.2275E-02
   4   6 -11      180.84      219.80        6.39 o   0.1547E-02
  -4   7 -11       53.41       43.40        3.52 o   0.7143E-02
  -3   7 -11      749.25      727.01       12.05 o   0.3716E-03
  -2   7 -11      129.08      141.12        4.38 o   0.2411E-02
  -1   7 -11      168.26      145.28        7.86 o   0.2002E-02
   0   7 -11      257.72      250.50       10.16 o   0.1161E-02
   1   7 -11       78.00       61.72        5.54 o   0.4656E-02
   2   7 -11       84.93      101.12        5.19 o   0.3333E-02
  -1   8 -11      456.41      405.77       11.67 o   0.6886E-03
   0   8 -11       70.61       77.40        4.32 o   0.4444E-02
   1   8 -11      462.95      404.47       12.03 o   0.6759E-03
  -9 -12 -10      143.71      138.39        5.88 o   0.2307E-02
  -8 -12 -10      247.60      256.09        5.95 o   0.1270E-02
  -7 -12 -10      149.49      167.74        4.71 o   0.2056E-02
  -6 -12 -10      464.60      499.34        9.06 o   0.6042E-03
  -5 -12 -10      249.34      267.44        4.84 o   0.1243E-02
  -4 -12 -10      686.26      673.70       11.38 o   0.4100E-03
  -3 -12 -10      286.74      289.21        8.84 o   0.1061E-02
 -10 -11 -10       49.92       46.13        3.59 o   0.7030E-02
  -9 -11 -10      101.82      102.88        3.89 o   0.3266E-02
  -8 -11 -10       61.16       43.73        3.47 o   0.6681E-02
  -7 -11 -10      167.68      160.37        5.82 o   0.1989E-02
  -6 -11 -10      193.43      202.51        6.31 o   0.1581E-02
  -5 -11 -10      147.56      131.92        4.36 o   0.2448E-02
  -4 -11 -10      498.84      489.63        8.40 o   0.5995E-03
  -3 -11 -10       22.95       16.73        2.39 o   0.1778E-01
  -2 -11 -10       43.56       36.20        2.64 o   0.8780E-02
  -1 -11 -10        4.12        0.10        2.04 o   0.1241E+00
 -10 -10 -10      382.36      364.87       11.62 o   0.7766E-03
  -9 -10 -10     1159.75     1117.92       18.23 o   0.2121E-03
  -8 -10 -10      631.69      623.54       12.80 o   0.4412E-03
  -7 -10 -10     2088.57     2044.41       24.77 o   0.9488E-04
  -6 -10 -10     1628.77     1618.80       20.83 o   0.1326E-03
  -5 -10 -10      864.08      825.73       13.25 o   0.3142E-03
  -4 -10 -10     1089.06     1078.78       15.40 o   0.2277E-03
  -3 -10 -10      472.25      447.93        8.74 o   0.6523E-03
  -2 -10 -10      932.76      905.86       16.41 o   0.2757E-03
  -1 -10 -10     1038.28     1050.62       16.68 o   0.2357E-03
   0 -10 -10      561.41      530.32       15.23 o   0.4997E-03
 -11  -9 -10      333.17      331.37       10.07 o   0.8984E-03
 -10  -9 -10      342.40      306.22       11.43 o   0.9115E-03
  -9  -9 -10      552.16      538.34       16.92 o   0.4864E-03
  -8  -9 -10      861.15      879.65       16.24 o   0.2922E-03
  -7  -9 -10     1076.17     1056.57       19.47 o   0.2264E-03
  -6  -9 -10      491.72      512.24        9.78 o   0.5760E-03
  -5  -9 -10      688.03      690.41       10.38 o   0.4019E-03
  -4  -9 -10      195.08      196.21        5.88 o   0.1650E-02
  -3  -9 -10     2649.86     2729.45       30.79 o   0.6342E-04
  -2  -9 -10      717.81      689.96       11.88 o   0.3946E-03
  -1  -9 -10     1490.24     1494.33       23.66 o   0.1450E-03
   0  -9 -10      721.96      710.35       20.16 o   0.3479E-03
   1  -9 -10      180.42      179.06        8.29 o   0.1695E-02
 -10  -8 -10       93.73      100.41        5.89 o   0.3208E-02
  -9  -8 -10       36.63       29.48        4.77 o   0.8969E-02
  -8  -8 -10        9.54        6.13        2.35 o   0.3933E-01
  -7  -8 -10      123.59      114.74        5.69 o   0.2710E-02
  -6  -8 -10      115.22       99.10        4.60 o   0.3156E-02
  -5  -8 -10       32.40       37.08        2.77 o   0.9359E-02
  -4  -8 -10      232.61      216.06        6.68 o   0.1426E-02
  -3  -8 -10      378.38      406.65        8.74 o   0.7546E-03
  -2  -8 -10       49.65       59.59        3.29 o   0.5980E-02
  -1  -8 -10       34.14       38.64        3.67 o   0.8482E-02
   0  -8 -10       44.24       49.98        3.74 o   0.6704E-02
   1  -8 -10        6.67        7.93        3.28 o   0.3196E-01
   2  -8 -10       76.95       91.95        5.52 o   0.3645E-02
 -12  -7 -10      734.10      832.23       16.30 o   0.3207E-03
 -10  -7 -10     1416.07     1419.60       31.50 o   0.1443E-03
  -9  -7 -10     1532.71     1495.37       30.25 o   0.1362E-03
  -8  -7 -10     1773.15     1740.35       33.84 o   0.1104E-03
  -7  -7 -10     1046.65     1012.65       17.12 o   0.2405E-03
  -6  -7 -10     1756.57     1713.64       23.34 o   0.1203E-03
  -5  -7 -10      828.58      805.52       17.23 o   0.3134E-03
  -4  -7 -10     1901.18     1804.58       24.68 o   0.1102E-03
  -3  -7 -10     1936.38     1845.86       25.19 o   0.1069E-03
  -2  -7 -10     1493.02     1463.69       17.90 o   0.1527E-03
  -1  -7 -10      883.57      868.38       18.14 o   0.2863E-03
   0  -7 -10      601.67      595.01       14.06 o   0.4561E-03
   1  -7 -10      108.52      100.16        5.42 o   0.3120E-02
   2  -7 -10      452.88      433.66       15.68 o   0.6085E-03
   3  -7 -10      108.99       99.36        6.37 o   0.3037E-02
 -10  -6 -10     1153.55     1136.06       27.08 o   0.1938E-03
  -9  -6 -10      629.23      567.55       17.82 o   0.4401E-03
  -8  -6 -10     1184.59     1165.25       23.17 o   0.1944E-03
  -7  -6 -10      963.45      933.37       16.42 o   0.2664E-03
  -6  -6 -10     1263.06     1198.61       19.05 o   0.1917E-03
  -5  -6 -10     2038.87     1985.74       31.87 o   0.9449E-04
  -4  -6 -10     1672.75     1660.50       27.81 o   0.1230E-03
  -3  -6 -10     2665.56     2708.26       32.14 o   0.6342E-04
  -2  -6 -10     1249.25     1263.24       16.13 o   0.1884E-03
  -1  -6 -10      417.16      424.84        9.65 o   0.7014E-03
   0  -6 -10     1201.43     1204.92       22.49 o   0.1896E-03
   1  -6 -10      574.06      539.11       13.78 o   0.5016E-03
   2  -6 -10     1125.81     1135.30       29.76 o   0.1894E-03
   3  -6 -10      660.06      670.25       19.28 o   0.3789E-03
   4  -6 -10      599.32      680.47       15.39 o   0.4070E-03
 -11  -5 -10       26.52       32.15        3.46 o   0.1032E-01
 -10  -5 -10       15.14       12.78        6.84 o   0.1179E-01
  -9  -5 -10       29.91       24.51        4.47 o   0.1079E-01
  -8  -5 -10      283.91      273.19       11.95 o   0.1021E-02
  -7  -5 -10       71.90       57.65        6.17 o   0.4722E-02
  -6  -5 -10      104.42       95.16        5.34 o   0.3254E-02
  -5  -5 -10      299.61      280.50        9.32 o   0.1054E-02
  -4  -5 -10      363.30      362.08       11.88 o   0.7888E-03
  -3  -5 -10      112.09      109.26        5.56 o   0.2905E-02
  -2  -5 -10      231.00      246.11        6.02 o   0.1326E-02
  -1  -5 -10      130.19      129.58        5.37 o   0.2497E-02
   0  -5 -10      187.35      173.06        7.99 o   0.1718E-02
   1  -5 -10      201.76      199.41        8.17 o   0.1524E-02
   2  -5 -10      449.52      431.45       11.95 o   0.6516E-03
   3  -5 -10      308.60      297.95       13.55 o   0.9088E-03
   4  -5 -10       21.67       21.29        3.83 o   0.1347E-01
 -11  -4 -10      827.59      800.99       19.64 o   0.3066E-03
 -10  -4 -10     1156.56     1077.40       25.53 o   0.2040E-03
  -9  -4 -10     1338.15     1275.68       28.85 o   0.1639E-03
  -8  -4 -10     1096.41     1064.86       25.95 o   0.2089E-03
  -7  -4 -10     2392.48     2379.11       32.82 o   0.7464E-04
  -6  -4 -10      586.34      568.58       13.39 o   0.4808E-03
  -5  -4 -10     1752.85     1678.34       25.18 o   0.1210E-03
  -4  -4 -10      901.26      835.38       19.17 o   0.2897E-03
  -3  -4 -10     1392.17     1327.45       20.62 o   0.1675E-03
  -2  -4 -10     1777.31     1781.35       18.65 o   0.1189E-03
  -1  -4 -10     1364.31     1362.59       19.93 o   0.1664E-03
   0  -4 -10       45.94       57.20        4.43 o   0.5917E-02
   1  -4 -10      141.37      144.90        7.12 o   0.2154E-02
   2  -4 -10      128.64      139.60        6.80 o   0.2291E-02
   3  -4 -10      106.05      119.00        8.72 o   0.2502E-02
   4  -4 -10      375.43      424.38       14.43 o   0.6686E-03
   5  -4 -10        9.00        6.83        2.60 o   0.3634E-01
 -12  -3 -10      913.66      943.02       19.79 o   0.2620E-03
 -10  -3 -10     1258.50     1240.54       26.61 o   0.1759E-03
  -9  -3 -10      814.46      771.50       21.57 o   0.3089E-03
  -8  -3 -10     2369.02     2194.14       42.48 o   0.7597E-04
  -7  -3 -10      807.20      760.22       21.65 o   0.3121E-03
  -6  -3 -10     1993.28     1807.77       27.72 o   0.1057E-03
  -5  -3 -10     2692.57     2455.19       28.97 o   0.6979E-04
  -4  -3 -10     2423.16     2376.58       29.64 o   0.7553E-04
  -3  -3 -10     1880.73     1868.50       21.59 o   0.1094E-03
  -2  -3 -10     1806.03     1846.97       18.75 o   0.1142E-03
  -1  -3 -10      953.01      976.40       15.99 o   0.2599E-03
   0  -3 -10      804.88      803.46       17.81 o   0.3153E-03
   1  -3 -10      347.77      375.54       11.31 o   0.7956E-03
   2  -3 -10      957.29      995.50       20.04 o   0.2456E-03
   3  -3 -10     1462.66     1514.62       25.59 o   0.1428E-03
   4  -3 -10     1433.58     1494.15       35.17 o   0.1338E-03
   5  -3 -10      386.82      396.40       13.58 o   0.7084E-03
 -12  -2 -10       48.30       45.03        2.35 o   0.7537E-02
 -11  -2 -10       22.96       22.31        3.55 o   0.1356E-01
  -9  -2 -10      597.99      551.78       17.99 o   0.4542E-03
  -8  -2 -10      197.68      150.26        7.86 o   0.1840E-02
  -7  -2 -10      724.70      611.69       15.53 o   0.4087E-03
  -6  -2 -10      931.11      807.64       17.62 o   0.2969E-03
  -5  -2 -10       99.67       79.88        4.69 o   0.3789E-02
  -4  -2 -10     1372.97     1310.02       16.35 o   0.1755E-03
  -3  -2 -10      423.88      419.48        8.81 o   0.7113E-03
  -2  -2 -10      198.61      185.50        6.61 o   0.1668E-02
  -1  -2 -10      628.03      611.98       10.86 o   0.4582E-03
   0  -2 -10      540.53      532.73       11.72 o   0.5263E-03
   1  -2 -10      380.21      375.42       12.00 o   0.7598E-03
   2  -2 -10     1099.69     1109.35       22.31 o   0.2092E-03
   3  -2 -10      104.59       86.67        6.33 o   0.3335E-02
   4  -2 -10      406.76      394.11       11.08 o   0.7274E-03
   5  -2 -10      481.35      478.90       16.56 o   0.5500E-03
 -11  -1 -10      253.77      259.86        9.35 o   0.1166E-02
 -10  -1 -10      808.31      789.50       21.82 o   0.3043E-03
  -9  -1 -10      585.51      577.52       17.12 o   0.4500E-03
  -8  -1 -10      548.54      592.82       17.29 o   0.4513E-03
  -7  -1 -10     1208.56     1282.70       21.12 o   0.1822E-03
  -6  -1 -10     1868.30     1937.21       28.09 o   0.1025E-03
  -5  -1 -10      523.85      524.37       11.48 o   0.5423E-03
  -4  -1 -10      769.20      761.72       12.37 o   0.3530E-03
  -3  -1 -10      326.08      324.18        7.71 o   0.9471E-03
  -2  -1 -10     1026.72     1008.98       15.89 o   0.2459E-03
  -1  -1 -10       58.80       78.49        3.35 o   0.4706E-02
   0  -1 -10      398.25      415.75       10.11 o   0.7190E-03
   1  -1 -10       16.28       18.75        3.56 o   0.1625E-01
   2  -1 -10      320.42      381.01       11.15 o   0.8090E-03
   3  -1 -10       49.64       68.97        4.91 o   0.5079E-02
   4  -1 -10      294.31      310.20        7.89 o   0.1010E-02
   5  -1 -10       69.58       66.70        4.25 o   0.4818E-02
 -11   0 -10      571.06      549.48       10.10 o   0.5151E-03
 -10   0 -10      827.23      815.76       21.08 o   0.2978E-03
  -9   0 -10     1215.37     1111.52       29.72 o   0.1869E-03
  -8   0 -10     1530.98     1475.34       24.99 o   0.1432E-03
  -7   0 -10     2798.40     2821.53       36.89 o   0.5837E-04
  -6   0 -10      554.26      520.93       13.37 o   0.5212E-03
  -5   0 -10     2743.07     2618.15       34.39 o   0.6389E-04
  -4   0 -10     1279.73     1254.59       16.62 o   0.1871E-03
  -3   0 -10      748.70      772.68       13.01 o   0.3507E-03
  -2   0 -10     2886.74     2936.54       32.78 o   0.5654E-04
  -1   0 -10      391.78      403.18        8.42 o   0.7555E-03
   0   0 -10     1792.46     1873.70       21.08 o   0.1121E-03
   1   0 -10      307.82      347.35        9.00 o   0.9096E-03
   2   0 -10      590.67      655.96       15.63 o   0.4206E-03
   3   0 -10      676.15      719.74       16.71 o   0.3695E-03
   4   0 -10      920.21      943.07       15.50 o   0.2721E-03
   5   0 -10      224.44      219.64        7.79 o   0.1410E-02
 -11   1 -10      291.23      296.90        5.87 o   0.1074E-02
 -10   1 -10      452.03      421.78        7.74 o   0.6978E-03
  -9   1 -10      447.81      436.87       14.98 o   0.6128E-03
  -8   1 -10      285.88      240.49        8.42 o   0.1195E-02
  -7   1 -10      783.98      691.99       16.11 o   0.3616E-03
  -6   1 -10      653.89      584.45       12.01 o   0.4584E-03
  -5   1 -10     1117.10     1115.45       17.10 o   0.2178E-03
  -4   1 -10     1721.62     1667.60       23.05 o   0.1248E-03
  -3   1 -10     1014.86     1002.78       13.66 o   0.2516E-03
  -2   1 -10     1176.99     1172.14       17.96 o   0.2039E-03
  -1   1 -10      166.08      167.59        6.41 o   0.1920E-02
   0   1 -10      529.65      555.51        9.77 o   0.5294E-03
   1   1 -10      845.30      885.79       13.01 o   0.2996E-03
   2   1 -10     1144.21     1165.55       23.32 o   0.1975E-03
   3   1 -10      244.61      243.48        9.75 o   0.1215E-02
   4   1 -10      910.95      908.14       15.50 o   0.2810E-03
   5   1 -10        2.20        1.90        3.52 o   0.5822E-01
   6   1 -10      631.01      695.50       15.70 o   0.3936E-03
 -10   2 -10      804.54      784.42       10.34 o   0.3446E-03
  -9   2 -10      368.41      363.01        7.13 o   0.8467E-03
  -8   2 -10      399.41      422.41       10.10 o   0.7109E-03
  -7   2 -10      240.14      249.22        7.88 o   0.1255E-02
  -6   2 -10       73.75       48.68        5.15 o   0.5393E-02
  -5   2 -10      564.89      599.76       11.06 o   0.4814E-03
  -4   2 -10       89.62       91.87        4.35 o   0.3656E-02
  -3   2 -10     1629.73     1643.80       19.22 o   0.1322E-03
  -2   2 -10      209.14      216.64        6.75 o   0.1476E-02
  -1   2 -10       81.43       69.71        4.41 o   0.4469E-02
   0   2 -10       87.41       94.63        4.01 o   0.3646E-02
   1   2 -10       11.18       10.18        2.13 o   0.2946E-01
   2   2 -10      124.03      110.15        4.74 o   0.2852E-02
   3   2 -10       82.89       99.46        6.04 o   0.3315E-02
   4   2 -10      139.33      133.98        9.46 o   0.2089E-02
   5   2 -10       40.02       29.95        5.08 o   0.8481E-02
   6   2 -10       65.99       79.59        4.86 o   0.4256E-02
  -9   3 -10      466.04      439.69        7.38 o   0.6740E-03
  -8   3 -10      747.22      776.21       11.18 o   0.3559E-03
  -7   3 -10      508.24      500.84        9.39 o   0.5817E-03
  -6   3 -10      438.51      393.72        7.66 o   0.7467E-03
  -5   3 -10     3224.80     3247.74       31.46 o   0.4875E-04
  -4   3 -10     1147.16     1102.14       14.79 o   0.2204E-03
  -3   3 -10      907.01      888.54       15.03 o   0.2872E-03
  -2   3 -10     1079.75     1098.06       14.57 o   0.2269E-03
  -1   3 -10      663.86      656.82       12.91 o   0.4155E-03
   0   3 -10      750.60      762.34       13.98 o   0.3518E-03
   1   3 -10     1102.25     1181.40       17.74 o   0.2086E-03
   2   3 -10      435.26      465.22       10.04 o   0.6449E-03
   3   3 -10      907.40      938.63       26.40 o   0.2438E-03
   4   3 -10       70.52       65.31        6.94 o   0.4316E-02
   5   3 -10      174.56      152.05        9.28 o   0.1839E-02
   6   3 -10      177.04      163.74        7.79 o   0.1832E-02
  -9   4 -10      305.48      298.49        8.62 o   0.1008E-02
  -8   4 -10      325.63      314.52        5.94 o   0.9952E-03
  -7   4 -10      615.19      614.78       11.78 o   0.4528E-03
  -6   4 -10      906.54      851.74       13.34 o   0.3008E-03
  -5   4 -10      629.66      595.78        9.56 o   0.4711E-03
  -4   4 -10      969.63      946.54       12.93 o   0.2712E-03
  -3   4 -10      612.28      605.80       11.66 o   0.4622E-03
  -2   4 -10       58.03       48.37        3.67 o   0.6413E-02
  -1   4 -10      832.89      831.39       18.11 o   0.3040E-03
   0   4 -10      412.16      419.60       12.06 o   0.6861E-03
   1   4 -10     1292.58     1341.63       23.78 o   0.1675E-03
   2   4 -10     1116.81     1143.19       20.99 o   0.2069E-03
   3   4 -10      295.47      299.08        9.24 o   0.1012E-02
   4   4 -10      229.34      234.83       11.11 o   0.1229E-02
   5   4 -10      204.32      190.95        9.57 o   0.1517E-02
   6   4 -10       68.69       59.62        4.80 o   0.5088E-02
  -8   5 -10       49.75       47.55        3.28 o   0.6955E-02
  -7   5 -10       38.58       38.57        2.02 o   0.9058E-02
  -6   5 -10       36.85       30.01        3.00 o   0.1027E-01
  -5   5 -10       81.72       82.17        3.51 o   0.4145E-02
  -4   5 -10       24.12       24.13        2.32 o   0.1387E-01
  -3   5 -10      118.04      119.10        4.75 o   0.2765E-02
  -2   5 -10      220.86      236.51        6.62 o   0.1374E-02
  -1   5 -10       75.80       75.81        4.13 o   0.4312E-02
   0   5 -10      533.04      483.41       13.74 o   0.5535E-03
   1   5 -10      290.92      305.61        9.25 o   0.9951E-03
   2   5 -10       27.99       33.87        3.42 o   0.9957E-02
   3   5 -10       86.48      109.00        4.91 o   0.3186E-02
   4   5 -10       45.50       47.89        5.19 o   0.6418E-02
   5   5 -10       21.30       19.18        3.76 o   0.1447E-01
   6   5 -10       61.61       68.39        4.13 o   0.4910E-02
  -7   6 -10      372.78      370.42        9.96 o   0.8009E-03
  -6   6 -10      443.17      428.22       12.69 o   0.6546E-03
  -5   6 -10      973.02      944.82       23.12 o   0.2461E-03
  -4   6 -10      497.31      461.54       10.86 o   0.6119E-03
  -3   6 -10      177.48      143.52        6.57 o   0.2049E-02
  -2   6 -10      239.24      214.08        7.89 o   0.1401E-02
  -1   6 -10      576.57      508.41       13.01 o   0.5270E-03
   0   6 -10        5.04        0.89        3.70 o   0.5132E-01
   1   6 -10      924.13      831.13       25.95 o   0.2652E-03
   2   6 -10      386.31      368.97       10.00 o   0.7891E-03
   3   6 -10      172.73      157.87        6.22 o   0.1970E-02
   4   6 -10       59.82       52.55        3.45 o   0.6150E-02
   5   6 -10      108.66      103.84        5.81 o   0.3005E-02
  -6   7 -10      822.63      805.15       17.05 o   0.3141E-03
  -5   7 -10      327.72      291.71       10.13 o   0.9792E-03
  -4   7 -10      155.86      136.64        7.31 o   0.2166E-02
  -3   7 -10      464.10      439.06       10.02 o   0.6604E-03
  -2   7 -10       62.82       48.05        3.78 o   0.6333E-02
  -1   7 -10      607.70      556.44       12.66 o   0.4852E-03
   0   7 -10     1194.31     1110.33       19.77 o   0.2081E-03
   1   7 -10      541.01      491.89       17.58 o   0.5110E-03
   2   7 -10       38.25       23.13        5.06 o   0.9857E-02
   3   7 -10      347.54      349.76        8.17 o   0.8824E-03
   4   7 -10      210.17      190.43        5.56 o   0.1651E-02
   5   7 -10      274.54      261.80        8.10 o   0.1164E-02
  -4   8 -10       31.65       36.38        2.85 o   0.9674E-02
  -3   8 -10       62.55       52.23        4.27 o   0.5743E-02
  -2   8 -10      139.07      133.41        4.63 o   0.2451E-02
  -1   8 -10      100.14      109.10        4.17 o   0.3133E-02
   0   8 -10        9.25       13.59        1.88 o   0.2688E-01
   1   8 -10       68.40       64.57        5.54 o   0.4668E-02
   2   8 -10       64.94       71.90        5.38 o   0.4503E-02
   3   8 -10       23.03       35.91        3.16 o   0.1034E-01
   0   9 -10      377.07      296.43       10.64 o   0.9154E-03
   1   9 -10        4.85        0.82        2.03 o   0.9941E-01
   2   9 -10      153.66      113.77        6.27 o   0.2498E-02
  -8 -13  -9       53.68       48.23        2.47 o   0.6957E-02
  -7 -13  -9      145.63      131.25        4.19 o   0.2457E-02
  -6 -13  -9      257.22      243.06        8.42 o   0.1235E-02
  -5 -13  -9       37.47       33.81        2.15 o   0.9845E-02
  -4 -13  -9      105.11       86.95        4.83 o   0.3518E-02
 -10 -12  -9      222.16      215.85        7.37 o   0.1440E-02
  -9 -12  -9      377.75      384.66        7.79 o   0.7980E-03
  -8 -12  -9      214.90      219.85        4.88 o   0.1504E-02
  -7 -12  -9      591.46      599.48        9.36 o   0.4821E-03
  -6 -12  -9     1040.93     1033.44       11.93 o   0.2469E-03
  -5 -12  -9      340.97      316.39        5.75 o   0.9750E-03
  -4 -12  -9      132.70      104.73        4.76 o   0.2882E-02
  -3 -12  -9      199.91      184.30        5.60 o   0.1708E-02
  -2 -12  -9      144.35      127.26        6.59 o   0.2350E-02
  -1 -12  -9      223.14      213.33        7.33 o   0.1442E-02
 -10 -11  -9      586.49      631.53       15.32 o   0.4371E-03
  -9 -11  -9      648.30      700.78       16.59 o   0.3823E-03
  -8 -11  -9      898.67      914.36       15.59 o   0.2797E-03
  -7 -11  -9     1467.25     1430.38       23.07 o   0.1519E-03
  -6 -11  -9      728.72      704.73       11.67 o   0.3840E-03
  -5 -11  -9      650.76      603.61        9.50 o   0.4635E-03
  -4 -11  -9     1045.77     1040.51       12.83 o   0.2426E-03
  -3 -11  -9     1043.83      995.97       17.80 o   0.2431E-03
  -2 -11  -9     1155.35     1146.94       18.54 o   0.2079E-03
  -1 -11  -9      644.37      651.34       11.68 o   0.4298E-03
   0 -11  -9      348.28      328.47       10.76 o   0.8787E-03
 -11 -10  -9      155.51      203.85        6.23 o   0.1697E-02
  -9 -10  -9      315.89      374.42       11.18 o   0.8194E-03
  -8 -10  -9      186.15      204.41        9.14 o   0.1513E-02
  -7 -10  -9      549.57      574.51       12.45 o   0.4950E-03
  -6 -10  -9      371.09      351.68        8.12 o   0.8545E-03
  -5 -10  -9      905.85      907.76       14.27 o   0.2851E-03
  -4 -10  -9      644.28      669.59        9.93 o   0.4272E-03
  -3 -10  -9      945.18      963.38       12.60 o   0.2703E-03
  -2 -10  -9      378.00      395.76        9.93 o   0.7593E-03
  -1 -10  -9      635.60      613.42       10.37 o   0.4560E-03
   0 -10  -9      401.73      386.18       13.87 o   0.7102E-03
   1 -10  -9      494.21      479.29       14.20 o   0.5688E-03
  -9  -9  -9      311.22      290.03       20.27 o   0.7640E-03
  -8  -9  -9      519.52      502.44       16.82 o   0.5177E-03
  -7  -9  -9       22.74       16.87        2.90 o   0.1660E-01
  -6  -9  -9      491.92      463.07       12.20 o   0.6007E-03
  -5  -9  -9      134.17      109.24        4.98 o   0.2793E-02
  -4  -9  -9      855.74      806.63       12.25 o   0.3233E-03
  -3  -9  -9       44.27       31.02        2.77 o   0.9603E-02
  -2  -9  -9      143.75      126.78        5.11 o   0.2444E-02
  -1  -9  -9       75.77       65.39        3.70 o   0.4830E-02
   0  -9  -9        6.73        4.38        1.78 o   0.5980E-01
   1  -9  -9       15.13       10.04        3.81 o   0.2178E-01
   2  -9  -9       14.42       27.07        2.84 o   0.1402E-01
  -9  -8  -9      881.74      844.11       36.57 o   0.2260E-03
  -8  -8  -9     1300.07     1194.36       27.98 o   0.1757E-03
  -7  -8  -9     2050.35     2006.46       37.44 o   0.9006E-04
  -6  -8  -9     2049.45     2004.61       28.59 o   0.9515E-04
  -5  -8  -9     1574.43     1553.36       26.54 o   0.1344E-03
  -4  -8  -9     4016.07     4065.98       44.09 o   0.3367E-04
  -3  -8  -9      498.09      498.89        8.99 o   0.5909E-03
  -2  -8  -9     1389.67     1399.09       19.76 o   0.1617E-03
  -1  -8  -9      697.54      691.47       10.62 o   0.4003E-03
   0  -8  -9      732.67      705.07       12.66 o   0.3794E-03
   1  -8  -9      967.68      922.19       26.87 o   0.2396E-03
   2  -8  -9      987.17      966.28       25.47 o   0.2340E-03
   3  -8  -9      264.78      260.23        6.61 o   0.1213E-02
 -10  -7  -9      234.54      237.20       18.11 o   0.9701E-03
  -9  -7  -9     1397.36     1421.88       48.59 o   0.1213E-03
  -8  -7  -9     1855.16     1876.42       41.22 o   0.9661E-04
  -7  -7  -9      981.99      972.73       23.45 o   0.2384E-03
  -6  -7  -9     1369.56     1366.27       28.40 o   0.1553E-03
  -5  -7  -9     1088.38     1129.53       18.81 o   0.2145E-03
  -4  -7  -9     1864.23     1948.66       25.06 o   0.1041E-03
  -3  -7  -9     2648.76     2742.57       27.92 o   0.6395E-04
  -2  -7  -9     1397.42     1403.71       20.02 o   0.1606E-03
  -1  -7  -9      958.75      934.44       15.58 o   0.2688E-03
   0  -7  -9     1799.61     1753.91       23.81 o   0.1166E-03
   1  -7  -9      912.52      912.56       18.18 o   0.2729E-03
   2  -7  -9     1922.55     1868.85       43.44 o   0.9384E-04
   3  -7  -9      817.38      843.51       15.04 o   0.3123E-03
   4  -7  -9      613.04      673.05       10.71 o   0.4302E-03
 -10  -6  -9      222.62      250.18       17.74 o   0.9610E-03
  -9  -6  -9      343.62      328.87       11.65 o   0.8592E-03
  -8  -6  -9      391.41      361.55       17.41 o   0.6834E-03
  -7  -6  -9     1171.27     1094.83       22.60 o   0.2060E-03
  -6  -6  -9       90.16       93.62        6.54 o   0.3311E-02
  -5  -6  -9      113.40       87.62        5.17 o   0.3350E-02
  -4  -6  -9       97.58      115.18        5.24 o   0.2970E-02
  -3  -6  -9      418.80      416.06        8.96 o   0.7128E-03
  -2  -6  -9      206.28      202.15        7.26 o   0.1540E-02
  -1  -6  -9       17.97       12.74        2.97 o   0.2074E-01
   0  -6  -9       30.33       34.36        2.81 o   0.9977E-02
   1  -6  -9      286.09      286.82        9.71 o   0.1044E-02
   2  -6  -9      529.18      532.77       19.63 o   0.4695E-03
   3  -6  -9       67.55       69.26        4.43 o   0.4737E-02
   4  -6  -9      161.57      162.45        5.69 o   0.1994E-02
 -10  -5  -9     1252.35     1237.24       45.38 o   0.1425E-03
  -9  -5  -9     4421.37     4133.85       74.15 o   0.2828E-04
  -8  -5  -9      804.37      718.17       18.63 o   0.3386E-03
  -7  -5  -9     4754.95     4494.56       65.27 o   0.2615E-04
  -6  -5  -9     1725.59     1634.30       26.41 o   0.1236E-03
  -5  -5  -9     1584.33     1527.44       24.55 o   0.1376E-03
  -4  -5  -9     2142.67     2131.31       22.28 o   0.9107E-04
  -3  -5  -9     1630.21     1715.03       22.43 o   0.1251E-03
  -2  -5  -9     1424.27     1482.90       20.68 o   0.1511E-03
  -1  -5  -9      819.09      834.82       12.77 o   0.3191E-03
   0  -5  -9      531.75      520.26       11.10 o   0.5447E-03
   1  -5  -9      492.56      505.16       13.08 o   0.5584E-03
   2  -5  -9      432.87      458.14       12.25 o   0.6318E-03
   3  -5  -9      540.73      565.22       13.16 o   0.4976E-03
   4  -5  -9      381.60      381.93        9.96 o   0.7742E-03
   5  -5  -9       90.46       95.49        3.95 o   0.3587E-02
 -10  -4  -9     1526.99     1439.35       51.23 o   0.1132E-03
  -9  -4  -9     1073.33     1019.69       42.62 o   0.1740E-03
  -8  -4  -9     3115.40     2895.31       81.90 o   0.4207E-04
  -7  -4  -9     1752.73     1700.00       27.25 o   0.1186E-03
  -6  -4  -9     1439.78     1458.46       23.61 o   0.1502E-03
  -5  -4  -9     2832.50     2988.22       30.66 o   0.5646E-04
  -4  -4  -9     1794.04     1884.51       24.52 o   0.1090E-03
  -3  -4  -9     2396.13     2451.28       34.39 o   0.7211E-04
  -2  -4  -9     2611.75     2633.16       30.68 o   0.6614E-04
  -1  -4  -9     2619.54     2547.56       27.03 o   0.6888E-04
   0  -4  -9     1372.81     1308.96       24.82 o   0.1654E-03
   1  -4  -9     3013.51     3024.89       40.72 o   0.5211E-04
   2  -4  -9     1736.18     1731.86       29.67 o   0.1154E-03
   3  -4  -9     1322.42     1351.15       23.70 o   0.1651E-03
   4  -4  -9     1509.72     1452.34       25.08 o   0.1462E-03
   5  -4  -9      249.54      251.16        7.43 o   0.1251E-02
   6  -4  -9      253.73      250.30        7.87 o   0.1238E-02
 -12  -3  -9       37.98       36.57        3.72 o   0.8585E-02
 -10  -3  -9      305.49      276.87       12.15 o   0.9856E-03
  -9  -3  -9       55.54       64.16       10.21 o   0.3627E-02
  -8  -3  -9       11.69       12.96        3.19 o   0.2260E-01
  -7  -3  -9       34.13       26.83        4.64 o   0.9731E-02
  -6  -3  -9       69.12       78.08        5.70 o   0.4078E-02
  -5  -3  -9      163.89      201.75        6.39 o   0.1677E-02
  -4  -3  -9      459.63      458.91       10.80 o   0.6277E-03
  -3  -3  -9      356.83      328.94        9.45 o   0.8799E-03
  -2  -3  -9      221.09      176.35        5.32 o   0.1706E-02
  -1  -3  -9      774.96      679.32       12.04 o   0.3831E-03
   0  -3  -9      853.59      791.61       17.86 o   0.3113E-03
   1  -3  -9      110.09       95.87        6.42 o   0.3066E-02
   2  -3  -9      520.59      497.86       14.04 o   0.5434E-03
   3  -3  -9      403.45      385.77        9.47 o   0.7613E-03
   4  -3  -9      781.82      747.70       16.65 o   0.3408E-03
   5  -3  -9      609.52      622.14       13.26 o   0.4446E-03
   6  -3  -9       34.84       42.86        2.74 o   0.8565E-02
 -12  -2  -9      666.16      737.54       15.70 o   0.3703E-03
 -10  -2  -9     1749.81     1707.39       54.89 o   0.9312E-04
  -9  -2  -9     1506.43     1412.37       31.33 o   0.1420E-03
  -8  -2  -9     2410.33     2320.72       48.39 o   0.6949E-04
  -7  -2  -9     2028.96     1806.21       34.45 o   0.1006E-03
  -6  -2  -9     1054.50     1037.67       22.69 o   0.2239E-03
  -5  -2  -9     1246.82     1188.58       19.75 o   0.1931E-03
  -4  -2  -9     1853.47     1939.83       21.48 o   0.1065E-03
  -3  -2  -9     1247.60     1350.80       16.54 o   0.1773E-03
  -2  -2  -9     1023.06     1091.53       13.88 o   0.2328E-03
  -1  -2  -9       89.24      109.15        3.47 o   0.3297E-02
   0  -2  -9      115.62      125.76        5.15 o   0.2673E-02
   1  -2  -9      672.88      722.41       16.01 o   0.3723E-03
   2  -2  -9      114.46      120.44        6.78 o   0.2607E-02
   3  -2  -9      300.48      304.88       10.71 o   0.9609E-03
   4  -2  -9      389.04      383.76       11.27 o   0.7461E-03
   5  -2  -9      138.56      151.84        6.27 o   0.2147E-02
   6  -2  -9       69.08       82.56        4.01 o   0.4252E-02
 -12  -1  -9      421.00      463.48       10.92 o   0.6482E-03
 -11  -1  -9      849.53      860.29       20.91 o   0.2840E-03
 -10  -1  -9     1727.20     1749.82       53.10 o   0.9376E-04
  -9  -1  -9     1404.50     1318.20       34.42 o   0.1487E-03
  -8  -1  -9     1449.47     1414.93       30.89 o   0.1447E-03
  -7  -1  -9     1377.19     1305.05       22.26 o   0.1690E-03
  -6  -1  -9     1904.94     1983.50       26.81 o   0.1005E-03
  -5  -1  -9     6552.39     6613.37       76.22 o   0.1470E-04
  -4  -1  -9     1833.58     1979.39       19.11 o   0.1058E-03
  -3  -1  -9     1860.26     1939.71       19.13 o   0.1072E-03
  -2  -1  -9     2168.98     2133.83       24.42 o   0.8974E-04
  -1  -1  -9     1050.23     1062.29       13.73 o   0.2369E-03
   0  -1  -9     2283.71     2336.38       27.73 o   0.7958E-04
   1  -1  -9     2340.19     2371.51       34.54 o   0.7517E-04
   2  -1  -9     4593.89     4524.69       57.00 o   0.2722E-04
   3  -1  -9     1647.57     1610.57       29.43 o   0.1255E-03
   4  -1  -9      140.34      129.39        5.68 o   0.2436E-02
   5  -1  -9      503.23      508.82       10.23 o   0.5723E-03
   6  -1  -9      226.09      237.27        7.37 o   0.1342E-02
   7  -1  -9      651.05      698.06       14.69 o   0.3925E-03
 -12   0  -9      188.18      205.85        6.43 o   0.1584E-02
 -11   0  -9       13.10       14.79        1.89 o   0.2324E-01
 -10   0  -9       60.25       48.00        5.65 o   0.5658E-02
  -9   0  -9      168.11      207.21       15.61 o   0.1233E-02
  -8   0  -9      421.04      413.12       12.68 o   0.6782E-03
  -7   0  -9     1091.75     1045.82       21.64 o   0.2215E-03
  -6   0  -9     2566.89     2678.39       34.54 o   0.6471E-04
  -5   0  -9      337.76      362.24       10.01 o   0.8325E-03
  -4   0  -9     1234.68     1251.63       17.95 o   0.1877E-03
  -3   0  -9       32.90       20.44        2.71 o   0.1336E-01
  -2   0  -9      511.52      441.46       10.10 o   0.6257E-03
  -1   0  -9     1551.20     1492.20       18.29 o   0.1468E-03
   0   0  -9     3456.04     3383.90       32.83 o   0.4500E-04
   1   0  -9      688.22      646.60       13.39 o   0.4105E-03
   2   0  -9     1112.85     1028.52       22.54 o   0.2211E-03
   3   0  -9      287.80      284.52       10.66 o   0.1025E-02
   4   0  -9      413.29      414.49       13.02 o   0.6791E-03
   5   0  -9      581.00      587.48       11.46 o   0.4828E-03
   6   0  -9      233.72      223.50        6.09 o   0.1405E-02
   7   0  -9      396.16      384.96       10.84 o   0.7540E-03
 -11   1  -9      806.02      798.85       12.54 o   0.3345E-03
 -10   1  -9      380.99      357.30        9.11 o   0.8237E-03
  -9   1  -9     1207.08     1208.37       29.41 o   0.1771E-03
  -8   1  -9      284.96      251.79       13.08 o   0.1036E-02
  -7   1  -9     1848.73     1920.14       27.64 o   0.1042E-03
  -6   1  -9      785.84      737.23       16.20 o   0.3449E-03
  -5   1  -9     1116.73     1160.88       19.97 o   0.2057E-03
  -4   1  -9     1013.37     1056.25       15.48 o   0.2387E-03
  -3   1  -9      949.87      992.54       12.72 o   0.2623E-03
  -2   1  -9      198.47      166.78        6.13 o   0.1804E-02
  -1   1  -9      194.84      214.80        6.51 o   0.1532E-02
   0   1  -9        7.05        0.04        2.03 o   0.9396E-01
   1   1  -9      203.26      221.60        5.88 o   0.1498E-02
   2   1  -9       90.18      103.45        4.88 o   0.3296E-02
   3   1  -9       44.77       40.76        4.72 o   0.7207E-02
   4   1  -9       93.57      117.14        6.58 o   0.2832E-02
   5   1  -9      117.20      116.58        5.10 o   0.2777E-02
   6   1  -9      106.88      111.70        4.87 o   0.2936E-02
   7   1  -9       37.31       42.33        3.33 o   0.7934E-02
 -11   2  -9      428.36      423.58       10.60 o   0.6858E-03
 -10   2  -9     1038.16     1019.36       13.39 o   0.2464E-03
  -9   2  -9     1274.91     1310.73       20.86 o   0.1761E-03
  -8   2  -9     1071.17     1047.86       27.67 o   0.2085E-03
  -7   2  -9     2683.49     2771.42       38.31 o   0.6039E-04
  -6   2  -9      999.79     1038.10       19.22 o   0.2361E-03
  -5   2  -9     1607.08     1745.34       21.79 o   0.1243E-03
  -4   2  -9     1071.24     1176.38       16.56 o   0.2131E-03
  -3   2  -9      866.23      907.34       14.40 o   0.2888E-03
  -2   2  -9     2045.72     2089.20       21.83 o   0.9513E-04
  -1   2  -9     1677.79     1720.88       22.93 o   0.1229E-03
   0   2  -9     2241.84     2309.72       24.80 o   0.8213E-04
   1   2  -9     2508.58     2563.43       27.30 o   0.7007E-04
   2   2  -9      688.54      606.81       11.74 o   0.4397E-03
   3   2  -9      714.42      683.24       17.78 o   0.3710E-03
   4   2  -9      379.38      367.59       10.15 o   0.7968E-03
   5   2  -9      557.69      537.72       20.33 o   0.4533E-03
   6   2  -9      345.63      333.99        9.05 o   0.8915E-03
   7   2  -9      246.44      228.70        6.02 o   0.1372E-02
 -10   3  -9      179.42      167.69        4.77 o   0.1913E-02
  -9   3  -9      378.56      379.21        7.19 o   0.8149E-03
  -8   3  -9      382.95      377.22        8.06 o   0.8055E-03
  -7   3  -9      317.24      312.81        9.56 o   0.9529E-03
  -6   3  -9      414.59      456.71       11.00 o   0.6563E-03
  -5   3  -9     1307.59     1363.42       18.80 o   0.1704E-03
  -4   3  -9      119.80      159.03        4.96 o   0.2241E-02
  -3   3  -9     4015.74     3995.58       44.37 o   0.3420E-04
  -2   3  -9      544.53      528.72        9.53 o   0.5413E-03
  -1   3  -9     2666.24     2704.28       32.60 o   0.6323E-04
   0   3  -9      783.91      814.28       17.53 o   0.3159E-03
   1   3  -9     1082.53     1070.38       17.68 o   0.2263E-03
   2   3  -9      575.77      582.51       10.68 o   0.4911E-03
   3   3  -9      516.97      495.11       14.14 o   0.5477E-03
   4   3  -9      760.74      793.51       24.79 o   0.2969E-03
   5   3  -9      257.15      251.15       13.02 o   0.1081E-02
   6   3  -9      659.05      654.89       20.13 o   0.3802E-03
   7   3  -9      378.19      365.03       12.11 o   0.7726E-03
  -9   4  -9      368.32      381.90        6.16 o   0.8226E-03
  -8   4  -9      214.13      228.65        5.32 o   0.1442E-02
  -7   4  -9      316.68      330.78        7.23 o   0.9544E-03
  -6   4  -9      584.25      592.24       10.71 o   0.4786E-03
  -5   4  -9       70.36       66.99        2.83 o   0.5063E-02
  -4   4  -9      725.36      731.48       11.05 o   0.3755E-03
  -3   4  -9      418.02      415.89        8.03 o   0.7218E-03
  -2   4  -9      731.95      736.42       13.23 o   0.3665E-03
  -1   4  -9      263.32      258.18        6.49 o   0.1213E-02
   0   4  -9      838.01      845.22       14.98 o   0.3076E-03
   1   4  -9      258.85      256.36        7.88 o   0.1199E-02
   2   4  -9      112.35      125.10        5.36 o   0.2653E-02
   3   4  -9       30.01       37.73        3.97 o   0.8803E-02
   4   4  -9      169.88      192.16       10.81 o   0.1522E-02
   5   4  -9        1.53        1.18        3.82 o   0.3990E-01
   6   4  -9        0.84        1.49        3.29 o   0.2274E-01
   7   4  -9        2.99        0.73        2.51 o   0.9721E-01
  -8   5  -9      452.58      466.10        7.14 o   0.6585E-03
  -7   5  -9     1028.75     1014.34       16.81 o   0.2431E-03
  -6   5  -9      770.85      763.97       11.94 o   0.3542E-03
  -5   5  -9      765.92      754.27       10.62 o   0.3637E-03
  -4   5  -9      674.73      679.49       10.28 o   0.4154E-03
  -3   5  -9      387.95      385.24        7.57 o   0.7954E-03
  -2   5  -9      764.46      768.56       13.59 o   0.3486E-03
  -1   5  -9     1087.97     1099.52       17.10 o   0.2221E-03
   0   5  -9     2197.45     2160.11       27.95 o   0.8688E-04
   1   5  -9     1344.29     1335.65       19.96 o   0.1701E-03
   2   5  -9       85.59       67.32        5.74 o   0.4275E-02
   3   5  -9      100.50       64.99        5.87 o   0.4009E-02
   4   5  -9      623.53      583.78       14.44 o   0.4550E-03
   5   5  -9      374.71      298.25       14.48 o   0.8332E-03
   6   5  -9      522.07      468.46       16.16 o   0.5470E-03
   7   5  -9       64.14       45.15        4.47 o   0.6190E-02
  -7   6  -9      425.43      424.69        8.26 o   0.7089E-03
  -6   6  -9      371.91      401.31        6.89 o   0.7876E-03
  -5   6  -9      692.88      730.06       10.76 o   0.3852E-03
  -4   6  -9      386.62      426.30        8.07 o   0.7323E-03
  -3   6  -9      753.03      787.34       12.43 o   0.3465E-03
  -2   6  -9      641.72      693.78       14.54 o   0.3950E-03
  -1   6  -9     1784.23     1817.96       28.77 o   0.1101E-03
   0   6  -9      647.96      639.13       14.78 o   0.4195E-03
   1   6  -9      317.52      315.82        9.75 o   0.9453E-03
   2   6  -9      872.03      904.93       17.75 o   0.2798E-03
   3   6  -9      265.86      247.24        8.94 o   0.1202E-02
   4   6  -9      319.68      309.11        9.41 o   0.9588E-03
   5   6  -9      346.30      327.44       12.90 o   0.8444E-03
   6   6  -9      418.92      409.71       13.22 o   0.6772E-03
   7   6  -9      153.97      162.73        6.22 o   0.1995E-02
  -6   7  -9       96.88       82.47        5.19 o   0.3681E-02
  -5   7  -9      188.21      209.24        8.41 o   0.1496E-02
  -4   7  -9       44.46       45.25        4.79 o   0.6841E-02
  -3   7  -9      109.61      147.20        5.15 o   0.2414E-02
  -2   7  -9       78.48       99.55        4.77 o   0.3516E-02
  -1   7  -9       28.02       37.16        3.37 o   0.9501E-02
   0   7  -9       35.12       48.18        3.59 o   0.7417E-02
   1   7  -9      449.07      527.55       11.48 o   0.5683E-03
   2   7  -9       18.73       24.53        2.84 o   0.1394E-01
   3   7  -9       10.37       15.03        2.52 o   0.2183E-01
   4   7  -9       89.58      116.98        4.62 o   0.3028E-02
   5   7  -9        3.68        4.99        2.52 o   0.5230E-01
   6   7  -9       71.53       97.36        4.64 o   0.3667E-02
  -5   8  -9      422.48      372.42       11.43 o   0.7436E-03
  -4   8  -9      251.05      221.02        9.28 o   0.1303E-02
  -3   8  -9      153.65      129.94        7.83 o   0.2209E-02
  -2   8  -9      309.83      286.75        8.29 o   0.1044E-02
  -1   8  -9      341.85      271.49        9.09 o   0.1033E-02
   0   8  -9      167.91      145.26        6.38 o   0.2088E-02
   1   8  -9      631.59      558.97       13.12 o   0.4744E-03
   2   8  -9      420.24      384.23       15.39 o   0.6785E-03
   3   8  -9       58.86       43.04        5.72 o   0.5985E-02
   4   8  -9      148.55      121.30        5.08 o   0.2501E-02
   5   8  -9      228.89      191.70        7.79 o   0.1525E-02
  -4   9  -9       94.65      105.93        4.33 o   0.3263E-02
  -3   9  -9      737.72      696.42       17.11 o   0.3654E-03
  -2   9  -9      279.42      330.14        9.70 o   0.9575E-03
  -1   9  -9      594.43      604.21       11.20 o   0.4680E-03
   0   9  -9      560.60      587.09       11.04 o   0.4917E-03
   1   9  -9      162.68      173.14        5.42 o   0.1924E-02
   2   9  -9      155.44      142.68        8.01 o   0.2066E-02
   3   9  -9      537.57      532.93       15.31 o   0.5064E-03
   1  10  -9       30.45       50.78        3.01 o   0.7668E-02
  -8 -13  -8      804.48      882.98       12.86 o   0.3064E-03
  -7 -13  -8      782.73      794.16       10.68 o   0.3424E-03
  -6 -13  -8      497.52      473.27        6.77 o   0.6273E-03
  -5 -13  -8      351.27      348.49        6.38 o   0.8941E-03
  -4 -13  -8      747.52      759.71       12.31 o   0.3583E-03
  -3 -13  -8      440.32      453.81       12.12 o   0.6350E-03
  -2 -13  -8      222.68      222.19        7.33 o   0.1409E-02
  -9 -12  -8      483.94      487.13        9.25 o   0.6056E-03
  -8 -12  -8      488.44      461.56       10.24 o   0.6199E-03
  -7 -12  -8      589.46      568.03       12.16 o   0.4902E-03
  -6 -12  -8      970.76      946.50       13.77 o   0.2698E-03
  -5 -12  -8      564.85      576.73        8.29 o   0.5124E-03
  -4 -12  -8      572.13      598.17        8.18 o   0.4936E-03
  -3 -12  -8      765.68      796.11       11.04 o   0.3463E-03
  -2 -12  -8      403.20      389.49        6.91 o   0.7823E-03
  -1 -12  -8      491.37      511.48        9.32 o   0.5799E-03
  -9 -11  -8       75.80       83.09        5.50 o   0.3892E-02
  -8 -11  -8      136.52      150.19        7.81 o   0.2091E-02
  -7 -11  -8      111.62      118.36        7.51 o   0.2585E-02
  -6 -11  -8       88.30       99.62        4.73 o   0.3407E-02
  -5 -11  -8       66.22       78.07        4.31 o   0.4428E-02
  -4 -11  -8      159.11      180.26        4.49 o   0.1915E-02
  -3 -11  -8      269.59      280.18        5.03 o   0.1164E-02
  -2 -11  -8      398.36      434.41        7.91 o   0.7174E-03
  -1 -11  -8      200.68      210.99        6.48 o   0.1539E-02
   0 -11  -8      238.58      236.80        6.64 o   0.1338E-02
   1 -11  -8      448.09      459.66       12.15 o   0.6242E-03
  -9 -10  -8      550.73      593.51       16.36 o   0.4550E-03
  -8 -10  -8     1780.60     1747.79       33.69 o   0.1099E-03
  -7 -10  -8     1257.10     1240.93       27.32 o   0.1742E-03
  -6 -10  -8     1058.75      991.25       18.64 o   0.2397E-03
  -5 -10  -8     1081.45     1066.04       19.94 o   0.2223E-03
  -4 -10  -8      245.80      257.13        8.45 o   0.1204E-02
  -3 -10  -8      424.72      384.50        6.96 o   0.7730E-03
  -2 -10  -8      904.17      909.77       12.40 o   0.2875E-03
  -1 -10  -8      187.38      157.60        5.57 o   0.1938E-02
   0 -10  -8      396.20      382.91       10.16 o   0.7598E-03
   1 -10  -8      109.12      106.80        4.80 o   0.3036E-02
   2 -10  -8       42.40       41.11        3.69 o   0.7849E-02
  -9  -9  -8     2084.53     2107.38       61.23 o   0.7151E-04
  -8  -9  -8     1279.52     1248.73       32.76 o   0.1636E-03
  -7  -9  -8     1703.14     1702.90       28.73 o   0.1187E-03
  -6  -9  -8      574.54      613.96       14.86 o   0.4501E-03
  -5  -9  -8      363.19      374.13       10.24 o   0.7952E-03
  -4  -9  -8     2309.74     2391.85       34.81 o   0.7491E-04
  -3  -9  -8     1317.42     1358.76       19.07 o   0.1704E-03
  -2  -9  -8     2465.05     2438.02       23.00 o   0.7518E-04
  -1  -9  -8     1174.90     1141.34       17.25 o   0.2084E-03
   0  -9  -8     1289.71     1272.04       18.16 o   0.1824E-03
   1  -9  -8     1220.88     1208.07       21.40 o   0.1902E-03
   2  -9  -8      635.36      607.19       18.54 o   0.4153E-03
   3  -9  -8      829.89      892.74       19.20 o   0.2853E-03
 -10  -8  -8      294.16      362.29       20.45 o   0.6860E-03
  -9  -8  -8      415.16      417.18       17.62 o   0.6163E-03
  -8  -8  -8      394.29      369.68       17.28 o   0.6769E-03
  -7  -8  -8      153.93      163.95        7.64 o   0.1910E-02
  -6  -8  -8      316.79      334.17       10.43 o   0.8919E-03
  -5  -8  -8     1715.31     1792.29       22.51 o   0.1176E-03
  -4  -8  -8     3702.49     3816.28       48.42 o   0.3674E-04
  -3  -8  -8      528.50      566.03       11.79 o   0.5090E-03
  -2  -8  -8     1122.77     1130.05       13.13 o   0.2203E-03
  -1  -8  -8      400.74      416.34        7.08 o   0.7494E-03
   0  -8  -8      446.44      439.52        9.67 o   0.6690E-03
   1  -8  -8     1586.34     1590.06       26.86 o   0.1312E-03
   2  -8  -8     1078.95     1086.87       20.08 o   0.2195E-03
   3  -8  -8      548.46      552.10       17.05 o   0.4756E-03
   4  -8  -8      608.25      590.16       15.29 o   0.4506E-03
 -10  -7  -8     1420.68     1470.51       48.76 o   0.1177E-03
  -9  -7  -8      792.97      803.66       35.95 o   0.2419E-03
  -8  -7  -8     2018.47     1854.75       43.47 o   0.9226E-04
  -7  -7  -8      778.83      757.72       21.14 o   0.3196E-03
  -6  -7  -8      739.88      701.85       16.12 o   0.3666E-03
  -5  -7  -8      874.96      841.49       17.51 o   0.2958E-03
  -4  -7  -8      965.40      917.81       17.01 o   0.2679E-03
  -3  -7  -8      180.89      175.23        6.51 o   0.1780E-02
  -2  -7  -8     2041.37     2007.32       23.08 o   0.9789E-04
  -1  -7  -8      133.56      138.15        4.49 o   0.2421E-02
   0  -7  -8      105.98       99.90        4.71 o   0.3225E-02
   1  -7  -8       21.19       14.59        2.60 o   0.1899E-01
   2  -7  -8       74.36       61.89        5.18 o   0.4686E-02
   3  -7  -8       52.69       58.51        6.33 o   0.5026E-02
   4  -7  -8        4.58        4.38        1.99 o   0.6193E-01
   5  -7  -8        8.84        6.84        2.18 o   0.3970E-01
 -11  -6  -8     1677.16     1862.35       51.86 o   0.9157E-04
 -10  -6  -8     1221.17     1184.86       44.65 o   0.1485E-03
  -9  -6  -8     2048.54     1911.37       44.28 o   0.8898E-04
  -8  -6  -8     1822.13     1846.98       43.49 o   0.9656E-04
  -7  -6  -8     2095.78     2036.88       32.22 o   0.9126E-04
  -6  -6  -8     2508.55     2516.21       40.93 o   0.6675E-04
  -5  -6  -8     1965.14     2017.46       31.98 o   0.9470E-04
  -4  -6  -8     4018.50     4042.35       43.19 o   0.3380E-04
  -3  -6  -8      379.29      416.38        9.29 o   0.7359E-03
  -2  -6  -8     3969.53     3892.63       36.81 o   0.3596E-04
  -1  -6  -8     1613.06     1621.63       19.59 o   0.1340E-03
   0  -6  -8     3845.98     3881.29       36.55 o   0.3675E-04
   1  -6  -8     1908.93     1959.03       25.27 o   0.1025E-03
   2  -6  -8     1153.04     1165.37       22.36 o   0.1982E-03
   3  -6  -8     1227.40     1197.01       32.84 o   0.1708E-03
   4  -6  -8      429.97      426.66       16.18 o   0.6229E-03
   5  -6  -8      500.09      500.60       10.41 o   0.5800E-03
 -11  -5  -8      141.41      146.67       13.92 o   0.1634E-02
 -10  -5  -8      972.42      981.19       27.92 o   0.2258E-03
  -9  -5  -8      377.21      391.45       17.13 o   0.6661E-03
  -8  -5  -8      350.00      346.85       14.00 o   0.7877E-03
  -7  -5  -8      847.58      906.40       27.39 o   0.2514E-03
  -6  -5  -8     1963.42     2008.17       32.08 o   0.9501E-04
  -5  -5  -8     2266.96     2333.76       34.55 o   0.7707E-04
  -4  -5  -8     2813.94     2621.12       51.87 o   0.5742E-04
  -3  -5  -8     1340.13     1286.88       17.11 o   0.1786E-03
  -2  -5  -8     2312.98     2207.43       24.19 o   0.8451E-04
  -1  -5  -8     2472.61     2437.04       29.35 o   0.7337E-04
   0  -5  -8     3671.41     3657.51       34.74 o   0.4028E-04
   1  -5  -8     2231.38     2275.72       27.13 o   0.8258E-04
   2  -5  -8     1439.93     1433.70       20.97 o   0.1549E-03
   3  -5  -8      694.33      666.87       23.73 o   0.3489E-03
   4  -5  -8      952.03      975.30       27.66 o   0.2296E-03
   5  -5  -8      764.37      759.97       15.06 o   0.3464E-03
   6  -5  -8      891.35      860.11       20.34 o   0.2808E-03
 -11  -4  -8      841.90      851.26       34.55 o   0.2356E-03
 -10  -4  -8      498.38      460.49       27.21 o   0.4429E-03
  -9  -4  -8     1239.34     1128.23       32.68 o   0.1776E-03
  -8  -4  -8     1060.71      990.93       25.20 o   0.2246E-03
  -7  -4  -8      247.26      220.35       11.39 o   0.1236E-02
  -6  -4  -8      347.10      364.22       12.86 o   0.7880E-03
  -5  -4  -8      242.69      238.61       10.35 o   0.1219E-02
  -4  -4  -8      586.40      610.24       15.89 o   0.4406E-03
  -3  -4  -8      561.50      548.40       15.10 o   0.4874E-03
  -2  -4  -8      124.26      116.54        6.16 o   0.2660E-02
  -1  -4  -8      149.26      141.37        5.64 o   0.2244E-02
   0  -4  -8      345.61      349.55        8.78 o   0.8644E-03
   1  -4  -8       14.69       10.79        2.37 o   0.2604E-01
   2  -4  -8      177.75      160.79        7.95 o   0.1830E-02
   3  -4  -8       82.39       80.07        8.11 o   0.3367E-02
   4  -4  -8      118.36      113.66        6.38 o   0.2701E-02
   5  -4  -8      202.91      196.19        7.63 o   0.1563E-02
   6  -4  -8        7.29        3.37        2.05 o   0.5967E-01
   7  -4  -8      327.61      343.28        9.29 o   0.8864E-03
 -10  -3  -8     1777.66     1677.45       56.13 o   0.9238E-04
  -9  -3  -8     2263.86     2147.14       66.37 o   0.6556E-04
  -8  -3  -8     1289.61     1317.74       35.08 o   0.1528E-03
  -7  -3  -8     1820.35     1796.84       33.56 o   0.1064E-03
  -6  -3  -8     3132.74     3144.67       37.65 o   0.4994E-04
  -5  -3  -8     3041.51     3069.37       43.89 o   0.5027E-04
  -4  -3  -8     2962.08     3008.83       42.18 o   0.5243E-04
  -3  -3  -8     3366.67     3136.36       56.66 o   0.4426E-04
  -2  -3  -8      680.27      634.48       33.11 o   0.3025E-03
  -1  -3  -8     2394.86     2358.65       42.58 o   0.7128E-04
   0  -3  -8     2657.61     2697.41       30.18 o   0.6418E-04
   1  -3  -8     2419.81     2506.61       34.07 o   0.7044E-04
   2  -3  -8     2573.21     2660.56       36.64 o   0.6427E-04
   3  -3  -8      917.63      938.83       19.84 o   0.2615E-03
   4  -3  -8      192.62      211.28        8.03 o   0.1506E-02
   5  -3  -8       67.30       72.15        4.94 o   0.4536E-02
   6  -3  -8     1129.56     1177.30       19.78 o   0.2025E-03
   7  -3  -8      219.26      211.49        8.29 o   0.1434E-02
 -12  -2  -8      235.20      280.23        8.37 o   0.1153E-02
 -10  -2  -8      977.67     1012.51       27.89 o   0.2206E-03
  -9  -2  -8      375.67      381.03       17.02 o   0.6799E-03
  -8  -2  -8      835.32      901.16       27.90 o   0.2525E-03
  -7  -2  -8     3758.80     3729.63       50.66 o   0.3704E-04
  -6  -2  -8     1343.67     1393.70       34.08 o   0.1459E-03
  -5  -2  -8     4828.02     4679.33       76.00 o   0.2409E-04
  -4  -2  -8     1550.95     1499.60       34.27 o   0.1305E-03
  -3  -2  -8     3918.31     3613.18       62.63 o   0.3550E-04
  -2  -2  -8     5687.46     5346.37       82.40 o   0.1921E-04
  -1  -2  -8     3661.90     3593.15       89.70 o   0.3202E-04
   0  -2  -8     3895.59     4007.71       39.65 o   0.3512E-04
   1  -2  -8     4918.90     5069.77       57.41 o   0.2351E-04
   2  -2  -8     2247.94     2277.95       33.43 o   0.7974E-04
   3  -2  -8      555.96      555.20       12.13 o   0.5073E-03
   4  -2  -8     2402.19     2432.60       37.31 o   0.7156E-04
   5  -2  -8      534.07      535.55       13.83 o   0.5158E-03
   6  -2  -8     1018.15     1029.97       19.33 o   0.2362E-03
   7  -2  -8     1441.98     1389.17       30.22 o   0.1478E-03
 -12  -1  -8      132.12      152.76        5.82 o   0.2215E-02
 -11  -1  -8      116.68      112.52        6.91 o   0.2690E-02
 -10  -1  -8      255.37      254.44       18.86 o   0.8964E-03
  -9  -1  -8      445.74      419.67       18.47 o   0.5909E-03
  -8  -1  -8       82.95       86.10        5.81 o   0.3609E-02
  -7  -1  -8      712.22      699.71       22.56 o   0.3405E-03
  -6  -1  -8       91.65       93.76        6.83 o   0.3233E-02
  -5  -1  -8       26.11        7.92        3.93 o   0.1802E-01
  -4  -1  -8       16.71       29.12        5.42 o   0.1002E-01
  -3  -1  -8      406.99      358.38       15.79 o   0.7092E-03
  -2  -1  -8      465.88      408.33       16.46 o   0.6131E-03
  -1  -1  -8      175.41      166.05       15.32 o   0.1373E-02
   0  -1  -8      151.52      156.64        7.76 o   0.1949E-02
   1  -1  -8       24.53       23.63        3.55 o   0.1272E-01
   2  -1  -8     1495.87     1463.85       25.69 o   0.1444E-03
   3  -1  -8     1027.40     1046.92       17.52 o   0.2357E-03
   4  -1  -8      292.19      288.76        8.45 o   0.1056E-02
   5  -1  -8       97.18       85.90        4.97 o   0.3590E-02
   6  -1  -8      329.64      295.40       10.26 o   0.9671E-03
   7  -1  -8      335.56      314.37       11.79 o   0.8913E-03
   8  -1  -8      364.93      374.63       10.05 o   0.7972E-03
 -12   0  -8      630.66      631.91       15.26 o   0.4239E-03
 -11   0  -8      899.98      959.24       15.05 o   0.2711E-03
 -10   0  -8      910.36      912.53       24.01 o   0.2551E-03
  -9   0  -8     2733.77     2776.24       52.10 o   0.5545E-04
  -8   0  -8     2868.61     2959.71       43.73 o   0.5373E-04
  -7   0  -8     1259.18     1375.72       23.27 o   0.1665E-03
  -6   0  -8     1379.85     1472.57       19.64 o   0.1544E-03
  -5   0  -8     1707.67     1894.44       25.02 o   0.1104E-03
  -4   0  -8      692.43      802.00       15.36 o   0.3417E-03
  -3   0  -8     3039.07     3036.75       51.79 o   0.4902E-04
  -2   0  -8     2423.99     2423.06       36.64 o   0.7168E-04
  -1   0  -8     2113.27     2068.30       42.41 o   0.8396E-04
   0   0  -8     1722.68     1779.43       34.01 o   0.1098E-03
   1   0  -8     1309.22     1356.33       18.84 o   0.1710E-03
   2   0  -8        3.30        0.73        2.67 o   0.9126E-01
   3   0  -8     1362.84     1393.25       25.09 o   0.1576E-03
   4   0  -8      101.94      124.05        5.15 o   0.2785E-02
   5   0  -8      505.54      551.81       11.51 o   0.5301E-03
   6   0  -8      736.61      764.85       13.34 o   0.3536E-03
   7   0  -8      159.01      152.34        8.09 o   0.1964E-02
   8   0  -8       21.65       30.11        2.91 o   0.1175E-01
 -11   1  -8      862.10      819.13       14.39 o   0.3121E-03
 -10   1  -8     1112.25     1169.52       26.16 o   0.1940E-03
  -9   1  -8      499.82      533.15       17.17 o   0.5004E-03
  -8   1  -8     1027.24     1106.51       28.47 o   0.2030E-03
  -7   1  -8     1140.51     1228.27       22.11 o   0.1918E-03
  -6   1  -8     2097.96     2205.92       31.86 o   0.8511E-04
  -5   1  -8     2661.08     2835.02       34.97 o   0.6005E-04
  -4   1  -8     4073.38     4201.22       47.51 o   0.3203E-04
  -3   1  -8     3742.55     3674.72       39.33 o   0.3904E-04
  -2   1  -8     6625.15     6851.18       93.77 o   0.1355E-04
  -1   1  -8     2529.80     2631.20       47.80 o   0.6146E-04
   0   1  -8     3017.82     3176.07       38.94 o   0.5019E-04
   1   1  -8     2038.89     2184.30       22.28 o   0.9138E-04
   2   1  -8     1828.89     1887.76       23.82 o   0.1084E-03
   3   1  -8     1479.29     1624.01       25.76 o   0.1339E-03
   4   1  -8      862.13      940.07       15.53 o   0.2791E-03
   5   1  -8     2354.35     2363.49       26.83 o   0.7816E-04
   6   1  -8      339.66      320.95        8.86 o   0.9313E-03
   7   1  -8      768.62      707.09       14.44 o   0.3663E-03
   8   1  -8      306.60      309.40        9.77 o   0.9726E-03
 -11   2  -8      143.66      156.08        4.21 o   0.2188E-02
 -10   2  -8       57.08       62.16        2.90 o   0.5646E-02
  -9   2  -8       55.82       53.83        4.00 o   0.6004E-02
  -8   2  -8       40.25       44.59        4.90 o   0.6870E-02
  -7   2  -8      910.52      913.17       21.99 o   0.2617E-03
  -6   2  -8      264.95      249.55        8.89 o   0.1192E-02
  -5   2  -8      368.25      300.23        8.61 o   0.9378E-03
  -4   2  -8      100.03       71.20        4.49 o   0.4104E-02
  -3   2  -8      286.91      261.98        7.18 o   0.1155E-02
  -2   2  -8     1235.81     1202.23       20.52 o   0.1908E-03
  -1   2  -8      187.02      209.04        5.84 o   0.1591E-02
   0   2  -8     2081.13     2147.41       22.30 o   0.9183E-04
   1   2  -8      192.37      230.15        5.48 o   0.1483E-02
   2   2  -8      953.52     1032.23       13.73 o   0.2522E-03
   3   2  -8      656.51      723.75       15.72 o   0.3760E-03
   4   2  -8      412.86      452.64       13.27 o   0.6350E-03
   5   2  -8      511.13      496.57       11.58 o   0.5687E-03
   6   2  -8      547.66      533.57       13.70 o   0.5133E-03
   7   2  -8      201.74      189.61        7.04 o   0.1627E-02
   8   2  -8       31.48       34.26        3.35 o   0.1001E-01
 -10   3  -8      785.53      812.33       13.17 o   0.3303E-03
  -9   3  -8      397.11      413.83        7.93 o   0.7431E-03
  -8   3  -8      970.59     1064.02       18.21 o   0.2377E-03
  -7   3  -8      195.33      241.54       10.86 o   0.1266E-02
  -6   3  -8     2080.73     2229.17       45.83 o   0.7782E-04
  -5   3  -8      881.34      970.31       14.35 o   0.2715E-03
  -4   3  -8      423.38      510.05        9.28 o   0.6099E-03
  -3   3  -8     1152.27     1262.67       17.19 o   0.1939E-03
  -2   3  -8        4.09        2.50        1.58 o   0.9808E-01
  -1   3  -8     1499.40     1499.49       17.86 o   0.1497E-03
   0   3  -8      482.03      487.05       10.43 o   0.5997E-03
   1   3  -8      292.50      289.96        7.09 o   0.1077E-02
   2   3  -8      462.22      438.96        9.36 o   0.6612E-03
   3   3  -8      314.66      310.71        7.94 o   0.9910E-03
   4   3  -8       44.19       44.07        4.00 o   0.7201E-02
   5   3  -8      499.19      482.27       13.17 o   0.5746E-03
   6   3  -8       74.59       73.72        5.13 o   0.4290E-02
   7   3  -8       32.58       26.08        3.33 o   0.1118E-01
   8   3  -8      133.66      128.51        4.40 o   0.2549E-02
 -10   4  -8      587.42      600.27       13.56 o   0.4644E-03
  -9   4  -8      372.16      397.56        6.75 o   0.7929E-03
  -8   4  -8      996.47     1037.00       14.36 o   0.2473E-03
  -7   4  -8     1579.66     1640.90       20.95 o   0.1332E-03
  -6   4  -8      929.79      962.79       14.93 o   0.2674E-03
  -5   4  -8     2907.34     3017.12       29.22 o   0.5556E-04
  -4   4  -8      897.34      982.28       11.27 o   0.2734E-03
  -3   4  -8     2429.40     2534.10       25.55 o   0.7254E-04
  -2   4  -8     3076.64     3190.20       34.66 o   0.5032E-04
  -1   4  -8     2566.38     2711.60       26.78 o   0.6605E-04
   0   4  -8     3818.64     3894.34       36.12 o   0.3693E-04
   1   4  -8      803.21      811.74       14.59 o   0.3249E-03
   2   4  -8      694.00      722.47       13.73 o   0.3778E-03
   3   4  -8     1682.82     1700.84       30.18 o   0.1183E-03
   4   4  -8      344.23      325.39       11.56 o   0.8740E-03
   5   4  -8     1582.04     1541.93       26.40 o   0.1354E-03
   6   4  -8      146.17      121.98        6.52 o   0.2435E-02
   7   4  -8      653.93      600.28       13.30 o   0.4464E-03
   8   4  -8      433.32      423.10        8.60 o   0.7035E-03
  -9   5  -8        5.39        2.75        1.88 o   0.7596E-01
  -8   5  -8      340.94      322.26        6.55 o   0.9528E-03
  -7   5  -8      296.51      272.84        6.84 o   0.1111E-02
  -6   5  -8      140.93      131.70        5.03 o   0.2400E-02
  -5   5  -8     1134.51     1161.38       16.77 o   0.2096E-03
  -4   5  -8      260.94      281.36        5.41 o   0.1165E-02
  -3   5  -8     1107.79     1131.87       14.66 o   0.2189E-03
  -2   5  -8     1622.10     1634.08       19.51 o   0.1328E-03
  -1   5  -8       31.97       34.32        3.08 o   0.9869E-02
   0   5  -8     3675.83     3813.10       40.46 o   0.3792E-04
   1   5  -8      447.31      499.79       10.25 o   0.6034E-03
   2   5  -8       65.35       83.46        4.17 o   0.4253E-02
   3   5  -8     1075.90     1171.70       21.86 o   0.2041E-03
   4   5  -8      174.46      182.13        8.06 o   0.1702E-02
   5   5  -8      913.21      956.10       26.95 o   0.2382E-03
   6   5  -8      779.85      791.74       15.32 o   0.3323E-03
   7   5  -8      127.95      136.86        5.17 o   0.2468E-02
   8   5  -8       40.96       42.40        3.89 o   0.7636E-02
  -8   6  -8      201.49      227.73        4.87 o   0.1501E-02
  -7   6  -8      266.31      257.81        5.71 o   0.1234E-02
  -6   6  -8      502.95      474.19        9.08 o   0.6120E-03
  -5   6  -8      356.90      379.25        7.84 o   0.8220E-03
  -4   6  -8       40.35       23.73        2.51 o   0.1162E-01
  -3   6  -8      571.17      592.55       10.90 o   0.4867E-03
  -2   6  -8      142.17      145.55        5.19 o   0.2272E-02
  -1   6  -8      206.17      234.80        6.70 o   0.1410E-02
   0   6  -8      838.81      829.90       17.76 o   0.3036E-03
   1   6  -8      269.13      298.58        9.36 o   0.1036E-02
   2   6  -8      427.36      404.13       12.15 o   0.6926E-03
   3   6  -8      142.30      124.58        7.07 o   0.2351E-02
   4   6  -8      108.41      109.52        6.33 o   0.2848E-02
   5   6  -8        7.99        4.87        2.97 o   0.4035E-01
   6   6  -8       13.47        9.66        4.23 o   0.2072E-01
   7   6  -8        1.15        3.97        2.78 o   0.2926E-01
   8   6  -8        6.11        1.15        2.00 o   0.8610E-01
  -7   7  -8      724.93      712.98       11.28 o   0.3849E-03
  -6   7  -8      488.85      518.13        9.73 o   0.5785E-03
  -5   7  -8      627.24      658.20       12.31 o   0.4286E-03
  -4   7  -8      532.69      584.37        9.50 o   0.5129E-03
  -3   7  -8     1680.13     1663.50       26.76 o   0.1236E-03
  -2   7  -8     1652.86     1596.36       27.16 o   0.1288E-03
  -1   7  -8     1431.97     1431.13       24.91 o   0.1515E-03
   0   7  -8     1547.75     1559.03       26.44 o   0.1351E-03
   1   7  -8       36.57       46.26        3.92 o   0.7368E-02
   2   7  -8      865.39      817.18       17.70 o   0.3035E-03
   3   7  -8      745.53      635.42       16.26 o   0.3911E-03
   4   7  -8      724.32      665.42       15.84 o   0.3866E-03
   5   7  -8      666.00      611.32       14.39 o   0.4303E-03
   6   7  -8       70.84       52.07        5.90 o   0.5158E-02
   7   7  -8      157.98      128.11        7.38 o   0.2234E-02
  -6   8  -8      121.46      144.25        5.15 o   0.2395E-02
  -5   8  -8      680.61      706.59       11.64 o   0.3939E-03
  -4   8  -8      343.96      332.57        8.11 o   0.9134E-03
  -3   8  -8      878.75      871.97       23.22 o   0.2698E-03
  -2   8  -8      918.39      919.67       17.29 o   0.2736E-03
  -1   8  -8      416.96      394.35       11.04 o   0.7279E-03
   0   8  -8      105.76      118.74        5.73 o   0.2803E-02
   1   8  -8      682.11      698.13       15.02 o   0.3856E-03
   2   8  -8      316.33      330.36        9.59 o   0.9194E-03
   3   8  -8      961.79      942.82       17.92 o   0.2615E-03
   4   8  -8      354.95      379.06        9.57 o   0.8068E-03
   5   8  -8      338.50      349.92        8.84 o   0.8750E-03
   6   8  -8      134.73      142.51        6.75 o   0.2259E-02
   7   8  -8      119.33      114.58        5.31 o   0.2825E-02
  -4   9  -8        4.92        3.50        2.02 o   0.6553E-01
  -3   9  -8       32.73       26.99        3.79 o   0.1057E-01
  -2   9  -8      417.62      375.43       13.89 o   0.7114E-03
  -1   9  -8       28.78       34.61        2.96 o   0.1027E-01
   0   9  -8       76.82       66.29        4.43 o   0.4677E-02
   1   9  -8       19.75       27.93        2.92 o   0.1272E-01
   2   9  -8      132.15      174.04        5.60 o   0.2016E-02
   3   9  -8        6.38        6.72        3.64 o   0.3167E-01
   4   9  -8       41.24       42.64        4.94 o   0.7089E-02
   5   9  -8        7.61        8.19        2.30 o   0.3737E-01
   6   9  -8       44.09       34.98        3.09 o   0.8702E-02
  -3  10  -8      685.22      655.33       15.33 o   0.4021E-03
  -2  10  -8      461.05      404.97       12.75 o   0.6676E-03
  -1  10  -8      337.78      280.77       11.02 o   0.9797E-03
   0  10  -8      107.54       80.75        4.28 o   0.3696E-02
   1  10  -8      263.66      204.13        6.96 o   0.1417E-02
   2  10  -8      328.04      292.80        7.79 o   0.1015E-02
   3  10  -8      196.31      153.81        8.69 o   0.1782E-02
  -7 -14  -7      288.49      342.13        6.11 o   0.9727E-03
  -6 -14  -7      314.18      342.79        6.53 o   0.9448E-03
  -5 -14  -7      180.32      206.20        3.72 o   0.1696E-02
  -4 -14  -7      408.56      437.40       10.55 o   0.6830E-03
  -9 -13  -7      164.25      161.46        4.52 o   0.2067E-02
  -8 -13  -7      318.24      327.17       10.52 o   0.9124E-03
  -7 -13  -7      365.31      371.21        8.14 o   0.8270E-03
  -6 -13  -7      108.67      100.16        4.43 o   0.3230E-02
  -5 -13  -7      407.83      371.03        7.32 o   0.8026E-03
  -4 -13  -7     1065.58     1069.90       11.78 o   0.2381E-03
  -3 -13  -7      768.15      769.54       10.28 o   0.3578E-03
  -2 -13  -7      438.75      413.29        8.44 o   0.7144E-03
  -1 -13  -7      742.78      796.58       16.19 o   0.3333E-03
  -9 -12  -7      139.07      184.32        6.87 o   0.1838E-02
  -8 -12  -7      414.18      441.22       13.86 o   0.6411E-03
  -7 -12  -7       31.11       20.27        2.84 o   0.1371E-01
  -6 -12  -7       34.06       28.88        3.18 o   0.1058E-01
  -5 -12  -7       63.77       44.24        4.04 o   0.6422E-02
  -4 -12  -7      112.35      110.38        5.24 o   0.2942E-02
  -3 -12  -7       26.83       21.19        1.94 o   0.1519E-01
  -2 -12  -7       25.60       32.21        2.03 o   0.1141E-01
  -1 -12  -7       62.18       83.97        3.41 o   0.4429E-02
   0 -12  -7       30.97       38.30        2.30 o   0.9534E-02
  -9 -11  -7      940.64      921.07       23.02 o   0.2538E-03
  -7 -11  -7      390.29      382.26       13.24 o   0.7268E-03
  -6 -11  -7      218.35      251.76        7.56 o   0.1293E-02
  -5 -11  -7      229.71      254.47        7.64 o   0.1260E-02
  -4 -11  -7     1051.70     1100.21       19.58 o   0.2199E-03
  -3 -11  -7      647.96      622.54       11.33 o   0.4434E-03
  -2 -11  -7      739.46      741.02       10.59 o   0.3712E-03
  -1 -11  -7      610.52      586.29       10.33 o   0.4791E-03
   0 -11  -7      157.81      146.62        5.87 o   0.2131E-02
   1 -11  -7      314.08      314.89        7.74 o   0.9831E-03
  -9 -10  -7      520.00      484.13       27.03 o   0.4297E-03
  -8 -10  -7      267.37      264.12       19.87 o   0.8463E-03
  -7 -10  -7      368.94      372.67       16.53 o   0.7019E-03
  -6 -10  -7      574.47      613.92       16.86 o   0.4379E-03
  -5 -10  -7     2322.18     2399.16       31.62 o   0.7562E-04
  -4 -10  -7     1561.17     1640.77       23.87 o   0.1315E-03
  -3 -10  -7     1420.32     1423.92       24.64 o   0.1528E-03
  -2 -10  -7      938.51      930.84       15.09 o   0.2735E-03
  -1 -10  -7     1102.52     1078.97       14.25 o   0.2293E-03
   0 -10  -7     1266.00     1213.76       22.12 o   0.1855E-03
   1 -10  -7     1498.08     1468.06       24.14 o   0.1466E-03
   2 -10  -7      769.48      776.08       14.20 o   0.3419E-03
  -9  -9  -7        2.53        4.36        4.05 o   0.3771E-01
  -8  -9  -7        7.22        9.21        3.51 o   0.2756E-01
  -7  -9  -7      246.64      283.90       13.51 o   0.1005E-02
  -6  -9  -7      378.41      409.64       11.90 o   0.7168E-03
  -5  -9  -7       99.82       91.32        6.94 o   0.3208E-02
  -4  -9  -7       89.75       81.48        5.31 o   0.3787E-02
  -3  -9  -7      107.69      103.05        5.75 o   0.3031E-02
  -2  -9  -7      472.85      495.14       12.57 o   0.5762E-03
  -1  -9  -7      503.73      505.25       10.49 o   0.5727E-03
   0  -9  -7      666.63      634.91       12.02 o   0.4290E-03
   1  -9  -7      725.49      728.39       15.81 o   0.3592E-03
   2  -9  -7       51.76       35.78        4.01 o   0.7851E-02
   3  -9  -7      395.65      418.26       13.01 o   0.6832E-03
 -10  -8  -7      819.16      773.21       34.23 o   0.2514E-03
  -9  -8  -7      438.83      388.69       18.24 o   0.6226E-03
  -8  -8  -7      851.05      832.00       21.31 o   0.2887E-03
  -7  -8  -7      630.28      591.79       21.68 o   0.4006E-03
  -6  -8  -7     2307.56     2345.63       39.18 o   0.7436E-04
  -5  -8  -7      623.52      638.24       14.43 o   0.4250E-03
  -4  -8  -7      360.81      376.07       10.06 o   0.7936E-03
  -3  -8  -7     1459.40     1455.04       25.56 o   0.1466E-03
  -2  -8  -7      527.09      524.14       14.47 o   0.5203E-03
  -1  -8  -7      465.31      474.23        8.55 o   0.6281E-03
   0  -8  -7      467.76      445.60        8.75 o   0.6577E-03
   1  -8  -7      488.72      498.55       12.94 o   0.5662E-03
   2  -8  -7      309.75      293.39        9.93 o   0.9939E-03
   3  -8  -7       76.35       50.37        4.88 o   0.5282E-02
   4  -8  -7      166.34      168.11        8.07 o   0.1815E-02
   5  -8  -7        7.56        0.54        2.25 o   0.7741E-01
 -11  -7  -7      495.32      471.26       26.32 o   0.4503E-03
 -10  -7  -7      988.39      938.79       40.04 o   0.1945E-03
  -9  -7  -7      943.53      913.86       27.32 o   0.2424E-03
  -8  -7  -7     1048.61     1041.25       23.54 o   0.2220E-03
  -7  -7  -7      591.07      609.81       17.58 o   0.4304E-03
  -6  -7  -7     2407.76     2551.34       39.50 o   0.6766E-04
  -5  -7  -7     1093.48     1171.01       24.27 o   0.1980E-03
  -4  -7  -7     3449.31     3500.74       38.74 o   0.4276E-04
  -3  -7  -7     1008.03     1094.92       17.34 o   0.2297E-03
  -2  -7  -7     3688.04     3677.89       47.36 o   0.3824E-04
  -1  -7  -7     2805.29     2862.38       28.61 o   0.5964E-04
   0  -7  -7     3108.63     3121.13       31.28 o   0.5147E-04
   1  -7  -7     1666.05     1685.23       22.68 o   0.1255E-03
   2  -7  -7     1211.72     1151.18       22.98 o   0.1955E-03
   3  -7  -7     1072.74     1021.20       20.87 o   0.2288E-03
   4  -7  -7     1423.83     1426.40       33.47 o   0.1412E-03
   5  -7  -7      579.89      547.69       16.56 o   0.4707E-03
   6  -7  -7      925.21      963.84       19.29 o   0.2575E-03
 -11  -6  -7      147.11      154.20       14.37 o   0.1550E-02
 -10  -6  -7       69.99       77.95        7.65 o   0.3728E-02
  -9  -6  -7      196.63      161.82       11.78 o   0.1554E-02
  -8  -6  -7      155.37      196.09        8.99 o   0.1635E-02
  -7  -6  -7      498.49      548.65       13.41 o   0.5211E-03
  -6  -6  -7     1092.63     1144.68       20.27 o   0.2092E-03
  -5  -6  -7     1131.58     1188.26       30.23 o   0.1825E-03
  -4  -6  -7      785.85      824.82       19.02 o   0.3080E-03
  -3  -6  -7      542.41      468.53       12.34 o   0.5704E-03
  -2  -6  -7     1994.60     2059.42       29.77 o   0.9360E-04
  -1  -6  -7     1357.70     1428.02       15.03 o   0.1646E-03
   0  -6  -7     1841.00     1830.66       17.96 o   0.1140E-03
   1  -6  -7     1478.30     1442.35       20.74 o   0.1526E-03
   2  -6  -7      854.72      810.95       18.48 o   0.3035E-03
   3  -6  -7      539.92      503.38       14.23 o   0.5312E-03
   4  -6  -7     1410.71     1450.95       24.45 o   0.1508E-03
   5  -6  -7      502.01      501.16       16.57 o   0.5274E-03
   6  -6  -7      479.90      473.31       13.92 o   0.5806E-03
 -11  -5  -7     1292.82     1292.46       44.53 o   0.1379E-03
 -10  -5  -7      641.67      629.17       22.11 o   0.3801E-03
  -9  -5  -7     1243.12     1182.98       32.28 o   0.1718E-03
  -8  -5  -7      496.62      473.95       15.77 o   0.5550E-03
  -7  -5  -7     1113.08     1078.17       23.96 o   0.2092E-03
  -6  -5  -7      444.72      434.63       14.04 o   0.6300E-03
  -5  -5  -7      929.85      886.32       20.61 o   0.2685E-03
  -4  -5  -7     1367.72     1257.08       25.38 o   0.1696E-03
  -3  -5  -7     1012.11      929.55       26.24 o   0.2359E-03
  -2  -5  -7     1589.07     1476.98       54.90 o   0.1051E-03
  -1  -5  -7      156.07      158.03       16.71 o   0.1363E-02
   0  -5  -7       49.10       34.29        2.62 o   0.8610E-02
   1  -5  -7      400.36      441.04        9.91 o   0.6908E-03
   2  -5  -7       26.00       36.49        3.42 o   0.9800E-02
   3  -5  -7      148.02      121.85        7.31 o   0.2339E-02
   4  -5  -7      112.98      115.71        6.31 o   0.2733E-02
   5  -5  -7        3.52        2.66        2.44 o   0.7197E-01
   6  -5  -7       25.85       24.41        4.21 o   0.1151E-01
   7  -5  -7       23.74       24.86        3.05 o   0.1299E-01
 -11  -4  -7     1258.76     1332.86       43.55 o   0.1384E-03
 -10  -4  -7      727.41      700.43       33.01 o   0.2829E-03
  -9  -4  -7     2162.78     2148.14       44.88 o   0.7910E-04
  -8  -4  -7      920.34      928.55       22.26 o   0.2572E-03
  -7  -4  -7     2606.95     2467.80       40.13 o   0.6692E-04
  -6  -4  -7     1554.48     1553.68       28.08 o   0.1335E-03
  -5  -4  -7     3310.26     3181.75       45.16 o   0.4659E-04
  -4  -4  -7     2465.47     2413.42       36.22 o   0.7155E-04
  -3  -4  -7     3503.68     3388.02       57.03 o   0.4072E-04
  -2  -4  -7     6786.06     6494.61       94.60 o   0.1405E-04
  -1  -4  -7     2625.41     2691.11       73.04 o   0.5032E-04
   0  -4  -7     2824.22     3087.42       77.71 o   0.4279E-04
   1  -4  -7     1808.62     1841.22       20.32 o   0.1131E-03
   2  -4  -7     1276.65     1287.01       18.69 o   0.1807E-03
   3  -4  -7     2904.05     2906.29       35.05 o   0.5624E-04
   4  -4  -7      949.46     1003.77       20.08 o   0.2449E-03
   5  -4  -7     1438.65     1491.42       20.94 o   0.1498E-03
   6  -4  -7     1097.53     1099.88       20.03 o   0.2156E-03
   7  -4  -7      200.34      191.08        8.71 o   0.1559E-02
 -10  -3  -7       67.26       54.07       10.56 o   0.3625E-02
  -9  -3  -7     1378.19     1346.94       47.84 o   0.1268E-03
  -8  -3  -7      241.98      213.82       11.10 o   0.1277E-02
  -7  -3  -7     2157.52     2083.41       35.89 o   0.8640E-04
  -6  -3  -7      961.73      876.47       21.06 o   0.2668E-03
  -5  -3  -7     1869.74     1817.23       38.03 o   0.1014E-03
  -4  -3  -7     3144.78     2993.61       52.54 o   0.4880E-04
  -3  -3  -7     2013.59     2007.38       30.15 o   0.9516E-04
  -2  -3  -7     1546.31     1608.35       24.90 o   0.1330E-03
  -1  -3  -7     2379.67     2397.95       65.60 o   0.5989E-04
   0  -3  -7     1715.97     1751.41       54.29 o   0.9280E-04
   1  -3  -7     1830.67     1764.71       35.81 o   0.1060E-03
   2  -3  -7     2706.52     2593.72       30.97 o   0.6572E-04
   3  -3  -7     2562.59     2582.36       38.83 o   0.6531E-04
   4  -3  -7     1372.03     1365.76       25.55 o   0.1586E-03
   5  -3  -7      738.41      716.37       17.22 o   0.3572E-03
   6  -3  -7      949.44      916.26       19.36 o   0.2644E-03
   7  -3  -7      494.39      464.02       15.69 o   0.5658E-03
   8  -3  -7      506.21      538.27       13.16 o   0.5290E-03
 -10  -2  -7      379.91      375.04       16.87 o   0.6846E-03
  -9  -2  -7      748.28      763.16       24.26 o   0.3078E-03
  -8  -2  -7      815.54      796.61       34.72 o   0.2463E-03
  -7  -2  -7       35.91       41.64        5.32 o   0.7231E-02
  -6  -2  -7      186.57      193.18       10.26 o   0.1494E-02
  -5  -2  -7      228.98      240.39       10.80 o   0.1215E-02
  -4  -2  -7     2357.59     2142.08       34.30 o   0.8149E-04
  -3  -2  -7       65.58       46.21        4.81 o   0.5918E-02
  -2  -2  -7      313.79      272.25       12.36 o   0.9826E-03
  -1  -2  -7      255.64      267.06       17.75 o   0.9102E-03
   0  -2  -7       45.28       62.62        7.84 o   0.4580E-02
   1  -2  -7      917.42      793.05       26.15 o   0.2723E-03
   2  -2  -7       16.83       10.07        3.20 o   0.2277E-01
   3  -2  -7      585.13      555.88       11.92 o   0.4972E-03
   4  -2  -7      234.66      217.49       10.43 o   0.1309E-02
   5  -2  -7       60.88       62.64        5.02 o   0.5048E-02
   6  -2  -7      205.06      193.21        8.57 o   0.1532E-02
   7  -2  -7      255.48      266.14       11.43 o   0.1089E-02
   8  -2  -7       11.57       18.12        2.81 o   0.1898E-01
 -11  -1  -7     1138.61     1150.43       26.44 o   0.1936E-03
 -10  -1  -7      506.19      527.80       19.31 o   0.4831E-03
  -9  -1  -7     1091.63     1136.65       24.59 o   0.2025E-03
  -8  -1  -7      541.82      499.83       19.99 o   0.4807E-03
  -7  -1  -7     2080.68     2008.81       59.24 o   0.7516E-04
  -6  -1  -7     4667.39     4591.60      100.69 o   0.2245E-04
  -5  -1  -7     2247.39     2212.17       57.67 o   0.6925E-04
  -4  -1  -7     3911.80     3607.80       83.03 o   0.3213E-04
  -3  -1  -7     1821.83     1971.20       46.69 o   0.8969E-04
  -2  -1  -7     2456.24     2518.96       41.94 o   0.6683E-04
  -1  -1  -7     2062.87     2363.97       36.70 o   0.7877E-04
   0  -1  -7     3864.61     3995.67       86.33 o   0.2930E-04
   1  -1  -7     3323.71     3398.13       82.61 o   0.3620E-04
   2  -1  -7      951.84     1086.72       24.57 o   0.2199E-03
   3  -1  -7     1842.69     1912.12       24.62 o   0.1063E-03
   4  -1  -7     1084.66     1155.11       21.54 o   0.2060E-03
   5  -1  -7     1706.19     1750.36       29.69 o   0.1152E-03
   6  -1  -7     1224.06     1235.61       23.66 o   0.1831E-03
   7  -1  -7        7.15        9.41        3.04 o   0.2992E-01
   8  -1  -7      242.67      236.64        9.86 o   0.1246E-02
 -12   0  -7      222.18      205.81        8.43 o   0.1454E-02
 -11   0  -7      108.87       94.99        6.46 o   0.3115E-02
 -10   0  -7      125.41      115.02        7.95 o   0.2505E-02
  -9   0  -7      296.68      268.52       14.84 o   0.9435E-03
  -8   0  -7     4562.10     4456.48       60.51 o   0.2741E-04
  -7   0  -7     3510.05     3318.18       59.90 o   0.4080E-04
  -6   0  -7     1528.65     1360.87       33.13 o   0.1426E-03
  -5   0  -7     2165.67     1976.96       58.03 o   0.7592E-04
  -4   0  -7      971.89      959.53       33.79 o   0.2125E-03
  -3   0  -7     2482.56     2524.93       59.89 o   0.5942E-04
  -2   0  -7     3586.96     3771.18       76.57 o   0.3337E-04
  -1   0  -7     4160.25     4309.31       50.96 o   0.3059E-04
   0   0  -7     4321.39     4179.96       66.57 o   0.2925E-04
   1   0  -7     3831.98     3724.85       91.65 o   0.3021E-04
   2   0  -7      577.06      636.57       31.32 o   0.3281E-03
   3   0  -7     2209.84     2204.61       26.38 o   0.8552E-04
   4   0  -7     1361.23     1310.04       21.32 o   0.1703E-03
   5   0  -7     1866.25     1861.67       31.58 o   0.1039E-03
   6   0  -7     1934.11     1926.07       26.74 o   0.1024E-03
   7   0  -7      480.52      490.34       13.08 o   0.5731E-03
   8   0  -7      423.33      429.57       13.90 o   0.6501E-03
   9   0  -7       16.68       12.91        2.60 o   0.2197E-01
 -12   1  -7      283.08      321.02        8.28 o   0.9946E-03
 -11   1  -7      383.98      401.22       11.79 o   0.7256E-03
 -10   1  -7       55.58       57.84        5.11 o   0.5425E-02
  -9   1  -7       35.21       35.15        4.49 o   0.8552E-02
  -8   1  -7      364.37      371.85       13.32 o   0.7555E-03
  -7   1  -7      448.06      528.57       14.34 o   0.5492E-03
  -6   1  -7      611.74      598.91       12.93 o   0.4585E-03
  -5   1  -7      297.34      327.48       12.82 o   0.8796E-03
  -4   1  -7      529.69      527.46       16.22 o   0.5030E-03
  -3   1  -7      535.48      508.28       16.88 o   0.5072E-03
  -2   1  -7     1038.17      967.25       24.69 o   0.2301E-03
  -1   1  -7       28.43       15.68        7.12 o   0.9651E-02
   0   1  -7      146.52       93.02        9.10 o   0.2522E-02
   1   1  -7      135.67       94.06       14.58 o   0.1918E-02
   2   1  -7      202.46      146.86       18.44 o   0.1218E-02
   3   1  -7      452.54      411.79       12.69 o   0.6614E-03
   4   1  -7      106.85       89.55        5.33 o   0.3340E-02
   5   1  -7      653.89      632.74       13.65 o   0.4237E-03
   6   1  -7      691.38      711.43       14.21 o   0.3797E-03
   7   1  -7      282.63      271.16        9.30 o   0.1092E-02
   8   1  -7       96.15       94.71        6.62 o   0.3194E-02
   9   1  -7        7.23        4.76        2.42 o   0.4735E-01
 -11   2  -7      588.36      626.70       10.36 o   0.4623E-03
 -10   2  -7      291.21      285.99        7.57 o   0.1080E-02
  -9   2  -7      576.27      648.12       16.38 o   0.4237E-03
  -8   2  -7      892.47      901.93       22.38 o   0.2651E-03
  -7   2  -7      941.00      917.52       19.97 o   0.2626E-03
  -6   2  -7     1836.63     1852.60       31.25 o   0.1052E-03
  -5   2  -7     1795.84     1773.74       27.90 o   0.1125E-03
  -4   2  -7      672.42      675.38       19.60 o   0.3724E-03
  -3   2  -7     2720.84     2827.82       39.41 o   0.5845E-04
  -2   2  -7     1100.10     1282.92       27.83 o   0.1780E-03
  -1   2  -7     2723.61     2999.75       50.25 o   0.5253E-04
   0   2  -7     1334.76     1557.43       45.47 o   0.1195E-03
   1   2  -7     1790.15     1938.53       37.80 o   0.9794E-04
   2   2  -7      310.78      385.09        9.55 o   0.8275E-03
   3   2  -7     1173.25     1270.30       21.44 o   0.1855E-03
   4   2  -7     1166.84     1237.96       18.51 o   0.1945E-03
   5   2  -7      451.77      507.43        9.84 o   0.5964E-03
   6   2  -7      329.25      326.19        9.54 o   0.9224E-03
   7   2  -7      452.35      441.34       12.48 o   0.6379E-03
   8   2  -7      128.21      128.48        7.61 o   0.2340E-02
   9   2  -7       38.58       35.56        3.61 o   0.8753E-02
 -11   3  -7      383.40      395.12        9.92 o   0.7578E-03
 -10   3  -7      318.30      308.38        7.79 o   0.9903E-03
  -9   3  -7     1388.95     1385.56       22.28 o   0.1605E-03
  -8   3  -7      782.90      718.55       16.13 o   0.3508E-03
  -7   3  -7     2074.36     1944.09       37.62 o   0.9216E-04
  -6   3  -7     1119.91      986.22       24.85 o   0.2213E-03
  -5   3  -7     2684.64     2622.21       33.78 o   0.6474E-04
  -4   3  -7     2677.73     2599.15       31.18 o   0.6609E-04
  -3   3  -7     2976.57     3125.41       33.98 o   0.5228E-04
  -2   3  -7     2004.70     2136.54       61.76 o   0.7151E-04
  -1   3  -7     2676.15     2798.27       74.74 o   0.4807E-04
   0   3  -7     1079.87     1148.35       44.12 o   0.1584E-03
   1   3  -7     1647.44     1758.94       34.61 o   0.1123E-03
   2   3  -7     2893.06     2992.16       28.24 o   0.5625E-04
   3   3  -7     1893.90     1972.69       21.78 o   0.1038E-03
   4   3  -7      617.25      639.38       12.53 o   0.4382E-03
   5   3  -7     2418.66     2377.82       31.59 o   0.7496E-04
   6   3  -7      206.50      175.53        8.82 o   0.1628E-02
   7   3  -7      709.71      676.70       16.35 o   0.3794E-03
   8   3  -7      234.40      239.82        7.65 o   0.1309E-02
   9   3  -7      133.91      139.47        6.21 o   0.2310E-02
 -10   4  -7       10.42       13.54        1.51 o   0.2812E-01
  -9   4  -7       37.71       19.10        2.37 o   0.1334E-01
  -8   4  -7       34.90       31.74        2.79 o   0.1023E-01
  -7   4  -7       17.27        6.33        2.65 o   0.2881E-01
  -6   4  -7      268.96      252.20        9.12 o   0.1175E-02
  -5   4  -7      192.39      158.70       10.86 o   0.1631E-02
  -4   4  -7       67.17       57.58        3.70 o   0.5505E-02
  -3   4  -7      663.36      647.95       11.99 o   0.4220E-03
  -2   4  -7      109.18       90.75        4.17 o   0.3462E-02
  -1   4  -7      259.70      249.87        6.51 o   0.1246E-02
   0   4  -7      612.62      604.02       10.48 o   0.4672E-03
   1   4  -7      208.67      244.68        7.13 o   0.1340E-02
   2   4  -7      718.81      705.17       14.14 o   0.3759E-03
   3   4  -7      645.41      657.63       13.53 o   0.4146E-03
   4   4  -7      418.61      397.61       10.17 o   0.7273E-03
   5   4  -7      412.29      422.53       12.05 o   0.6802E-03
   6   4  -7      105.51      111.39        6.28 o   0.2843E-02
   7   4  -7      308.45      298.95       10.06 o   0.9829E-03
   8   4  -7      357.31      368.80        9.59 o   0.8115E-03
   9   4  -7      229.49      233.46        8.00 o   0.1330E-02
  -9   5  -7      165.12      159.93        7.10 o   0.1938E-02
  -8   5  -7      565.52      563.30        9.44 o   0.5130E-03
  -7   5  -7      614.13      611.56       11.03 o   0.4618E-03
  -6   5  -7      517.41      521.06       10.42 o   0.5540E-03
  -5   5  -7      189.90      203.02        6.14 o   0.1637E-02
  -4   5  -7     2538.84     2448.40       26.31 o   0.7295E-04
  -3   5  -7       85.15       94.27        3.18 o   0.3770E-02
  -2   5  -7     4188.75     4098.53       38.08 o   0.3328E-04
  -1   5  -7      156.20      154.38        6.12 o   0.2069E-02
   0   5  -7      227.38      246.61        7.40 o   0.1311E-02
   1   5  -7      587.75      554.45       12.44 o   0.4937E-03
   2   5  -7      800.93      796.04       15.18 o   0.3276E-03
   3   5  -7      646.22      621.90       16.24 o   0.4202E-03
   4   5  -7      524.85      506.04       14.93 o   0.5318E-03
   5   5  -7      268.65      240.03        8.07 o   0.1243E-02
   6   5  -7      113.20      120.23        6.25 o   0.2665E-02
   7   5  -7       46.58       42.74        4.22 o   0.7148E-02
   8   5  -7       94.85      101.20        4.76 o   0.3306E-02
   9   5  -7       14.20       11.14        2.43 o   0.2556E-01
  -9   6  -7      859.50      864.02       17.42 o   0.2932E-03
  -8   6  -7      630.84      595.51       15.98 o   0.4362E-03
  -7   6  -7      768.87      722.52       11.62 o   0.3714E-03
  -6   6  -7     1621.34     1569.72       20.83 o   0.1363E-03
  -5   6  -7      387.96      349.59        8.62 o   0.8392E-03
  -4   6  -7     4368.44     4230.09       46.88 o   0.3086E-04
  -3   6  -7      507.35      477.92        8.80 o   0.6089E-03
  -2   6  -7     3566.08     3534.02       34.06 o   0.4244E-04
  -1   6  -7      249.82      246.27        7.93 o   0.1261E-02
   0   6  -7     1065.02     1124.18       17.63 o   0.2196E-03
   1   6  -7     1079.26     1138.39       21.77 o   0.2083E-03
   2   6  -7     2002.18     2064.35       32.70 o   0.9207E-04
   3   6  -7     1996.92     1969.45       33.17 o   0.9542E-04
   4   6  -7      543.91      513.21       14.88 o   0.5206E-03
   5   6  -7      347.60      318.80        8.95 o   0.9262E-03
   6   6  -7      142.83      108.09        6.50 o   0.2625E-02
   7   6  -7      147.68      127.53        6.18 o   0.2374E-02
   8   6  -7      177.97      166.77        5.93 o   0.1882E-02
  -8   7  -7       63.96       43.81        3.53 o   0.6767E-02
  -7   7  -7      103.98       77.55        3.82 o   0.3881E-02
  -6   7  -7      240.58      222.87        6.95 o   0.1385E-02
  -5   7  -7       21.57       11.82        2.39 o   0.2146E-01
  -4   7  -7      349.42      320.12        7.95 o   0.9314E-03
  -3   7  -7      279.97      265.36        6.18 o   0.1176E-02
  -2   7  -7      374.00      367.83        8.69 o   0.8152E-03
  -1   7  -7      382.94      404.38       11.24 o   0.7273E-03
   0   7  -7      859.58      929.30       18.26 o   0.2741E-03
   1   7  -7       52.07       65.05        4.53 o   0.5293E-02
   2   7  -7      515.21      563.12       10.89 o   0.5212E-03
   3   7  -7      514.43      518.06       13.73 o   0.5346E-03
   4   7  -7      704.46      754.54       16.68 o   0.3522E-03
   5   7  -7      249.98      244.98        7.18 o   0.1269E-02
   6   7  -7       90.99      106.90        4.25 o   0.3319E-02
   7   7  -7      137.06      138.56        5.44 o   0.2341E-02
   8   7  -7      172.29      167.20        5.25 o   0.1934E-02
  -6   8  -7       93.62       86.40        3.56 o   0.3825E-02
  -5   8  -7      205.86      196.52        6.14 o   0.1616E-02
  -4   8  -7      431.85      422.45       10.14 o   0.6934E-03
  -3   8  -7      203.95      153.09        7.03 o   0.1863E-02
  -2   8  -7      280.13      213.86        8.89 o   0.1297E-02
  -1   8  -7        1.16        2.40        2.67 o   0.5045E-01
   0   8  -7      177.20      132.02        7.46 o   0.2096E-02
   1   8  -7      617.74      547.29       14.96 o   0.4726E-03
   2   8  -7      407.21      366.40       11.82 o   0.7582E-03
   3   8  -7      372.58      325.58        8.76 o   0.8871E-03
   4   8  -7      183.38      230.27        7.60 o   0.1434E-02
   5   8  -7       63.03       51.25        4.67 o   0.5726E-02
   6   8  -7       32.55       27.81        4.57 o   0.9692E-02
   7   8  -7       92.04       77.61        6.25 o   0.3707E-02
   8   8  -7       27.53       27.78        3.02 o   0.1174E-01
  -5   9  -7      669.19      641.86       10.85 o   0.4318E-03
  -4   9  -7      643.74      580.23       11.61 o   0.4692E-03
  -3   9  -7      435.40      353.88        9.68 o   0.7861E-03
  -2   9  -7      572.81      483.41       18.01 o   0.5040E-03
  -1   9  -7      725.43      634.00       15.04 o   0.4041E-03
   0   9  -7      978.07      856.28       18.73 o   0.2772E-03
   1   9  -7      681.84      608.59       15.13 o   0.4236E-03
   2   9  -7      582.71      541.52       13.77 o   0.4980E-03
   3   9  -7      254.50      232.94        8.58 o   0.1273E-02
   4   9  -7      511.04      465.85       11.86 o   0.5930E-03
   5   9  -7       81.94       52.39        4.53 o   0.5252E-02
   6   9  -7       66.20       53.32        4.89 o   0.5416E-02
   7   9  -7      158.24      128.90        6.61 o   0.2267E-02
  -4  10  -7      236.12      229.52        7.33 o   0.1349E-02
  -3  10  -7      315.31      284.72       10.27 o   0.1005E-02
  -2  10  -7      366.73      349.46       12.34 o   0.8012E-03
  -1  10  -7      323.22      307.26       12.05 o   0.9129E-03
   0  10  -7      152.69      168.82        5.79 o   0.1980E-02
   1  10  -7      287.91      304.72        8.42 o   0.1022E-02
   2  10  -7      279.90      303.20        8.26 o   0.1043E-02
   3  10  -7      113.50      127.17        5.10 o   0.2684E-02
   4  10  -7      132.05      147.69        8.08 o   0.2126E-02
   5  10  -7      471.24      556.58       11.88 o   0.5393E-03
  -2  11  -7      387.14      309.51       10.28 o   0.8896E-03
  -1  11  -7       21.37       28.36        2.84 o   0.1200E-01
   0  11  -7       73.63       43.81        4.91 o   0.5826E-02
   1  11  -7       84.32       69.47        5.38 o   0.4176E-02
   2  11  -7       32.30       16.41        3.47 o   0.1405E-01
   3  11  -7       30.73       26.90        3.01 o   0.1148E-01
   4  11  -7       94.70       75.56        4.49 o   0.4028E-02
  -8 -14  -6      119.56      109.28        3.68 o   0.2987E-02
  -7 -14  -6       25.23       26.12        1.92 o   0.1349E-01
  -6 -14  -6      582.39      541.72        8.32 o   0.5283E-03
  -5 -14  -6      281.18      241.75        5.18 o   0.1282E-02
  -4 -14  -6      591.99      574.29        8.10 o   0.5042E-03
  -3 -14  -6      280.29      242.75        8.52 o   0.1200E-02
  -9 -13  -6      147.13      178.04        6.48 o   0.1894E-02
  -8 -13  -6      336.50      375.94       11.47 o   0.7969E-03
  -7 -13  -6       37.95       38.53        2.88 o   0.8651E-02
  -6 -13  -6      179.18      205.59        5.94 o   0.1630E-02
  -5 -13  -6      127.17      127.88        5.13 o   0.2569E-02
  -4 -13  -6       41.98       51.79        3.07 o   0.6904E-02
  -3 -13  -6      154.97      150.32        4.21 o   0.2193E-02
  -2 -13  -6      109.81      103.86        4.20 o   0.3145E-02
  -1 -13  -6       25.49       20.03        2.05 o   0.1584E-01
 -10 -12  -6      214.90      231.74        7.83 o   0.1382E-02
  -7 -12  -6      248.21      198.64       10.19 o   0.1360E-02
  -6 -12  -6     1149.16     1107.10       27.52 o   0.1959E-03
  -5 -12  -6      417.95      390.86        8.44 o   0.7562E-03
  -4 -12  -6     1064.02     1002.88       19.07 o   0.2365E-03
  -3 -12  -6      317.93      286.99        8.99 o   0.1026E-02
  -2 -12  -6      555.20      512.66        9.58 o   0.5520E-03
  -1 -12  -6      860.21      803.89       15.43 o   0.3162E-03
   0 -12  -6      798.32      795.53       13.96 o   0.3326E-03
   1 -12  -6      648.16      660.02       10.95 o   0.4262E-03
  -8 -11  -6      868.97      885.23       35.95 o   0.2242E-03
  -7 -11  -6     1052.67     1020.03       23.87 o   0.2241E-03
  -6 -11  -6      841.19      812.14       18.24 o   0.3084E-03
  -5 -11  -6     1016.79      979.83       17.51 o   0.2497E-03
  -4 -11  -6      565.17      535.23       10.67 o   0.5266E-03
  -3 -11  -6      965.71      960.17       15.03 o   0.2644E-03
  -2 -11  -6      814.58      799.83       16.71 o   0.3200E-03
  -1 -11  -6     2428.84     2403.14       28.33 o   0.7531E-04
   0 -11  -6      910.32      897.79       17.02 o   0.2803E-03
   1 -11  -6      985.13      910.62       17.07 o   0.2687E-03
   2 -11  -6      484.74      485.40        9.55 o   0.6069E-03
  -9 -10  -6      217.31      213.37       17.69 o   0.1055E-02
  -8 -10  -6       20.96       24.69        4.65 o   0.1154E-01
  -7 -10  -6      145.98      150.08        7.42 o   0.2048E-02
  -6 -10  -6      453.67      455.95       13.27 o   0.6114E-03
  -5 -10  -6       32.45       37.84        3.78 o   0.8871E-02
  -4 -10  -6       40.34       46.27        3.38 o   0.7423E-02
  -3 -10  -6       18.81       16.18        2.35 o   0.1921E-01
  -2 -10  -6       37.98       30.63        3.88 o   0.9475E-02
  -1 -10  -6      128.73      137.02        4.96 o   0.2446E-02
   0 -10  -6        7.60        8.44        2.08 o   0.3717E-01
   1 -10  -6      157.82      163.17        6.55 o   0.1964E-02
   2 -10  -6        9.10       15.70        2.24 o   0.2343E-01
   3 -10  -6      515.01      560.38       15.39 o   0.4915E-03
 -10  -9  -6      782.26      813.48       33.49 o   0.2522E-03
  -9  -9  -6      670.00      722.83       22.58 o   0.3414E-03
  -8  -9  -6      785.21      762.79       25.02 o   0.2992E-03
  -7  -9  -6      353.19      366.16       16.17 o   0.7202E-03
  -6  -9  -6       91.89       85.92        4.99 o   0.3664E-02
  -5  -9  -6     1610.70     1618.75       25.13 o   0.1296E-03
  -4  -9  -6     2856.75     2920.10       31.27 o   0.5741E-04
  -3  -9  -6     1269.05     1235.34       20.49 o   0.1849E-03
  -2  -9  -6      834.15      782.40       13.97 o   0.3297E-03
  -1  -9  -6     1553.63     1522.40       24.44 o   0.1393E-03
   0  -9  -6      509.75      461.63       10.49 o   0.6073E-03
   1  -9  -6      572.35      519.80       13.75 o   0.5129E-03
   2  -9  -6     1151.88     1070.08       21.09 o   0.2141E-03
   3  -9  -6      337.98      292.92        9.32 o   0.9754E-03
   5  -9  -6      338.24      326.50        9.55 o   0.9084E-03
 -11  -8  -6      973.85     1031.12       39.14 o   0.1877E-03
 -10  -8  -6     1000.43     1058.92       38.39 o   0.1851E-03
  -9  -8  -6      429.13      456.60       17.57 o   0.5791E-03
  -8  -8  -6      791.40      813.64       24.69 o   0.2886E-03
  -7  -8  -6      964.58     1012.95       22.36 o   0.2367E-03
  -6  -8  -6     5789.32     5907.56       62.26 o   0.1824E-04
  -5  -8  -6     3454.49     3596.88       36.16 o   0.4215E-04
  -4  -8  -6     1774.19     1802.03       22.82 o   0.1153E-03
  -3  -8  -6     1952.83     2036.81       23.64 o   0.9879E-04
  -2  -8  -6     3147.42     3181.65       31.93 o   0.5022E-04
  -1  -8  -6      854.65      876.25       16.38 o   0.2931E-03
   0  -8  -6     3139.31     3166.56       33.89 o   0.5027E-04
   1  -8  -6     1636.41     1644.66       26.23 o   0.1266E-03
   2  -8  -6     2301.14     2234.84       33.34 o   0.8030E-04
   3  -8  -6     1632.58     1584.65       21.90 o   0.1345E-03
   4  -8  -6      825.81      812.55       12.96 o   0.3250E-03
   5  -8  -6      303.73      343.67       10.32 o   0.8976E-03
 -11  -7  -6      155.82      134.99       14.69 o   0.1603E-02
 -10  -7  -6       46.01       61.26        8.86 o   0.4270E-02
  -9  -7  -6        6.10       10.78        2.59 o   0.3218E-01
  -8  -7  -6       12.01        8.37        3.09 o   0.2854E-01
  -7  -7  -6      662.17      697.38       15.56 o   0.3851E-03
  -6  -7  -6       61.52       70.61        4.78 o   0.4756E-02
  -5  -7  -6       90.82       57.61        5.57 o   0.4479E-02
  -4  -7  -6      474.55      534.21       12.17 o   0.5466E-03
  -3  -7  -6       94.98       69.37        5.29 o   0.4080E-02
  -2  -7  -6     1017.00     1015.60       16.96 o   0.2421E-03
  -1  -7  -6      652.79      687.05       13.55 o   0.4004E-03
   0  -7  -6     1097.61     1110.87       16.01 o   0.2207E-03
   1  -7  -6      514.52      536.65       10.79 o   0.5421E-03
   2  -7  -6      248.52      276.53        9.32 o   0.1128E-02
   3  -7  -6      278.05      288.14        7.70 o   0.1092E-02
   4  -7  -6      515.04      555.51       10.53 o   0.5270E-03
   5  -7  -6       57.66       52.41        5.47 o   0.5577E-02
   6  -7  -6      399.00      411.44       12.50 o   0.6960E-03
 -11  -6  -6      879.94      898.44       35.60 o   0.2214E-03
 -10  -6  -6      402.44      401.57       24.23 o   0.5417E-03
  -9  -6  -6      533.04      565.14       19.28 o   0.4551E-03
  -8  -6  -6     1013.71      910.76       19.27 o   0.2582E-03
  -7  -6  -6      634.02      594.95       14.65 o   0.4436E-03
  -6  -6  -6     1910.23     1865.53       27.37 o   0.1052E-03
  -5  -6  -6      998.54      989.02       17.99 o   0.2474E-03
  -4  -6  -6     1753.56     1746.41       24.94 o   0.1172E-03
  -3  -6  -6     3821.19     3746.44       50.26 o   0.3658E-04
  -2  -6  -6       47.92       48.40        6.18 o   0.5817E-02
  -1  -6  -6     1180.92     1148.55       29.94 o   0.1840E-03
   0  -6  -6      790.35      769.66       12.72 o   0.3452E-03
   1  -6  -6      844.29      787.37       12.09 o   0.3298E-03
   2  -6  -6     1298.42     1212.43       22.78 o   0.1825E-03
   3  -6  -6     1403.64     1391.36       20.62 o   0.1601E-03
   4  -6  -6      115.19      100.75        5.19 o   0.3059E-02
   5  -6  -6      580.14      616.41       13.80 o   0.4515E-03
   6  -6  -6      139.53      138.93        5.81 o   0.2306E-02
   7  -6  -6       75.69       82.32        4.76 o   0.4020E-02
 -11  -5  -6      800.28      759.68       33.36 o   0.2611E-03
 -10  -5  -6     1320.44     1412.29       32.66 o   0.1476E-03
  -9  -5  -6      754.24      816.91       33.39 o   0.2541E-03
  -8  -5  -6     4507.48     4445.60       50.05 o   0.2858E-04
  -7  -5  -6     3402.14     3429.08       36.00 o   0.4434E-04
  -6  -5  -6     4251.70     4398.00       46.44 o   0.3005E-04
  -5  -5  -6     3612.63     3675.54       40.40 o   0.3970E-04
  -4  -5  -6     2910.39     3072.66       34.08 o   0.5364E-04
  -3  -5  -6     6269.33     6096.81       88.83 o   0.1581E-04
  -2  -5  -6     8336.28     8235.24       89.57 o   0.9980E-05
  -1  -5  -6     1889.37     1928.61       37.55 o   0.9623E-04
   0  -5  -6     2876.71     2846.45       52.24 o   0.5307E-04
   1  -5  -6     4829.97     4742.97       44.01 o   0.2615E-04
   2  -5  -6     1315.18     1332.67       22.34 o   0.1692E-03
   3  -5  -6     4888.44     4932.20       53.05 o   0.2443E-04
   4  -5  -6      972.42     1023.07       16.65 o   0.2468E-03
   5  -5  -6      956.71      967.43       20.05 o   0.2517E-03
   6  -5  -6      480.07      483.14       12.25 o   0.5884E-03
   7  -5  -6      578.06      559.54       16.72 o   0.4667E-03
 -11  -4  -6        3.77        4.23        5.71 o   0.2304E-01
 -10  -4  -6      171.60      189.59        9.36 o   0.1600E-02
  -9  -4  -6      227.77      228.57       12.45 o   0.1200E-02
  -8  -4  -6     1389.89     1437.10       26.29 o   0.1506E-03
  -7  -4  -6      883.41      954.66       19.58 o   0.2624E-03
  -6  -4  -6      316.29      313.41        9.11 o   0.9556E-03
  -5  -4  -6      127.91      172.57        5.62 o   0.2042E-02
  -4  -4  -6     1193.63     1210.93       21.51 o   0.1903E-03
  -3  -4  -6      141.24      144.59        6.71 o   0.2180E-02
  -2  -4  -6    12459.48    11553.86      125.57 o   0.5212E-05
  -1  -4  -6     1220.38     1149.40       42.56 o   0.1554E-03
   0  -4  -6     1439.47     1398.71       31.66 o   0.1449E-03
   1  -4  -6      935.86      916.11       26.27 o   0.2452E-03
   2  -4  -6     1065.59     1074.49       20.11 o   0.2228E-03
   3  -4  -6     1693.69     1725.20       23.23 o   0.1216E-03
   4  -4  -6      843.02      891.10       16.09 o   0.2921E-03
   5  -4  -6      899.65      862.10       19.99 o   0.2806E-03
   6  -4  -6      913.62      926.02       18.94 o   0.2681E-03
   7  -4  -6      459.07      472.75       15.93 o   0.5715E-03
   8  -4  -6      311.53      293.19       10.38 o   0.9829E-03
 -10  -3  -6      653.48      601.44       30.40 o   0.3327E-03
  -9  -3  -6      187.57      171.42       11.26 o   0.1568E-02
  -8  -3  -6     1043.01      933.87       22.87 o   0.2407E-03
  -7  -3  -6      474.27      418.30       13.71 o   0.6350E-03
  -6  -3  -6     4194.54     3976.87       52.21 o   0.3272E-04
  -5  -3  -6     1922.65     1762.10       29.28 o   0.1088E-03
  -4  -3  -6      148.08      172.75        6.69 o   0.1927E-02
  -3  -3  -6      212.25      245.79        7.82 o   0.1303E-02
  -2  -3  -6     2042.84     1657.26       35.85 o   0.1057E-03
  -1  -3  -6     2405.24     2337.88       40.16 o   0.7254E-04
   0  -3  -6      502.42      517.55       25.01 o   0.4355E-03
   1  -3  -6     1719.61     1594.64       53.23 o   0.9961E-04
   2  -3  -6     1137.43     1048.15       31.58 o   0.1947E-03
   3  -3  -6      305.73      263.95        8.56 o   0.1097E-02
   4  -3  -6      263.56      250.42       10.91 o   0.1134E-02
   5  -3  -6      131.91      136.91        7.27 o   0.2267E-02
   6  -3  -6        3.60        3.54        2.48 o   0.6393E-01
   7  -3  -6      222.27      222.56       11.46 o   0.1263E-02
   8  -3  -6       95.53      112.33        6.53 o   0.2885E-02
 -10  -2  -6      383.08      380.25       16.92 o   0.6791E-03
  -9  -2  -6     1843.80     1806.97       40.53 o   0.1001E-03
  -8  -2  -6     6330.95     6351.87       91.41 o   0.1499E-04
  -7  -2  -6     5244.63     5094.41       77.07 o   0.2133E-04
  -6  -2  -6     2848.74     3065.84       47.36 o   0.5125E-04
  -5  -2  -6     3674.26     3701.41       78.02 o   0.3326E-04
  -4  -2  -6     2079.82     2266.65       49.76 o   0.7443E-04
  -3  -2  -6     6150.95     5915.45       82.81 o   0.1672E-04
  -2  -2  -6     8200.40     7890.95       84.23 o   0.1065E-04
  -1  -2  -6     5091.86     4975.44       69.08 o   0.2268E-04
   0  -2  -6     7284.94     6865.58      139.81 o   0.1125E-04
   1  -2  -6     3901.54     3805.24       88.15 o   0.3008E-04
   2  -2  -6     2471.00     2238.51       48.67 o   0.7047E-04
   3  -2  -6     2978.10     2942.58       52.37 o   0.5072E-04
   4  -2  -6     1633.98     1786.58       30.22 o   0.1148E-03
   5  -2  -6     1286.41     1348.36       26.99 o   0.1624E-03
   6  -2  -6      839.71      848.35       19.39 o   0.2927E-03
   7  -2  -6      158.73      157.16       10.07 o   0.1802E-02
   8  -2  -6      594.29      612.41       18.16 o   0.4228E-03
   9  -2  -6      269.75      293.32        9.18 o   0.1061E-02
 -10  -1  -6     1262.37     1262.23       46.73 o   0.1375E-03
  -9  -1  -6     1538.99     1545.95       30.02 o   0.1327E-03
  -8  -1  -6      451.37      494.08       17.70 o   0.5376E-03
  -7  -1  -6     1005.62     1043.70       36.29 o   0.1911E-03
  -6  -1  -6      417.81      485.74       14.81 o   0.5902E-03
  -5  -1  -6     2953.71     2958.44       47.38 o   0.5175E-04
  -4  -1  -6     2154.12     2211.67       36.46 o   0.8174E-04
  -3  -1  -6     6061.41     5624.70       79.42 o   0.1778E-04
  -2  -1  -6     2663.48     2501.81       42.03 o   0.6461E-04
  -1  -1  -6     5573.45     4950.98       73.82 o   0.2141E-04
   0  -1  -6     2268.28     2044.37       55.82 o   0.7401E-04
   1  -1  -6     1544.41     1457.39       32.27 o   0.1358E-03
   2  -1  -6     2756.56     2758.63       73.41 o   0.4836E-04
   3  -1  -6     1704.17     1633.81       60.05 o   0.9148E-04
   4  -1  -6     1761.93     1835.95       30.00 o   0.1090E-03
   5  -1  -6     2185.82     2269.72       30.33 o   0.8237E-04
   6  -1  -6     1869.47     1831.73       32.51 o   0.1047E-03
   7  -1  -6      281.39      305.06       10.53 o   0.9928E-03
   8  -1  -6      546.09      549.82       17.86 o   0.4707E-03
   9  -1  -6      288.60      291.28       10.48 o   0.1016E-02
 -12   0  -6      168.94      157.58        7.32 o   0.1932E-02
 -11   0  -6      304.51      311.67       10.98 o   0.9365E-03
 -10   0  -6      218.11      176.20       10.51 o   0.1502E-02
  -9   0  -6      947.65      898.43       22.61 o   0.2592E-03
  -8   0  -6      312.78      249.69       12.31 o   0.1041E-02
  -7   0  -6       83.25       78.33        7.44 o   0.3584E-02
  -6   0  -6      594.50      535.46       18.52 o   0.4589E-03
  -5   0  -6       83.12       88.06        9.31 o   0.3047E-02
  -4   0  -6       78.83       83.84        8.75 o   0.3279E-02
  -3   0  -6       13.78       35.62        4.43 o   0.1033E-01
  -2   0  -6      246.49      338.28       13.51 o   0.8961E-03
  -1   0  -6      683.16      740.97       17.15 o   0.3560E-03
   0   0  -6      264.13      223.89       10.79 o   0.1212E-02
   1   0  -6      206.24      158.76       10.34 o   0.1615E-02
   2   0  -6      566.67      512.70       28.65 o   0.3910E-03
   3   0  -6      811.34      737.84       39.02 o   0.2389E-03
   4   0  -6       83.38       79.12        6.11 o   0.3799E-02
   5   0  -6      332.29      329.97       11.02 o   0.8833E-03
   6   0  -6      391.47      403.00       12.50 o   0.7073E-03
   7   0  -6        9.30        9.65        3.73 o   0.2511E-01
   8   0  -6       55.67       58.13        6.22 o   0.5031E-02
   9   0  -6       37.71       37.64        4.45 o   0.8084E-02
 -12   1  -6      425.57      498.58       10.93 o   0.6080E-03
 -10   1  -6      967.62      973.85       22.60 o   0.2431E-03
  -9   1  -6     1470.89     1432.45       30.74 o   0.1425E-03
  -8   1  -6     1489.37     1436.83       29.08 o   0.1437E-03
  -7   1  -6     3302.29     3251.22       46.99 o   0.4546E-04
  -6   1  -6     3342.45     3358.84       55.74 o   0.4234E-04
  -5   1  -6     2649.17     2802.81       45.30 o   0.5803E-04
  -4   1  -6     6051.19     6256.18       81.77 o   0.1599E-04
  -3   1  -6     3257.39     3493.32       41.19 o   0.4370E-04
  -2   1  -6     2060.27     2322.91       29.86 o   0.8278E-04
  -1   1  -6     3017.45     3038.60       39.63 o   0.5200E-04
   0   1  -6     1270.90     1289.57       26.71 o   0.1695E-03
   1   1  -6     7215.92     6839.35      142.03 o   0.1128E-04
   2   1  -6     1759.41     1770.05       55.16 o   0.9061E-04
   3   1  -6     7051.88     6781.53      149.05 o   0.1121E-04
   4   1  -6     1169.66     1219.90       18.59 o   0.1962E-03
   5   1  -6      204.61      200.03        9.36 o   0.1467E-02
   6   1  -6      388.47      386.37       12.33 o   0.7356E-03
   7   1  -6       12.24       13.23        2.98 o   0.2277E-01
   8   1  -6      371.73      371.35       14.69 o   0.7271E-03
   9   1  -6      712.33      700.75       19.24 o   0.3562E-03
  10   1  -6       18.98       15.70        2.60 o   0.1922E-01
 -11   2  -6      339.83      365.74       11.30 o   0.8120E-03
 -10   2  -6      594.59      603.76       17.14 o   0.4345E-03
  -9   2  -6     1660.53     1608.56       23.00 o   0.1306E-03
  -8   2  -6     1215.39     1217.86       27.37 o   0.1792E-03
  -7   2  -6     1579.19     1604.49       29.56 o   0.1281E-03
  -6   2  -6     1506.00     1539.17       27.50 o   0.1369E-03
  -5   2  -6     3045.41     3045.90       41.65 o   0.5130E-04
  -4   2  -6     3035.55     3036.49       39.78 o   0.5184E-04
  -3   2  -6     3219.69     3044.67       31.38 o   0.5168E-04
  -2   2  -6     2085.40     2008.83       31.24 o   0.9287E-04
  -1   2  -6     2842.59     2715.70       48.64 o   0.5668E-04
   0   2  -6     3189.40     3150.85       53.92 o   0.4585E-04
   1   2  -6     5582.96     5648.19       83.56 o   0.1833E-04
   2   2  -6      554.84      695.80       25.88 o   0.3483E-03
   3   2  -6     3901.78     3902.94       93.18 o   0.2870E-04
   4   2  -6     1007.55     1057.01       16.50 o   0.2382E-03
   5   2  -6     1596.98     1629.86       20.80 o   0.1333E-03
   6   2  -6      736.39      785.60       17.43 o   0.3332E-03
   7   2  -6      976.47     1065.08       21.31 o   0.2285E-03
   8   2  -6      698.35      704.17       15.39 o   0.3775E-03
   9   2  -6      974.16      948.16       23.84 o   0.2428E-03
  10   2  -6      199.13      172.13        7.28 o   0.1739E-02
 -11   3  -6       68.47       65.54        3.99 o   0.4955E-02
 -10   3  -6       59.99       26.07        3.53 o   0.8736E-02
  -9   3  -6       58.42       37.57        5.68 o   0.6537E-02
  -8   3  -6       95.97      100.76        5.32 o   0.3213E-02
  -7   3  -6      803.48      840.42       17.90 o   0.3050E-03
  -6   3  -6      350.76      383.37       12.98 o   0.7528E-03
  -5   3  -6      221.73      181.55        9.73 o   0.1504E-02
  -4   3  -6       46.54       22.87        7.23 o   0.7215E-02
  -3   3  -6      371.89      272.91       21.91 o   0.7053E-03
  -2   3  -6       22.98       18.48        6.64 o   0.1010E-01
  -1   3  -6       83.59       59.29       11.04 o   0.3194E-02
   0   3  -6      235.06      198.43       17.98 o   0.1053E-02
   1   3  -6       48.47       44.18        5.77 o   0.6170E-02
   2   3  -6        9.12        7.36        3.54 o   0.2951E-01
   3   3  -6      174.19      168.98        7.23 o   0.1827E-02
   4   3  -6      214.59      194.64        7.01 o   0.1549E-02
   5   3  -6      486.00      508.98       11.47 o   0.5682E-03
   6   3  -6       44.20       43.51        4.95 o   0.6842E-02
   7   3  -6      669.85      725.92       17.07 o   0.3651E-03
   8   3  -6      432.54      426.79       12.26 o   0.6598E-03
   9   3  -6      579.33      599.88       16.86 o   0.4408E-03
  10   3  -6       39.42       39.49        3.44 o   0.8241E-02
 -10   4  -6      815.70      812.88       19.02 o   0.3075E-03
  -9   4  -6      807.02      808.51       15.03 o   0.3229E-03
  -8   4  -6     1349.16     1280.57       18.62 o   0.1780E-03
  -7   4  -6     1288.62     1233.44       22.71 o   0.1810E-03
  -6   4  -6     1960.04     1936.49       31.02 o   0.9902E-04
  -5   4  -6      854.19      913.73       24.60 o   0.2607E-03
  -4   4  -6     1225.96     1277.74       30.62 o   0.1671E-03
  -3   4  -6     2033.74     2035.67       37.33 o   0.8993E-04
  -2   4  -6      832.05      910.49       36.42 o   0.2209E-03
  -1   4  -6     4285.50     4131.32      101.43 o   0.2526E-04
   0   4  -6     1507.26     1626.81       52.41 o   0.1038E-03
   1   4  -6     4047.61     3957.38      100.01 o   0.2697E-04
   2   4  -6      731.56      760.62       36.22 o   0.2542E-03
   3   4  -6      842.85      850.84       12.57 o   0.3122E-03
   4   4  -6      858.05      834.52       17.09 o   0.3014E-03
   5   4  -6        0.96        0.35        2.90 o   0.5070E-01
   6   4  -6     1295.60     1193.49       25.04 o   0.1810E-03
   7   4  -6       84.73       94.95        5.97 o   0.3415E-02
   8   4  -6       79.87       65.21        5.66 o   0.4350E-02
   9   4  -6       26.05       25.68        2.92 o   0.1254E-01
  10   4  -6      296.70      287.86        9.09 o   0.1043E-02
 -10   5  -6      555.99      574.32       12.52 o   0.4908E-03
  -9   5  -6      698.58      703.92       12.32 o   0.3895E-03
  -8   5  -6     1738.82     1647.23       21.15 o   0.1269E-03
  -7   5  -6      704.43      678.46       12.25 o   0.3991E-03
  -6   5  -6     1477.90     1536.08       20.69 o   0.1454E-03
  -5   5  -6     1398.11     1387.40       20.00 o   0.1623E-03
  -4   5  -6     1549.70     1572.62       21.26 o   0.1387E-03
  -3   5  -6     2614.74     2608.92       23.88 o   0.6840E-04
  -2   5  -6     2079.38     2167.43       22.14 o   0.9099E-04
  -1   5  -6     4328.72     4331.87       43.84 o   0.3036E-04
   0   5  -6      592.10      657.28       11.65 o   0.4384E-03
   1   5  -6     2056.49     2118.73       31.09 o   0.8949E-04
   2   5  -6     1286.75     1399.86       19.52 o   0.1677E-03
   3   5  -6     1082.38     1121.34       21.91 o   0.2112E-03
   4   5  -6      829.35      849.49       15.16 o   0.3081E-03
   5   5  -6     1982.55     2116.18       34.21 o   0.8962E-04
   6   5  -6      619.02      581.26       15.43 o   0.4503E-03
   7   5  -6      282.22      294.77       10.10 o   0.1022E-02
   8   5  -6      840.05      766.39       17.56 o   0.3229E-03
   9   5  -6      229.59      230.06        7.33 o   0.1356E-02
  10   5  -6      549.18      517.32       13.01 o   0.5293E-03
  -9   6  -6       51.11       67.97        3.49 o   0.5335E-02
  -8   6  -6       46.49       62.61        2.92 o   0.5909E-02
  -7   6  -6       28.45       36.86        2.14 o   0.1030E-01
  -6   6  -6      112.34      138.03        4.65 o   0.2547E-02
  -5   6  -6      428.11      488.41        9.40 o   0.6282E-03
  -4   6  -6       10.13        8.70        2.18 o   0.3242E-01
  -3   6  -6      533.62      541.82       10.56 o   0.5308E-03
  -2   6  -6      439.67      452.35        8.63 o   0.6618E-03
  -1   6  -6       19.31       11.15        2.13 o   0.2396E-01
   0   6  -6      462.75      484.71       10.65 o   0.6049E-03
   1   6  -6      215.43      200.75        7.33 o   0.1516E-02
   2   6  -6      446.72      433.91       10.73 o   0.6613E-03
   3   6  -6     1044.72     1091.27       21.78 o   0.2179E-03
   4   6  -6       52.97       66.12        4.38 o   0.5186E-02
   5   6  -6      497.11      558.68       11.37 o   0.5266E-03
   6   6  -6       11.53       10.58        2.93 o   0.2603E-01
   7   6  -6      150.13      175.70        7.06 o   0.1867E-02
   8   6  -6      116.44      115.67        5.85 o   0.2749E-02
   9   6  -6      127.26      114.87        5.15 o   0.2716E-02
  -8   7  -6      378.04      375.06       10.57 o   0.7819E-03
  -7   7  -6      422.81      404.80       13.22 o   0.6852E-03
  -6   7  -6      530.25      509.17        9.49 o   0.5674E-03
  -5   7  -6      259.97      219.96        6.79 o   0.1362E-02
  -4   7  -6     1193.35     1209.37       17.48 o   0.1980E-03
  -3   7  -6      558.56      518.61       10.79 o   0.5404E-03
  -2   7  -6      265.02      246.81        7.05 o   0.1246E-02
  -1   7  -6     1233.22     1260.02       18.83 o   0.1866E-03
   0   7  -6      621.05      623.67       15.68 o   0.4281E-03
   1   7  -6     2080.39     2071.62       32.76 o   0.9004E-04
   2   7  -6      665.59      659.79       16.97 o   0.3933E-03
   3   7  -6      150.22      150.75        6.46 o   0.2094E-02
   4   7  -6      354.22      316.52        9.00 o   0.9178E-03
   5   7  -6       93.86       63.80        4.92 o   0.4335E-02
   6   7  -6      154.48      118.43        6.05 o   0.2427E-02
   7   7  -6      263.34      228.18        8.64 o   0.1270E-02
   8   7  -6       25.77       27.17        2.99 o   0.1220E-01
   9   7  -6       28.41       20.65        2.55 o   0.1398E-01
  -7   8  -6      400.22      374.23       10.84 o   0.7639E-03
  -6   8  -6      617.67      606.34       11.32 o   0.4632E-03
  -5   8  -6     1286.48     1275.78       20.62 o   0.1792E-03
  -4   8  -6      870.48      862.99       16.54 o   0.2949E-03
  -3   8  -6     2011.34     2001.99       30.60 o   0.9560E-04
  -2   8  -6      716.49      729.13       15.19 o   0.3646E-03
  -1   8  -6      440.43      450.68        9.48 o   0.6635E-03
   0   8  -6     1657.82     1743.30       28.30 o   0.1180E-03
   1   8  -6      101.54      100.54        6.00 o   0.3152E-02
   2   8  -6     3467.16     3491.43       49.99 o   0.4108E-04
   3   8  -6      179.92      150.50        6.42 o   0.2012E-02
   4   8  -6      202.29      172.88        8.49 o   0.1662E-02
   5   8  -6      565.80      515.05       14.72 o   0.5129E-03
   6   8  -6      401.47      367.98        9.22 o   0.7902E-03
   7   8  -6      345.09      329.98        9.17 o   0.8979E-03
   8   8  -6      392.76      349.68        9.00 o   0.8320E-03
   9   8  -6      248.58      212.80        8.58 o   0.1367E-02
  -6   9  -6       41.54       38.80        3.08 o   0.8396E-02
  -5   9  -6      412.07      441.69        8.46 o   0.6933E-03
  -4   9  -6       53.04       77.49        3.38 o   0.4870E-02
  -3   9  -6      181.99      217.60        6.51 o   0.1545E-02
  -2   9  -6      201.07      241.11        7.11 o   0.1377E-02
  -1   9  -6       24.47       19.27        2.52 o   0.1532E-01
   0   9  -6      980.89     1069.73       19.52 o   0.2309E-03
   1   9  -6      120.11      109.61        6.41 o   0.2779E-02
   2   9  -6      816.79      866.20       17.90 o   0.2957E-03
   3   9  -6      288.44      291.07        9.97 o   0.1022E-02
   4   9  -6      190.09      216.79        6.21 o   0.1542E-02
   5   9  -6       55.65       63.74        4.54 o   0.5206E-02
   6   9  -6       45.45       55.76        3.41 o   0.6333E-02
   7   9  -6      365.26      385.54       12.59 o   0.7483E-03
   8   9  -6      146.76      153.54        6.78 o   0.2060E-02
  -4  10  -6      966.25      923.87       14.52 o   0.2726E-03
  -3  10  -6      271.12      225.75        6.93 o   0.1306E-02
  -2  10  -6       96.01       54.61        4.39 o   0.4755E-02
  -1  10  -6      275.06      248.35        7.79 o   0.1200E-02
   0  10  -6      279.92      237.48        8.60 o   0.1217E-02
   1  10  -6      143.99      118.23        6.44 o   0.2485E-02
   2  10  -6      297.80      251.30        9.39 o   0.1129E-02
   3  10  -6      121.31      113.34        6.06 o   0.2725E-02
   4  10  -6      454.31      390.69       11.44 o   0.6966E-03
   5  10  -6       61.68       74.29        4.74 o   0.4580E-02
   6  10  -6       15.17        6.04        1.97 o   0.3415E-01
   7  10  -6       47.31       61.93        3.77 o   0.5763E-02
  -2  11  -6      558.57      536.28       14.61 o   0.5028E-03
  -1  11  -6      239.09      222.55        9.59 o   0.1310E-02
   0  11  -6      545.24      498.18       16.21 o   0.5194E-03
   1  11  -6      304.15      279.25       11.78 o   0.1002E-02
   2  11  -6      247.32      209.28        7.48 o   0.1408E-02
   3  11  -6      481.53      408.59       14.83 o   0.6307E-03
   4  11  -6       92.07       63.52        5.69 o   0.4295E-02
   5  11  -6       53.10       58.52        3.97 o   0.5763E-02
   0  12  -6      181.17      201.95        6.85 o   0.1618E-02
   1  12  -6      181.40      184.92        7.19 o   0.1714E-02
   2  12  -6       75.97       90.81        4.68 o   0.3808E-02
   3  12  -6      104.69      113.70        5.12 o   0.2952E-02
   4  12  -6      296.11      323.45        8.48 o   0.9737E-03
  -8 -14  -5      168.35      204.82        6.68 o   0.1633E-02
  -7 -14  -5       92.51       92.62        3.54 o   0.3671E-02
  -6 -14  -5      267.04      282.28        6.48 o   0.1138E-02
  -5 -14  -5      240.17      238.73        6.15 o   0.1333E-02
  -4 -14  -5      266.53      279.39        5.05 o   0.1179E-02
  -3 -14  -5       29.17       31.97        2.06 o   0.1107E-01
  -2 -14  -5      162.17      170.81        4.23 o   0.1989E-02
  -8 -13  -5      713.03      726.22       16.95 o   0.3586E-03
  -7 -13  -5      225.92      224.11        9.09 o   0.1351E-02
  -6 -13  -5     1119.68     1085.52       17.87 o   0.2211E-03
  -5 -13  -5      412.22      408.95        7.84 o   0.7454E-03
  -4 -13  -5     1150.72     1174.06       15.33 o   0.2086E-03
  -3 -13  -5      375.08      387.02        8.92 o   0.7889E-03
  -2 -13  -5     1149.53     1138.14       18.00 o   0.2096E-03
  -1 -13  -5      686.30      702.88       12.11 o   0.3940E-03
   0 -13  -5      831.92      827.90       12.81 o   0.3202E-03
  -8 -12  -5      131.07      117.84        6.91 o   0.2538E-02
  -7 -12  -5      279.45      282.15       11.16 o   0.1030E-02
  -6 -12  -5      445.00      437.99       10.48 o   0.6638E-03
  -5 -12  -5      504.21      541.30       11.56 o   0.5389E-03
  -4 -12  -5      326.31      340.27        7.51 o   0.9198E-03
  -3 -12  -5      363.80      381.60        7.99 o   0.8155E-03
  -2 -12  -5      543.84      543.98       12.20 o   0.5187E-03
  -1 -12  -5      349.58      314.90        8.93 o   0.9314E-03
   0 -12  -5      686.77      670.63       13.14 o   0.4048E-03
   1 -12  -5      517.45      499.64       10.02 o   0.5767E-03
   2 -12  -5      142.53      139.13        5.97 o   0.2298E-02
  -8 -11  -5      252.05      258.73       18.86 o   0.8845E-03
  -7 -11  -5       98.37      134.05        8.63 o   0.2353E-02
  -6 -11  -5      228.96      268.19        9.03 o   0.1177E-02
  -5 -11  -5      478.50      478.67       13.08 o   0.5848E-03
  -4 -11  -5      220.71      216.34        6.91 o   0.1453E-02
  -3 -11  -5      900.12      913.89       14.46 o   0.2830E-03
  -2 -11  -5      147.48      135.98        5.26 o   0.2342E-02
  -1 -11  -5      173.53      189.19        6.98 o   0.1712E-02
   0 -11  -5       32.82       21.25        4.55 o   0.1111E-01
   1 -11  -5      193.97      192.36        6.75 o   0.1631E-02
   2 -11  -5      103.12      104.27        4.38 o   0.3200E-02
   3 -11  -5      327.70      328.44       10.36 o   0.9015E-03
  -9 -10  -5      575.53      605.01       29.25 o   0.3521E-03
  -8 -10  -5      246.92      233.58       13.73 o   0.1118E-02
  -7 -10  -5      902.72      849.19       27.16 o   0.2586E-03
  -6 -10  -5     4046.90     3933.64       68.19 o   0.3173E-04
  -5 -10  -5     2459.22     2493.25       35.85 o   0.6992E-04
  -4 -10  -5      747.20      779.32       16.71 o   0.3364E-03
  -3 -10  -5     1407.84     1435.09       19.87 o   0.1573E-03
  -2 -10  -5     1129.79     1127.78       16.49 o   0.2150E-03
  -1 -10  -5     1389.64     1382.62       19.12 o   0.1638E-03
   0 -10  -5     1509.26     1532.58       24.27 o   0.1404E-03
   1 -10  -5     1110.70     1077.89       19.96 o   0.2181E-03
   2 -10  -5     1280.94     1241.17       21.73 o   0.1820E-03
   3 -10  -5     1616.36     1621.96       24.15 o   0.1306E-03
 -10  -9  -5      197.95      207.34       16.37 o   0.1158E-02
  -9  -9  -5      366.20      371.89       16.49 o   0.7073E-03
  -8  -9  -5     1662.07     1568.75       38.68 o   0.1181E-03
  -7  -9  -5     1852.42     1813.47       33.70 o   0.1053E-03
  -6  -9  -5      471.46      472.82       15.06 o   0.5733E-03
  -5  -9  -5      684.52      743.73       15.93 o   0.3622E-03
  -4  -9  -5     2196.24     2374.29       30.03 o   0.7903E-04
  -3  -9  -5      888.94      990.19       17.29 o   0.2606E-03
  -2  -9  -5     2931.14     3038.71       36.73 o   0.5351E-04
  -1  -9  -5     1887.56     1970.96       23.34 o   0.1035E-03
   0  -9  -5     1080.48     1074.06       19.85 o   0.2220E-03
   1  -9  -5     1512.78     1573.26       24.89 o   0.1374E-03
   2  -9  -5      458.80      448.08       10.05 o   0.6503E-03
   3  -9  -5      778.61      796.35       12.84 o   0.3389E-03
   4  -9  -5     1030.53     1074.56       17.92 o   0.2302E-03
   5  -9  -5      547.95      620.23       14.06 o   0.4587E-03
 -10  -8  -5      144.96      151.43       10.43 o   0.1852E-02
  -9  -8  -5      109.59       93.31        9.00 o   0.2767E-02
  -8  -8  -5      325.40      322.83       12.77 o   0.8626E-03
  -7  -8  -5     1326.66     1216.40       26.94 o   0.1740E-03
  -6  -8  -5      695.40      699.86       15.81 o   0.3764E-03
  -5  -8  -5        1.58        0.64        2.27 o   0.1328E+00
  -4  -8  -5      110.22      101.23        5.92 o   0.3012E-02
  -3  -8  -5      104.00      112.65        5.47 o   0.2957E-02
  -2  -8  -5       27.97       27.33        2.48 o   0.1205E-01
  -1  -8  -5       17.99       12.65        2.20 o   0.2289E-01
   0  -8  -5      139.17      103.48        6.33 o   0.2709E-02
   1  -8  -5        5.27        3.05        2.61 o   0.5841E-01
   2  -8  -5      152.96      145.36        5.91 o   0.2156E-02
   3  -8  -5      327.16      360.72        8.72 o   0.8610E-03
   4  -8  -5       48.83       56.99        4.02 o   0.5993E-02
   5  -8  -5       97.63      109.60        6.69 o   0.2903E-02
   6  -8  -5      150.95      196.19        4.75 o   0.1814E-02
 -11  -7  -5     1034.66     1113.63       39.95 o   0.1731E-03
 -10  -7  -5      415.79      438.51       25.03 o   0.5001E-03
  -9  -7  -5     1631.51     1594.87       36.26 o   0.1197E-03
  -8  -7  -5     2438.30     2352.57       38.96 o   0.7243E-04
  -7  -7  -5     1706.40     1726.72       30.45 o   0.1156E-03
  -6  -7  -5     2703.72     2712.84       34.79 o   0.6211E-04
  -5  -7  -5     2629.31     2735.03       33.42 o   0.6277E-04
  -4  -7  -5     1096.16     1109.23       18.74 o   0.2160E-03
  -3  -7  -5     2534.91     2563.47       31.71 o   0.6815E-04
  -2  -7  -5     2744.47     2772.73       33.97 o   0.6060E-04
  -1  -7  -5     4841.18     4781.60       44.06 o   0.2589E-04
   0  -7  -5     2196.75     2149.12       25.22 o   0.8813E-04
   1  -7  -5     1026.36     1009.93       18.97 o   0.2390E-03
   2  -7  -5     2733.88     2707.89       31.33 o   0.6262E-04
   3  -7  -5      237.43      255.05        7.48 o   0.1253E-02
   4  -7  -5     1189.75     1235.80       18.31 o   0.1927E-03
   5  -7  -5      317.76      300.10       13.71 o   0.8956E-03
   6  -7  -5      515.67      521.63       16.43 o   0.5104E-03
   7  -7  -5       34.64       34.81        3.20 o   0.9340E-02
 -10  -6  -5      853.11      946.28       35.88 o   0.2158E-03
  -9  -6  -5     1171.07     1213.44       24.57 o   0.1876E-03
  -8  -6  -5     2836.76     2800.39       41.67 o   0.5724E-04
  -7  -6  -5     1979.06     1999.58       27.98 o   0.9738E-04
  -6  -6  -5     2917.62     3040.68       35.46 o   0.5379E-04
  -5  -6  -5     2305.84     2350.04       29.41 o   0.7781E-04
  -4  -6  -5     2908.56     3008.28       33.98 o   0.5465E-04
  -3  -6  -5    12980.11    12694.74      113.03 o   0.4654E-05
  -2  -6  -5     1865.65     1987.13       21.70 o   0.1038E-03
  -1  -6  -5     5679.24     5803.67       66.41 o   0.1856E-04
   0  -6  -5     2287.08     2333.60       45.71 o   0.7223E-04
   1  -6  -5     1733.78     1846.84       25.60 o   0.1123E-03
   2  -6  -5     2745.83     2822.54       30.84 o   0.6039E-04
   3  -6  -5     1347.18     1404.27       19.86 o   0.1631E-03
   4  -6  -5     1318.94     1327.35       20.14 o   0.1728E-03
   5  -6  -5      776.17      770.03       17.48 o   0.3314E-03
   6  -6  -5     1731.41     1753.20       39.70 o   0.1060E-03
   7  -6  -5      320.80      287.38        8.41 o   0.1029E-02
 -10  -5  -5       48.79       53.84        6.07 o   0.5591E-02
  -9  -5  -5      152.56      125.54       14.42 o   0.1681E-02
  -8  -5  -5       25.90       28.41        3.50 o   0.1128E-01
  -7  -5  -5      498.11      447.10       11.95 o   0.6143E-03
  -6  -5  -5      237.03      227.99        7.79 o   0.1345E-02
  -5  -5  -5      692.99      646.25       13.35 o   0.4121E-03
  -4  -5  -5      191.66      203.50        6.55 o   0.1586E-02
  -3  -5  -5     1032.57      970.25       16.22 o   0.2511E-03
  -2  -5  -5     1451.77     1407.79       17.49 o   0.1593E-03
  -1  -5  -5      495.22      367.43       12.71 o   0.6863E-03
   0  -5  -5      141.13      168.91        9.16 o   0.1824E-02
   1  -5  -5       71.05       83.11        7.25 o   0.3620E-02
   2  -5  -5      657.96      696.13       14.20 o   0.3925E-03
   3  -5  -5      624.85      616.57       12.24 o   0.4461E-03
   4  -5  -5      451.57      452.54       10.54 o   0.6438E-03
   5  -5  -5      410.36      426.71       12.59 o   0.6710E-03
   6  -5  -5      354.17      356.92       15.81 o   0.7404E-03
   7  -5  -5       82.00       98.58        4.99 o   0.3448E-02
   8  -5  -5      233.98      224.79        8.93 o   0.1322E-02
 -11  -4  -5      658.79      649.21       32.59 o   0.3050E-03
 -10  -4  -5      808.30      811.82       25.16 o   0.2830E-03
  -9  -4  -5     1535.05     1512.70       34.30 o   0.1301E-03
  -8  -4  -5     2599.70     2482.42       45.43 o   0.6460E-04
  -7  -4  -5     1874.81     1949.06       22.66 o   0.1047E-03
  -6  -4  -5     3683.87     3726.23       39.61 o   0.3878E-04
  -5  -4  -5     1747.09     1923.17       22.69 o   0.1090E-03
  -4  -4  -5     1919.26     1976.50       23.66 o   0.1015E-03
  -3  -4  -5     7134.24     6513.09       64.95 o   0.1451E-04
  -2  -4  -5       74.47      101.05        6.06 o   0.3334E-02
  -1  -4  -5     6659.32     6166.67       71.51 o   0.1574E-04
   0  -4  -5     2278.19     2177.20       40.52 o   0.7887E-04
   1  -4  -5     4623.79     4268.97       71.00 o   0.2720E-04
   2  -4  -5     2799.28     2762.96       71.49 o   0.4864E-04
   3  -4  -5      528.41      566.27       10.65 o   0.5158E-03
   4  -4  -5      207.47      234.40        7.27 o   0.1386E-02
   5  -4  -5      487.67      499.86       11.41 o   0.5773E-03
   6  -4  -5      162.06      187.44       11.02 o   0.1558E-02
   7  -4  -5      264.92      255.45        9.38 o   0.1156E-02
   8  -4  -5       99.47       98.32        6.87 o   0.3081E-02
 -11  -3  -5     1205.08     1291.85       45.14 o   0.1405E-03
 -10  -3  -5     1580.71     1674.17       36.77 o   0.1168E-03
  -9  -3  -5     5073.95     5223.30       76.95 o   0.2111E-04
  -8  -3  -5      736.98      751.95       17.81 o   0.3421E-03
  -7  -3  -5     4299.50     4451.30       62.80 o   0.2803E-04
  -6  -3  -5     4293.82     4322.79       49.50 o   0.3006E-04
  -5  -3  -5     9226.34     8995.24       81.43 o   0.8664E-05
  -4  -3  -5    15451.38    14546.34      128.71 o   0.3542E-05
  -3  -3  -5     6664.89     6511.77       85.44 o   0.1443E-04
  -2  -3  -5     5102.35     4955.42       55.60 o   0.2360E-04
  -1  -3  -5     3922.45     3810.32       44.15 o   0.3629E-04
   0  -3  -5     7475.44     7310.32       97.25 o   0.1178E-04
   1  -3  -5     7187.18     7234.39       97.15 o   0.1217E-04
   2  -3  -5     2402.08     2611.48       46.13 o   0.6393E-04
   4  -3  -5      985.45     1073.81       16.17 o   0.2371E-03
   5  -3  -5     1031.31      976.59       21.65 o   0.2391E-03
   6  -3  -5      978.89      983.42       29.88 o   0.2196E-03
   7  -3  -5     1950.65     1957.31       32.41 o   0.9740E-04
   8  -3  -5      215.41      190.10       11.38 o   0.1407E-02
   9  -3  -5      271.89      265.71        9.89 o   0.1114E-02
 -10  -2  -5     1684.99     1708.58       39.68 o   0.1089E-03
  -9  -2  -5      424.96      436.78       17.34 o   0.5962E-03
  -8  -2  -5      186.38      171.89       10.24 o   0.1628E-02
  -7  -2  -5      761.24      786.09       20.51 o   0.3152E-03
  -6  -2  -5      124.95       99.68        6.92 o   0.2862E-02
  -5  -2  -5      885.15      818.01       19.16 o   0.2938E-03
  -4  -2  -5      330.69      350.64       10.45 o   0.8460E-03
  -3  -2  -5      635.73      565.21       14.79 o   0.4557E-03
  -2  -2  -5     1058.99     1021.93       21.07 o   0.2285E-03
  -1  -2  -5      256.89      299.39        9.15 o   0.1053E-02
   0  -2  -5     3046.75     2873.07       67.46 o   0.4688E-04
   1  -2  -5     2550.60     2656.82       61.72 o   0.5551E-04
   2  -2  -5     1663.50     1694.86       35.80 o   0.1136E-03
   3  -2  -5     1161.38     1133.58       46.05 o   0.1520E-03
   4  -2  -5      393.68      405.65        9.18 o   0.7435E-03
   5  -2  -5     1945.58     1937.22       26.00 o   0.1019E-03
   6  -2  -5      517.02      524.86       12.13 o   0.5393E-03
   7  -2  -5      247.52      261.58        9.67 o   0.1159E-02
   8  -2  -5      581.24      560.07       20.00 o   0.4382E-03
   9  -2  -5      254.89      211.79       10.73 o   0.1283E-02
 -11  -1  -5      755.90      823.54       33.53 o   0.2516E-03
 -10  -1  -5     1624.82     1645.11       54.65 o   0.9803E-04
  -9  -1  -5       77.95       78.60        6.38 o   0.3792E-02
  -8  -1  -5     2657.25     2739.96       49.19 o   0.5766E-04
  -7  -1  -5     2698.80     2803.49       46.18 o   0.5695E-04
  -6  -1  -5     1132.58     1282.96       24.76 o   0.1807E-03
  -5  -1  -5     2605.08     2762.82       41.35 o   0.6023E-04
  -4  -1  -5     1184.13     1216.88       22.93 o   0.1878E-03
  -3  -1  -5     1694.44     1736.53       28.13 o   0.1170E-03
  -2  -1  -5     3640.62     3310.02       49.37 o   0.4194E-04
  -1  -1  -5      808.70      732.06       17.00 o   0.3394E-03
   0  -1  -5     2198.78     2020.50       51.20 o   0.7846E-04
   1  -1  -5     2800.15     2670.82       62.71 o   0.5296E-04
   2  -1  -5     3035.19     2886.68       51.42 o   0.5139E-04
   3  -1  -5      388.51      485.00       25.22 o   0.4802E-03
   4  -1  -5       97.80      113.90       16.40 o   0.1731E-02
   5  -1  -5       20.15       32.14        3.00 o   0.1166E-01
   6  -1  -5        4.78        4.05        3.04 o   0.4711E-01
   7  -1  -5      407.70      417.86       17.18 o   0.6239E-03
   8  -1  -5       38.46       53.26        6.13 o   0.5833E-02
   9  -1  -5       19.56       28.97        4.39 o   0.1104E-01
  10  -1  -5       18.84       19.26        2.77 o   0.1662E-01
 -12   0  -5      856.04      962.66       19.59 o   0.2638E-03
 -10   0  -5     1426.98     1448.48       50.18 o   0.1166E-03
  -9   0  -5     5012.75     5153.39       81.27 o   0.2121E-04
  -8   0  -5     3581.99     3720.40       50.41 o   0.3801E-04
  -7   0  -5     2816.15     3118.26       49.76 o   0.5014E-04
  -6   0  -5     6639.93     6794.04      128.07 o   0.1229E-04
  -5   0  -5     1682.07     1837.87       44.26 o   0.9907E-04
  -4   0  -5    14555.40    13663.98      172.90 o   0.3742E-05
  -3   0  -5     3942.85     3888.34       77.18 o   0.3109E-04
  -2   0  -5    13612.02    12869.18      225.66 o   0.3808E-05
  -1   0  -5    10396.26     9882.75      174.79 o   0.6205E-05
   0   0  -5     3798.96     3702.76       74.75 o   0.3331E-04
   1   0  -5     3234.40     3474.18       49.26 o   0.4267E-04
   2   0  -5     2082.51     2271.37       38.42 o   0.8034E-04
   3   0  -5      709.19      822.20       34.34 o   0.2531E-03
   4   0  -5     1306.70     1530.56       54.98 o   0.1097E-03
   5   0  -5      943.92      996.32       14.87 o   0.2584E-03
   6   0  -5      474.64      531.93       10.99 o   0.5609E-03
   7   0  -5     1164.49     1174.39       24.64 o   0.1926E-03
   8   0  -5     1063.84     1070.66       29.49 o   0.2020E-03
   9   0  -5      151.26      141.86        9.15 o   0.2013E-02
  10   0  -5      278.00      247.52       10.18 o   0.1150E-02
 -10   1  -5      338.80      340.23       11.43 o   0.8458E-03
  -9   1  -5      430.65      475.72       26.17 o   0.4631E-03
  -8   1  -5      340.17      345.93       12.79 o   0.8210E-03
  -7   1  -5      175.85      170.80        8.81 o   0.1713E-02
  -6   1  -5      684.92      618.83       20.13 o   0.3865E-03
  -5   1  -5      957.64      861.04       22.81 o   0.2643E-03
  -4   1  -5     6914.97     6112.99       90.16 o   0.1484E-04
  -3   1  -5     1518.23     1520.30       22.39 o   0.1427E-03
  -2   1  -5     3519.20     3408.88       41.65 o   0.4278E-04
  -1   1  -5     1964.47     2040.10       27.34 o   0.9594E-04
   0   1  -5     1227.72     1364.74       25.86 o   0.1653E-03
   1   1  -5      251.87      256.04        9.88 o   0.1156E-02
   2   1  -5     3107.25     3256.58       75.22 o   0.4027E-04
   3   1  -5     4906.32     4808.39       78.30 o   0.2313E-04
   4   1  -5     2152.25     2224.46       68.76 o   0.6378E-04
   5   1  -5     2177.65     2302.17       28.12 o   0.8208E-04
   6   1  -5      604.86      634.65       13.86 o   0.4355E-03
   7   1  -5       16.38       16.57        3.84 o   0.1727E-01
   8   1  -5     1352.26     1375.54       34.42 o   0.1469E-03
   9   1  -5      269.69      235.50       12.47 o   0.1122E-02
  10   1  -5      517.97      475.27       15.22 o   0.5534E-03
 -12   2  -5      109.67      124.67        4.74 o   0.2751E-02
 -11   2  -5      176.45      192.54        7.84 o   0.1657E-02
 -10   2  -5      703.27      713.14       18.74 o   0.3566E-03
  -9   2  -5      616.38      627.76       15.96 o   0.4254E-03
  -8   2  -5     1397.83     1416.19       29.98 o   0.1476E-03
  -7   2  -5     1170.95     1217.11       24.62 o   0.1868E-03
  -6   2  -5      240.16      276.20        9.90 o   0.1128E-02
  -5   2  -5      175.27      198.20        7.89 o   0.1610E-02
  -4   2  -5     1070.32     1117.38       19.41 o   0.2166E-03
  -3   2  -5      559.50      430.45        9.55 o   0.6196E-03
  -2   2  -5     6076.81     5650.54       56.69 o   0.1876E-04
  -1   2  -5     2184.12     2081.06       30.65 o   0.8859E-04
   0   2  -5      833.65      823.98       21.19 o   0.2929E-03
   1   2  -5      601.96      580.49       18.72 o   0.4342E-03
   2   2  -5     1200.45     1166.96       23.00 o   0.1937E-03
   3   2  -5     1237.03      951.20       42.23 o   0.1732E-03
   4   2  -5      294.74      291.81       21.68 o   0.7367E-03
   5   2  -5       48.85       61.95        4.61 o   0.5519E-02
   6   2  -5      374.46      373.88       13.15 o   0.7471E-03
   7   2  -5      467.11      501.55       13.94 o   0.5630E-03
   8   2  -5      329.19      309.97       14.63 o   0.8488E-03
   9   2  -5      120.02      128.32        8.56 o   0.2291E-02
  10   2  -5      256.54      284.86       10.30 o   0.1068E-02
 -11   3  -5      977.42     1112.60       20.14 o   0.2234E-03
 -10   3  -5     1151.37     1172.80       18.36 o   0.2038E-03
  -9   3  -5     2053.11     2104.80       36.68 o   0.8721E-04
  -8   3  -5     1384.82     1447.40       20.79 o   0.1562E-03
  -7   3  -5     3596.03     3780.40       47.45 o   0.3788E-04
  -6   3  -5     3356.48     3562.18       52.58 o   0.4049E-04
  -5   3  -5     2297.75     2346.57       38.39 o   0.7450E-04
  -4   3  -5     3528.84     3760.01       56.27 o   0.3699E-04
  -3   3  -5     7638.78     7276.12       98.49 o   0.1166E-04
  -2   3  -5     4155.96     4171.59       59.97 o   0.3057E-04
  -1   3  -5     6159.19     6137.90      122.57 o   0.1423E-04
   0   3  -5     1966.85     2028.68       34.72 o   0.9252E-04
   1   3  -5      650.16      822.28       18.43 o   0.3313E-03
   2   3  -5     2476.88     2579.02       44.53 o   0.6452E-04
   3   3  -5       80.67      124.88        7.60 o   0.2707E-02
   4   3  -5     2235.20     2337.22       64.31 o   0.6329E-04
   5   3  -5      668.24      721.04       13.40 o   0.3850E-03
   6   3  -5      351.37      404.44       10.23 o   0.7630E-03
   7   3  -5      820.71      981.23       19.66 o   0.2646E-03
   8   3  -5       88.42       80.17        6.33 o   0.3682E-02
   9   3  -5      488.30      443.61       16.89 o   0.5723E-03
  10   3  -5       87.57       70.44        6.16 o   0.4014E-02
 -10   4  -5      343.55      338.89       10.99 o   0.8545E-03
  -9   4  -5      357.59      342.50        9.24 o   0.8672E-03
  -8   4  -5      328.13      306.09        8.83 o   0.9719E-03
  -7   4  -5     1194.26     1166.25       20.11 o   0.1983E-03
  -6   4  -5     1697.29     1581.86       24.96 o   0.1292E-03
  -5   4  -5     2209.33     2047.99       31.93 o   0.8840E-04
  -4   4  -5     2256.00     2107.18       37.51 o   0.8288E-04
  -3   4  -5     1986.13     1865.42       56.15 o   0.8278E-04
  -2   4  -5     1016.98     1035.67       37.17 o   0.1893E-03
  -1   4  -5     3206.99     3193.42       78.05 o   0.3961E-04
   0   4  -5     2737.59     2892.34       70.59 o   0.4770E-04
   1   4  -5     2185.96     2282.89       62.65 o   0.6564E-04
   2   4  -5     1799.61     1831.29       36.82 o   0.1033E-03
   3   4  -5     3595.11     3570.39       61.18 o   0.3770E-04
   4   4  -5      546.63      631.41       13.34 o   0.4553E-03
   5   4  -5     1579.72     1689.32       25.88 o   0.1258E-03
   6   4  -5      477.62      516.98       13.90 o   0.5478E-03
   7   4  -5      840.46      950.49       19.69 o   0.2682E-03
   8   4  -5      546.89      601.73       15.07 o   0.4632E-03
   9   4  -5      188.00      199.43        7.85 o   0.1599E-02
  10   4  -5      494.74      481.39       14.75 o   0.5611E-03
 -10   5  -5      466.28      526.10        8.07 o   0.5869E-03
  -9   5  -5      256.74      259.11        9.95 o   0.1146E-02
  -8   5  -5      222.74      227.72        7.43 o   0.1396E-02
  -7   5  -5      148.64      137.75        5.35 o   0.2313E-02
  -6   5  -5      118.36      126.74        5.23 o   0.2617E-02
  -5   5  -5       29.43       33.93        2.82 o   0.1028E-01
  -4   5  -5      432.07      450.90        9.41 o   0.6646E-03
  -3   5  -5      387.38      389.70        8.68 o   0.7730E-03
  -2   5  -5       26.58       26.21        6.71 o   0.8596E-02
  -1   5  -5      102.38      105.65       12.56 o   0.2190E-02
   0   5  -5      218.97      212.62       18.06 o   0.1046E-02
   1   5  -5      264.39      249.77       20.42 o   0.8476E-03
   2   5  -5       68.11       67.40       11.67 o   0.3052E-02
   3   5  -5       13.10        4.49        2.80 o   0.3556E-01
   4   5  -5       51.67       37.49        3.68 o   0.7710E-02
   5   5  -5      299.58      324.19        9.73 o   0.9402E-03
   6   5  -5      148.90      125.99        7.38 o   0.2291E-02
   7   5  -5      455.14      454.17       13.55 o   0.6120E-03
   8   5  -5       53.63       59.04        5.37 o   0.5296E-02
   9   5  -5      105.18      109.88        5.97 o   0.2921E-02
  10   5  -5      127.80      196.43        4.81 o   0.1881E-02
  -9   6  -5      812.55      832.38       12.53 o   0.3229E-03
  -8   6  -5      770.24      783.06       13.86 o   0.3426E-03
  -7   6  -5      739.47      727.83       15.05 o   0.3622E-03
  -6   6  -5     1852.42     1895.27       23.75 o   0.1078E-03
  -5   6  -5     1431.80     1531.82       20.18 o   0.1475E-03
  -4   6  -5     3700.11     3742.70       41.42 o   0.3844E-04
  -3   6  -5      944.61     1030.32       15.05 o   0.2513E-03
  -2   6  -5     2055.67     2133.24       21.73 o   0.9332E-04
  -1   6  -5     1206.29     1239.25       15.24 o   0.1958E-03
   0   6  -5     1247.44     1313.94       18.22 o   0.1800E-03
   1   6  -5     1452.38     1488.25       24.40 o   0.1466E-03
   2   6  -5      215.72      229.93        7.26 o   0.1394E-02
   3   6  -5      453.16      438.05        9.39 o   0.6686E-03
   4   6  -5      572.04      546.20       12.45 o   0.5061E-03
   5   6  -5      165.31      170.49        6.54 o   0.1883E-02
   6   6  -5      280.54      322.49        9.82 o   0.9695E-03
   7   6  -5      297.13      304.28       10.36 o   0.9779E-03
   8   6  -5      109.83       99.23        6.49 o   0.3037E-02
   9   6  -5       92.99       69.01        5.60 o   0.4054E-02
  10   6  -5      426.66      351.43        9.24 o   0.7945E-03
  -8   7  -5      414.80      440.07        7.87 o   0.6986E-03
  -7   7  -5      714.08      766.55       12.96 o   0.3599E-03
  -6   7  -5     1768.79     1774.54       18.80 o   0.1188E-03
  -5   7  -5      464.99      486.56        9.62 o   0.6125E-03
  -4   7  -5     3571.37     3513.99       40.00 o   0.4172E-04
  -3   7  -5      259.15      288.62        7.12 o   0.1126E-02
  -2   7  -5     2631.43     2662.52       30.39 o   0.6517E-04
  -1   7  -5      416.54      453.10        8.35 o   0.6820E-03
   0   7  -5     1321.94     1408.31       23.54 o   0.1601E-03
   1   7  -5     4091.28     4014.24       51.58 o   0.3310E-04
   2   7  -5     1062.65     1000.85       21.63 o   0.2322E-03
   3   7  -5      453.49      439.32        9.47 o   0.6706E-03
   4   7  -5      985.84     1006.82       15.15 o   0.2518E-03
   5   7  -5      527.00      571.66       11.79 o   0.5065E-03
   6   7  -5      587.95      637.03       14.29 o   0.4395E-03
   7   7  -5      563.69      580.73       14.10 o   0.4753E-03
   8   7  -5      297.93      262.81        9.56 o   0.1100E-02
   9   7  -5      629.71      552.22       13.35 o   0.4792E-03
  10   7  -5      169.72      148.92        5.11 o   0.2114E-02
  -7   8  -5      118.48      110.49        5.87 o   0.2808E-02
  -6   8  -5      129.60      150.92        7.31 o   0.2120E-02
  -5   8  -5      370.25      342.17        9.50 o   0.8504E-03
  -4   8  -5      270.85      294.43        8.64 o   0.1059E-02
  -3   8  -5      119.58      103.97        5.88 o   0.2898E-02
  -2   8  -5      318.15      358.56        9.70 o   0.8616E-03
  -1   8  -5       56.77       54.79        3.48 o   0.5965E-02
   0   8  -5      100.77      111.09        4.51 o   0.3032E-02
   1   8  -5       51.78       53.09        4.54 o   0.5985E-02
   2   8  -5      715.94      784.44       17.61 o   0.3353E-03
   3   8  -5      199.15      197.91        7.44 o   0.1574E-02
   4   8  -5      118.62       89.11        5.57 o   0.3181E-02
   5   8  -5      114.64      139.40        5.34 o   0.2463E-02
   6   8  -5       30.13       20.53        3.61 o   0.1276E-01
   7   8  -5      375.17      403.75       10.48 o   0.7449E-03
   8   8  -5      124.61      126.43        5.79 o   0.2548E-02
   9   8  -5       23.38       29.99        2.76 o   0.1203E-01
  -6   9  -5      256.86      236.57        8.66 o   0.1257E-02
  -5   9  -5     1239.36     1198.69       18.90 o   0.1946E-03
  -4   9  -5      189.67      183.25        6.51 o   0.1728E-02
  -3   9  -5      428.39      385.41       10.81 o   0.7318E-03
  -2   9  -5     1014.08     1013.15       19.03 o   0.2401E-03
  -1   9  -5     1344.08     1329.53       23.27 o   0.1671E-03
   0   9  -5      385.26      327.14        8.90 o   0.8757E-03
   1   9  -5      526.79      482.46       13.91 o   0.5550E-03
   2   9  -5      149.79      209.95        7.46 o   0.1616E-02
   3   9  -5      421.34      352.49       12.84 o   0.7512E-03
   4   9  -5      121.86       67.34        5.43 o   0.3721E-02
   5   9  -5      279.27      236.77        8.05 o   0.1236E-02
   6   9  -5      302.85      296.37       13.20 o   0.9245E-03
   7   9  -5       26.20       20.24        3.03 o   0.1411E-01
   8   9  -5       84.91       68.76        6.35 o   0.4048E-02
   9   9  -5       46.73       26.35        4.15 o   0.9138E-02
  -5  10  -5      599.34      633.81       14.13 o   0.4357E-03
  -4  10  -5      750.07      784.17       12.71 o   0.3484E-03
  -3  10  -5      563.64      541.48       11.60 o   0.5173E-03
  -2  10  -5      785.02      747.42       15.17 o   0.3470E-03
  -1  10  -5      731.37      689.66       14.91 o   0.3788E-03
   0  10  -5      309.96      272.98        7.48 o   0.1104E-02
   1  10  -5     1014.96      974.32       19.92 o   0.2451E-03
   2  10  -5      156.52      111.51        7.26 o   0.2458E-02
   3  10  -5      487.96      471.08       13.21 o   0.5891E-03
   4  10  -5      738.77      653.22       16.73 o   0.3839E-03
   5  10  -5     1019.29     1021.23       15.67 o   0.2441E-03
   6  10  -5      186.90      152.55        6.52 o   0.1946E-02
   7  10  -5      188.15      148.96        5.81 o   0.2013E-02
   8  10  -5       75.14       49.57        4.86 o   0.5465E-02
  -3  11  -5       40.59       49.44        2.32 o   0.7347E-02
  -2  11  -5       68.85       76.69        3.43 o   0.4563E-02
  -1  11  -5      197.45      191.66        6.20 o   0.1659E-02
   0  11  -5       90.18       86.82        6.91 o   0.3389E-02
   1  11  -5      147.55      174.13        8.91 o   0.1795E-02
   2  11  -5      215.76      238.40        7.61 o   0.1346E-02
   3  11  -5      194.05      242.36        7.27 o   0.1378E-02
   4  11  -5      127.20      140.98        8.09 o   0.2187E-02
   5  11  -5       11.44        8.14        3.28 o   0.2695E-01
   6  11  -5       65.66       73.88        3.19 o   0.4780E-02
   7  11  -5      128.37      134.27        3.78 o   0.2564E-02
  -1  12  -5      118.98       98.91        5.59 o   0.3041E-02
   0  12  -5      136.34       98.24        6.81 o   0.2777E-02
   1  12  -5       39.72       27.31        4.33 o   0.9507E-02
   2  12  -5      299.97      275.76       10.99 o   0.1025E-02
   3  12  -5      132.27       84.44        7.14 o   0.2979E-02
   4  12  -5        8.92        2.65        2.52 o   0.5217E-01
   5  12  -5       52.09       28.46        3.92 o   0.8750E-02
   6  12  -5       35.96       22.43        2.83 o   0.1235E-01
  -7 -14  -4      252.34      250.18        4.83 o   0.1305E-02
  -6 -14  -4      684.37      681.08        9.57 o   0.4135E-03
  -5 -14  -4     1014.82     1020.88       12.88 o   0.2508E-03
  -4 -14  -4      728.58      716.16       12.35 o   0.3795E-03
  -3 -14  -4      432.14      404.31        8.28 o   0.7292E-03
  -2 -14  -4      538.69      508.59        9.41 o   0.5647E-03
  -1 -14  -4      471.33      439.91       11.45 o   0.6403E-03
  -8 -13  -4       52.20       55.88        4.12 o   0.5962E-02
  -7 -13  -4      112.89      123.42        4.49 o   0.2764E-02
  -6 -13  -4       18.21       18.46        2.36 o   0.1783E-01
  -5 -13  -4      194.55      174.08        6.36 o   0.1760E-02
  -4 -13  -4      156.94      146.85        4.75 o   0.2204E-02
  -3 -13  -4       88.63       96.63        3.52 o   0.3603E-02
  -2 -13  -4      240.55      215.70        6.70 o   0.1423E-02
  -1 -13  -4      168.53      172.72        7.51 o   0.1804E-02
   0 -13  -4      207.39      205.52        5.45 o   0.1582E-02
   1 -13  -4      153.05      145.37        5.88 o   0.2198E-02
  -7 -12  -4      592.59      616.98       17.09 o   0.4292E-03
  -6 -12  -4      150.83      176.62        7.92 o   0.1821E-02
  -5 -12  -4      725.98      786.76       18.11 o   0.3321E-03
  -4 -12  -4       50.90       62.10        3.90 o   0.5635E-02
  -3 -12  -4      376.13      369.84        8.26 o   0.8141E-03
  -2 -12  -4       53.37       59.35        3.25 o   0.5889E-02
  -1 -12  -4      625.40      626.82       12.85 o   0.4380E-03
   0 -12  -4      425.38      431.05       13.77 o   0.6456E-03
   1 -12  -4       96.17       91.20        4.12 o   0.3579E-02
   2 -12  -4      605.44      609.97       15.38 o   0.4387E-03
  -8 -11  -4     1534.97     1469.29       51.11 o   0.1121E-03
  -7 -11  -4      985.67      978.79       28.23 o   0.2248E-03
  -6 -11  -4      837.66      861.67       25.25 o   0.2702E-03
  -5 -11  -4      831.20      875.34       17.98 o   0.2923E-03
  -4 -11  -4      914.84      975.99       15.12 o   0.2660E-03
  -3 -11  -4     3078.24     3085.12       49.11 o   0.4887E-04
  -2 -11  -4     2405.96     2480.98       27.48 o   0.7371E-04
  -1 -11  -4      810.75      771.70       13.44 o   0.3397E-03
   0 -11  -4      768.58      752.87       15.48 o   0.3471E-03
   1 -11  -4      686.82      625.58       11.25 o   0.4345E-03
   2 -11  -4     1173.69     1132.43       15.30 o   0.2131E-03
   3 -11  -4      755.87      793.97       12.81 o   0.3450E-03
  -9 -10  -4      222.75      244.49       18.22 o   0.9620E-03
  -8 -10  -4        5.15        9.31        3.82 o   0.2788E-01
  -7 -10  -4      191.83      186.54       17.18 o   0.1177E-02
  -6 -10  -4      928.73      965.16       28.77 o   0.2294E-03
  -5 -10  -4      346.10      317.36       12.70 o   0.8678E-03
  -4 -10  -4      964.29      941.56       15.79 o   0.2668E-03
  -3 -10  -4      568.02      545.73       10.63 o   0.5197E-03
  -2 -10  -4      577.67      543.31       12.96 o   0.5029E-03
  -1 -10  -4      170.37      162.09        5.85 o   0.1962E-02
   0 -10  -4      436.36      437.22        9.73 o   0.6750E-03
   1 -10  -4      284.19      286.98        7.60 o   0.1089E-02
   2 -10  -4      879.33      881.28       14.19 o   0.2949E-03
   3 -10  -4     1820.03     1856.80       27.40 o   0.1084E-03
   4 -10  -4     1003.13     1047.79       16.43 o   0.2395E-03
 -10  -9  -4      241.31      269.61       18.81 o   0.8798E-03
  -9  -9  -4      827.20      796.28       25.67 o   0.2830E-03
  -8  -9  -4      405.44      389.57       24.97 o   0.5360E-03
  -7  -9  -4      418.57      399.79       18.26 o   0.6232E-03
  -6  -9  -4      360.04      371.99       16.26 o   0.7102E-03
  -5  -9  -4      346.57      368.19       12.86 o   0.7778E-03
  -4  -9  -4      437.69      430.08       12.17 o   0.6571E-03
  -3  -9  -4      483.29      457.14       10.17 o   0.6228E-03
  -2  -9  -4      565.97      505.03       10.34 o   0.5484E-03
  -1  -9  -4      111.26      119.68        5.52 o   0.2732E-02
   0  -9  -4      961.40      948.93       15.00 o   0.2659E-03
   1  -9  -4      155.85      141.49        5.63 o   0.2214E-02
   2  -9  -4      105.36       98.13        4.79 o   0.3218E-02
   3  -9  -4      164.34      141.48        5.92 o   0.2147E-02
   4  -9  -4       67.63       58.02        4.42 o   0.5389E-02
   5  -9  -4       59.97       72.67        4.95 o   0.4612E-02
 -10  -8  -4      663.71      651.89       31.19 o   0.3129E-03
  -9  -8  -4      813.17      837.34       25.10 o   0.2789E-03
  -8  -8  -4     1367.39     1319.17       34.75 o   0.1502E-03
  -7  -8  -4     2623.84     2575.18       50.91 o   0.6071E-04
  -6  -8  -4     4381.36     4389.94       70.72 o   0.2734E-04
  -5  -8  -4      903.18      988.45       20.53 o   0.2513E-03
  -4  -8  -4     3893.54     3874.81       51.51 o   0.3486E-04
  -3  -8  -4     2814.18     2827.66       38.23 o   0.5787E-04
  -2  -8  -4     3260.81     3273.28       32.51 o   0.4784E-04
  -1  -8  -4     1331.51     1423.89       16.17 o   0.1658E-03
   0  -8  -4     2679.05     2721.55       29.61 o   0.6367E-04
   1  -8  -4     1911.15     1914.82       23.77 o   0.1050E-03
   2  -8  -4     2440.23     2401.45       34.44 o   0.7301E-04
   3  -8  -4      428.92      422.64       10.10 o   0.6937E-03
   4  -8  -4      892.82      898.93       18.30 o   0.2765E-03
   5  -8  -4      217.46      222.85        7.78 o   0.1408E-02
   6  -8  -4      484.98      468.77       14.96 o   0.5721E-03
 -10  -7  -4      119.61      132.90       13.53 o   0.1821E-02
  -9  -7  -4      632.74      629.80       21.13 o   0.3883E-03
  -8  -7  -4     1015.24     1075.90       22.48 o   0.2214E-03
  -7  -7  -4      829.44      907.81       19.54 o   0.2802E-03
  -6  -7  -4     1309.23     1340.46       21.36 o   0.1701E-03
  -5  -7  -4     1442.89     1562.80       25.75 o   0.1392E-03
  -4  -7  -4      920.94      987.75       19.23 o   0.2538E-03
  -3  -7  -4      954.83     1023.21       19.36 o   0.2424E-03
  -2  -7  -4     1431.06     1549.89       21.06 o   0.1457E-03
  -1  -7  -4     3087.29     3205.60       36.60 o   0.4956E-04
   0  -7  -4     1685.50     1749.49       24.19 o   0.1197E-03
   1  -7  -4     2379.87     2430.58       23.79 o   0.7637E-04
   2  -7  -4     2214.96     2193.60       26.68 o   0.8575E-04
   3  -7  -4      515.04      559.90       11.14 o   0.5231E-03
   4  -7  -4     2704.59     2732.68       38.47 o   0.6076E-04
   5  -7  -4      693.64      711.79       16.06 o   0.3730E-03
   6  -7  -4     1625.82     1700.67       37.22 o   0.1134E-03
   7  -7  -4      555.26      602.41       11.12 o   0.4818E-03
 -10  -6  -4      181.73      161.06       15.78 o   0.1356E-02
  -9  -6  -4      459.97      393.87       17.73 o   0.6110E-03
  -8  -6  -4      255.40      228.93       10.10 o   0.1240E-02
  -7  -6  -4      810.43      718.43       18.32 o   0.3378E-03
  -6  -6  -4      240.37      211.64        7.93 o   0.1394E-02
  -5  -6  -4     1547.90     1376.62       21.96 o   0.1533E-03
  -4  -6  -4      320.06      329.47       10.12 o   0.9071E-03
  -3  -6  -4      562.76      479.32       13.40 o   0.5472E-03
  -2  -6  -4      319.07      267.75        8.34 o   0.1070E-02
  -1  -6  -4       40.77       32.43        3.49 o   0.9111E-02
   0  -6  -4      452.96      397.57       12.95 o   0.6764E-03
   1  -6  -4      411.52      356.32       22.76 o   0.5934E-03
   2  -6  -4      129.27      131.60        5.01 o   0.2472E-02
   3  -6  -4      107.56       75.66        4.92 o   0.3764E-02
   4  -6  -4      328.53      339.74        9.08 o   0.8888E-03
   5  -6  -4      149.42      179.66        7.45 o   0.1833E-02
   6  -6  -4      292.41      294.98       14.03 o   0.9225E-03
   7  -6  -4       39.83       39.72        3.70 o   0.7959E-02
   8  -6  -4       11.40        2.32        2.58 o   0.4774E-01
 -11  -5  -4      627.15      604.55       30.54 o   0.3352E-03
 -10  -5  -4     1609.18     1605.16       37.19 o   0.1192E-03
  -9  -5  -4     1068.47     1073.32       27.78 o   0.2059E-03
  -8  -5  -4     2451.96     2391.37       36.04 o   0.7243E-04
  -7  -5  -4     2512.30     2410.98       30.70 o   0.7291E-04
  -6  -5  -4     2196.00     2212.17       27.26 o   0.8516E-04
  -5  -5  -4     8233.89     7726.55       74.54 o   0.1102E-04
  -4  -5  -4     3352.58     3232.77       41.35 o   0.4626E-04
  -3  -5  -4     5590.44     5517.35       61.35 o   0.1989E-04
  -2  -5  -4      896.87     1014.46       14.07 o   0.2616E-03
  -1  -5  -4    10709.45    10025.73       82.73 o   0.7020E-05
   0  -5  -4     2649.61     2771.45       35.86 o   0.6119E-04
   1  -5  -4     4518.25     4516.51       71.00 o   0.2610E-04
   2  -5  -4      738.31      822.05       31.78 o   0.2613E-03
   3  -5  -4      940.15      940.23       15.03 o   0.2704E-03
   4  -5  -4      362.38      344.99        9.41 o   0.8521E-03
   5  -5  -4     1159.27     1134.91       23.24 o   0.1997E-03
   6  -5  -4      353.96      356.78       16.23 o   0.7314E-03
   7  -5  -4      599.57      652.68       14.68 o   0.4222E-03
   8  -5  -4      137.21      169.04        5.71 o   0.2041E-02
 -11  -4  -4      385.41      406.63       23.66 o   0.5520E-03
 -10  -4  -4      269.04      277.27       20.63 o   0.8012E-03
  -9  -4  -4     1375.86     1410.89       43.58 o   0.1298E-03
  -8  -4  -4     1243.71     1228.08       22.78 o   0.1842E-03
  -7  -4  -4     1873.33     1838.91       24.47 o   0.1099E-03
  -6  -4  -4     4848.86     4553.05       47.61 o   0.2702E-04
  -5  -4  -4     2583.41     2650.28       28.62 o   0.6666E-04
  -4  -4  -4     3177.76     3399.15       38.37 o   0.4590E-04
  -3  -4  -4     4700.56     4743.96       44.62 o   0.2651E-04
  -2  -4  -4      764.69      904.74       10.43 o   0.3125E-03
  -1  -4  -4     6954.04     6959.78       55.14 o   0.1399E-04
   0  -4  -4     1773.75     1931.81       25.58 o   0.1065E-03
   1  -4  -4     9350.89     9293.15      121.72 o   0.7753E-05
   2  -4  -4     2726.86     2682.18       67.25 o   0.5184E-04
   3  -4  -4     3909.65     3807.25       92.85 o   0.2925E-04
   4  -4  -4     1502.02     1503.55       20.09 o   0.1472E-03
   5  -4  -4     3542.67     3509.88       51.06 o   0.4027E-04
   6  -4  -4     1329.44     1390.19       36.26 o   0.1432E-03
   7  -4  -4      730.47      733.90       17.53 o   0.3508E-03
   8  -4  -4      769.84      774.13       16.45 o   0.3357E-03
   9  -4  -4      912.34      880.79       21.37 o   0.2704E-03
 -11  -3  -4       73.68       80.35       11.03 o   0.2930E-02
 -10  -3  -4       10.84        7.20        4.12 o   0.2465E-01
  -9  -3  -4      241.80      254.62       10.04 o   0.1178E-02
  -8  -3  -4      208.50      197.21       14.60 o   0.1240E-02
  -7  -3  -4     1679.70     1613.65       25.74 o   0.1270E-03
  -6  -3  -4      228.53      176.63        7.37 o   0.1601E-02
  -5  -3  -4      143.52      116.72        5.51 o   0.2571E-02
  -4  -3  -4     1176.22     1220.24       15.71 o   0.1997E-03
  -3  -3  -4      201.14      232.66        5.45 o   0.1454E-02
  -2  -3  -4     5595.82     4771.08       50.42 o   0.2358E-04
  -1  -3  -4      317.42      247.89        7.95 o   0.1144E-02
   0  -3  -4      397.45      371.87        9.04 o   0.7871E-03
   1  -3  -4     3323.41     2979.45       51.10 o   0.4780E-04
   2  -3  -4       12.96        6.98        3.71 o   0.2661E-01
   3  -3  -4     2570.57     2459.01       67.25 o   0.5651E-04
   4  -3  -4       94.74       99.19        5.96 o   0.3163E-02
   5  -3  -4      455.95      455.83       11.26 o   0.6293E-03
   6  -3  -4      285.07      302.94       14.65 o   0.8926E-03
   7  -3  -4      234.34      222.00        9.74 o   0.1306E-02
   8  -3  -4      346.48      322.03       11.31 o   0.8793E-03
   9  -3  -4      358.86      306.86       13.65 o   0.8504E-03
 -10  -2  -4     1010.18     1048.93       29.10 o   0.2094E-03
  -9  -2  -4     3512.51     3438.54       59.78 o   0.3961E-04
  -8  -2  -4     1793.79     1779.20       34.85 o   0.1072E-03
  -7  -2  -4     2579.90     2578.47       60.03 o   0.5728E-04
  -6  -2  -4     2052.08     1965.25       33.43 o   0.9385E-04
  -5  -2  -4     1696.24     1651.45       19.77 o   0.1282E-03
  -4  -2  -4     3128.15     2834.11       35.25 o   0.5532E-04
  -3  -2  -4    13778.14    13060.06      130.02 o   0.4279E-05
  -2  -2  -4     1982.52     2062.01       24.84 o   0.9609E-04
  -1  -2  -4    19302.87    18612.88      179.17 o   0.2241E-05
   0  -2  -4     3778.25     3819.40       41.00 o   0.3716E-04
   1  -2  -4       63.18      109.68        5.00 o   0.3401E-02
   2  -2  -4      541.93      579.02       16.74 o   0.4626E-03
   3  -2  -4       22.38       36.69        7.07 o   0.7208E-02
   4  -2  -4     1129.76     1602.15       54.23 o   0.1108E-03
   5  -2  -4      811.60      822.83       14.17 o   0.3198E-03
   6  -2  -4      423.37      467.72       13.49 o   0.6136E-03
   7  -2  -4      116.13      136.07        5.32 o   0.2503E-02
   8  -2  -4       23.89       18.39        4.22 o   0.1367E-01
   9  -2  -4       34.51       37.05        5.80 o   0.7389E-02
  10  -2  -4       42.76       51.99        4.10 o   0.6510E-02
 -11  -1  -4     1400.32     1505.36       47.67 o   0.1179E-03
 -10  -1  -4     1316.69     1224.42       47.73 o   0.1368E-03
  -9  -1  -4     1027.20     1035.41       29.20 o   0.2114E-03
  -8  -1  -4     3192.99     3084.05       54.81 o   0.4652E-04
  -7  -1  -4      905.55      843.62       21.89 o   0.2787E-03
  -6  -1  -4     8555.08     8134.23      108.06 o   0.9603E-05
  -5  -1  -4     3843.50     3745.08       52.15 o   0.3627E-04
  -4  -1  -4     5732.94     5978.74       71.96 o   0.1768E-04
  -3  -1  -4    11117.06    11222.09      130.10 o   0.5704E-05
  -2  -1  -4     2153.39     2364.91       43.69 o   0.7381E-04
  -1  -1  -4     8888.89     8814.02      105.36 o   0.8710E-05
   0  -1  -4     1364.67     1560.10       33.72 o   0.1329E-03
   1  -1  -4     4972.58     5122.47       93.54 o   0.2047E-04
   2  -1  -4     3737.85     3618.33       56.80 o   0.3729E-04
   3  -1  -4     6242.09     6242.34      130.09 o   0.1356E-04
   4  -1  -4     4078.27     4874.19      111.21 o   0.2147E-04
   5  -1  -4     2228.50     2248.12       32.83 o   0.8112E-04
   6  -1  -4     1124.01     1185.29       21.26 o   0.1989E-03
   7  -1  -4      896.49      976.34       15.71 o   0.2661E-03
   8  -1  -4      404.07      398.83       11.75 o   0.7201E-03
   9  -1  -4      699.41      685.12       22.81 o   0.3465E-03
  10  -1  -4      833.06      793.83       21.82 o   0.2986E-03
 -10   0  -4      127.84      131.05       10.16 o   0.2096E-02
  -9   0  -4      546.23      541.65       20.78 o   0.4510E-03
  -8   0  -4      152.71      121.76        8.37 o   0.2249E-02
  -7   0  -4       43.72       18.68        5.31 o   0.9718E-02
  -6   0  -4       25.84       34.01        3.83 o   0.1002E-01
  -5   0  -4     1085.01     1068.42       22.24 o   0.2168E-03
  -4   0  -4      446.18      349.06       12.28 o   0.7426E-03
  -3   0  -4       51.46       66.16        3.11 o   0.5522E-02
  -2   0  -4      112.33      157.18        4.37 o   0.2330E-02
  -1   0  -4      379.99      362.62       15.53 o   0.7165E-03
   0   0  -4     4395.25     3820.61       80.49 o   0.2941E-04
   1   0  -4     1406.41     1204.02       33.31 o   0.1598E-03
   2   0  -4     5824.26     4931.10       78.79 o   0.2060E-04
   3   0  -4     2142.05     2006.02       60.23 o   0.7373E-04
   4   0  -4      857.11      866.63       41.36 o   0.2065E-03
   5   0  -4      733.83      718.91       42.22 o   0.2320E-03
   6   0  -4      116.22      133.03        5.42 o   0.2526E-02
   7   0  -4      818.83      820.79       14.74 o   0.3184E-03
   8   0  -4     1658.40     1581.97       28.32 o   0.1275E-03
   9   0  -4      782.50      697.48       24.72 o   0.3201E-03
  10   0  -4      533.98      468.71       17.37 o   0.5276E-03
 -11   1  -4      834.40      868.33       21.20 o   0.2827E-03
 -10   1  -4      737.27      749.96       24.16 o   0.3141E-03
  -9   1  -4      303.07      310.65       15.45 o   0.8490E-03
  -8   1  -4     1392.46     1381.50       34.56 o   0.1441E-03
  -7   1  -4      808.46      793.94       19.13 o   0.3131E-03
  -6   1  -4     6326.29     5839.60       72.12 o   0.1708E-04
  -5   1  -4      623.25      703.04       17.19 o   0.3832E-03
  -4   1  -4     7234.24     6602.21       92.32 o   0.1338E-04
  -3   1  -4     3737.84     3664.98       51.40 o   0.3747E-04
  -2   1  -4     2061.37     2088.30       32.35 o   0.8973E-04
  -1   1  -4      546.28      679.61       13.60 o   0.4270E-03
   0   1  -4     2322.08     2685.13       36.70 o   0.6643E-04
   1   1  -4     1162.36     1427.81       24.42 o   0.1642E-03
   2   1  -4      288.57      372.05       10.34 o   0.8487E-03
   3   1  -4      132.90      174.05        9.23 o   0.1819E-02
   4   1  -4      152.48      152.39       15.61 o   0.1457E-02
   5   1  -4      304.80      296.23       25.10 o   0.6511E-03
   6   1  -4       48.35       56.68        3.62 o   0.6237E-02
   7   1  -4       77.84       80.33        5.18 o   0.3980E-02
   8   1  -4      321.60      309.32       10.46 o   0.9361E-03
   9   1  -4       39.72       39.70        6.59 o   0.6506E-02
  10   1  -4        5.19        9.96        3.78 o   0.2762E-01
  11   1  -4       49.76       52.57        4.18 o   0.6157E-02
 -12   2  -4      252.10      260.35        7.66 o   0.1214E-02
 -11   2  -4     1015.12     1072.57       22.33 o   0.2218E-03
 -10   2  -4      446.19      417.16       24.84 o   0.5114E-03
  -9   2  -4     1774.66     1685.52       29.96 o   0.1167E-03
  -8   2  -4     3533.78     3434.68       62.92 o   0.3894E-04
  -7   2  -4     2469.45     2424.77       38.59 o   0.7040E-04
  -6   2  -4     4199.65     4006.93       53.82 o   0.3230E-04
  -5   2  -4     5628.01     5356.85       64.83 o   0.2025E-04
  -4   2  -4     3238.46     3171.83       40.49 o   0.4820E-04
  -3   2  -4     2681.04     2770.71       28.88 o   0.6258E-04
  -2   2  -4     2647.19     2908.78       24.57 o   0.6103E-04
  -1   2  -4     6992.48     7333.11       54.64 o   0.1318E-04
   0   2  -4     2999.51     3429.24       45.71 o   0.4530E-04
   1   2  -4     7419.54     7659.47       96.81 o   0.1130E-04
   2   2  -4     4194.44     4357.97       61.29 o   0.2907E-04
   3   2  -4     1382.39     1426.74       42.40 o   0.1300E-03
   4   2  -4     1252.15     1339.57       44.19 o   0.1376E-03
   5   2  -4     1441.72     1486.58       53.50 o   0.1100E-03
   6   2  -4     1372.98     1444.55       18.63 o   0.1590E-03
   7   2  -4     2735.64     2833.94       30.91 o   0.6018E-04
   8   2  -4      271.35      281.84        9.54 o   0.1080E-02
   9   2  -4      288.61      278.61       13.96 o   0.9585E-03
  10   2  -4       87.77       79.48        7.30 o   0.3539E-02
  11   2  -4      275.76      261.46        9.93 o   0.1111E-02
 -11   3  -4       51.21       48.85        3.30 o   0.6687E-02
 -10   3  -4      122.67      106.23        7.20 o   0.2735E-02
  -9   3  -4       87.32       62.83        4.69 o   0.4564E-02
  -8   3  -4      110.37      116.64        7.64 o   0.2622E-02
  -7   3  -4     1653.02     1636.31       37.94 o   0.1154E-03
  -6   3  -4      243.30      206.75       10.76 o   0.1309E-02
  -5   3  -4      278.47      254.38       18.00 o   0.9014E-03
  -4   3  -4      353.89      311.49       13.40 o   0.8558E-03
  -3   3  -4      169.85      189.66        6.91 o   0.1715E-02
  -2   3  -4     5356.11     5059.88       71.46 o   0.2157E-04
  -1   3  -4     4699.17     4488.25       63.11 o   0.2653E-04
   0   3  -4      586.26      622.28       14.58 o   0.4394E-03
   1   3  -4     7169.18     6460.20       92.50 o   0.1378E-04
   2   3  -4      445.66      417.11       14.65 o   0.6353E-03
   3   3  -4     5920.23     5681.29       84.06 o   0.1762E-04
   4   3  -4      497.40      566.69       25.41 o   0.4103E-03
   5   3  -4     1337.04     1331.52       49.12 o   0.1266E-03
   6   3  -4     1879.24     1884.27       22.31 o   0.1084E-03
   7   3  -4      542.12      583.17       12.93 o   0.4876E-03
   8   3  -4     1666.70     1593.87       27.95 o   0.1271E-03
   9   3  -4      485.99      451.22       18.34 o   0.5504E-03
  10   3  -4       43.74       42.98        5.60 o   0.6660E-02
  11   3  -4      294.49      305.20       10.50 o   0.9711E-03
 -11   4  -4      479.37      498.78       11.30 o   0.5819E-03
 -10   4  -4      517.88      531.27       13.92 o   0.5242E-03
  -9   4  -4      443.53      453.70       10.34 o   0.6489E-03
  -8   4  -4      380.22      393.95        9.76 o   0.7633E-03
  -7   4  -4      533.14      528.19       16.63 o   0.4976E-03
  -6   4  -4      473.98      461.52       11.44 o   0.6170E-03
  -5   4  -4     1797.85     1810.03       28.03 o   0.1107E-03
  -4   4  -4      894.11      885.98       22.48 o   0.2673E-03
  -3   4  -4     1661.47     1623.79       25.54 o   0.1274E-03
  -2   4  -4     2735.30     2524.96       64.81 o   0.5498E-04
  -1   4  -4      177.92      247.23       13.37 o   0.1181E-02
   0   4  -4      619.68      614.35       26.11 o   0.3649E-03
   1   4  -4      285.94      151.92       10.86 o   0.1449E-02
   2   4  -4      298.64      280.39       12.22 o   0.9864E-03
   3   4  -4      631.28      472.49       19.60 o   0.4743E-03
   4   4  -4      426.11      401.12       17.00 o   0.6348E-03
   5   4  -4      207.89      197.06        7.97 o   0.1537E-02
   6   4  -4        6.97        8.75        2.94 o   0.3244E-01
   7   4  -4      524.14      505.72       15.21 o   0.5257E-03
   8   4  -4       24.16       27.11        4.00 o   0.1139E-01
   9   4  -4      236.78      292.42        9.56 o   0.1083E-02
  10   4  -4       20.92       10.72        4.46 o   0.1697E-01
  11   4  -4        2.85        9.82        2.47 o   0.3723E-01
 -10   5  -4      657.42      672.71       10.49 o   0.4198E-03
  -9   5  -4     1188.33     1206.22       26.49 o   0.1839E-03
  -8   5  -4     1729.85     1772.76       26.60 o   0.1154E-03
  -7   5  -4     1648.08     1682.88       25.00 o   0.1248E-03
  -6   5  -4     2092.40     1914.45       24.88 o   0.1001E-03
  -5   5  -4     2163.23     2074.55       27.25 o   0.9092E-04
  -4   5  -4     2919.08     3032.49       41.72 o   0.5249E-04
  -3   5  -4     2928.34     2983.31       72.56 o   0.4482E-04
  -2   5  -4     4048.12     4213.50       90.72 o   0.2689E-04
  -1   5  -4      153.63      286.96       13.46 o   0.1105E-02
   0   5  -4     2549.69     2741.10       65.66 o   0.5296E-04
   1   5  -4      545.40      699.55       26.96 o   0.3433E-03
   2   5  -4     1870.65     1944.19       57.11 o   0.8170E-04
   3   5  -4     2335.52     2302.41       44.26 o   0.7296E-04
   4   5  -4     2144.92     2146.16       44.11 o   0.8005E-04
   5   5  -4      199.78      233.94        6.59 o   0.1430E-02
   6   5  -4     2137.63     2140.27       32.07 o   0.8666E-04
   7   5  -4      392.28      422.63       12.52 o   0.6819E-03
   8   5  -4     1671.24     1626.89       30.40 o   0.1225E-03
   9   5  -4       12.30       10.07        3.60 o   0.2400E-01
  10   5  -4      467.25      483.43       11.53 o   0.5956E-03
  11   5  -4       12.15       11.48        2.71 o   0.2545E-01
  -9   6  -4       28.32       29.89        2.14 o   0.1167E-01
  -8   6  -4      336.24      303.80        8.63 o   0.9671E-03
  -7   6  -4      329.00      295.11        9.35 o   0.9796E-03
  -6   6  -4      367.12      323.07       10.63 o   0.8725E-03
  -5   6  -4      158.63      131.51        5.58 o   0.2312E-02
  -4   6  -4     1743.73     1680.80       23.08 o   0.1231E-03
  -3   6  -4      735.04      759.27       12.69 o   0.3576E-03
  -2   6  -4     1084.97     1189.96       15.77 o   0.2101E-03
  -1   6  -4     2437.99     2521.95       66.97 o   0.5668E-04
   0   6  -4      708.24      834.03       32.25 o   0.2607E-03
   1   6  -4     3902.74     3924.90       93.92 o   0.2846E-04
   2   6  -4     1194.09     1288.11       46.11 o   0.1392E-03
   3   6  -4     2752.59     2699.20       79.14 o   0.4710E-04
   4   6  -4     2439.86     2577.69       30.53 o   0.6945E-04
   5   6  -4        6.88        4.08        2.26 o   0.5611E-01
   6   6  -4     2851.58     2923.24       37.68 o   0.5600E-04
   7   6  -4       85.65       76.55        5.91 o   0.3921E-02
   8   6  -4     2100.32     2035.47       34.74 o   0.8985E-04
   9   6  -4      200.26      235.05        8.68 o   0.1367E-02
  10   6  -4      247.67      276.13        8.17 o   0.1153E-02
  11   6  -4      141.98      154.42        6.45 o   0.2100E-02
  -8   7  -4      100.15       94.44        3.78 o   0.3509E-02
  -7   7  -4      167.04      174.31        5.94 o   0.1876E-02
  -6   7  -4      210.52      208.29        7.35 o   0.1494E-02
  -5   7  -4       28.37       32.23        2.30 o   0.1105E-01
  -4   7  -4      487.35      465.29        8.60 o   0.6291E-03
  -3   7  -4      629.65      608.86       11.76 o   0.4535E-03
  -2   7  -4      226.47      213.00        6.80 o   0.1459E-02
  -1   7  -4      186.69      170.58        5.28 o   0.1850E-02
   0   7  -4      612.59      596.58       11.76 o   0.4644E-03
   1   7  -4     1206.48     1242.36       21.64 o   0.1857E-03
   2   7  -4        7.56        1.50        3.05 o   0.5289E-01
   3   7  -4       72.21       44.97        3.89 o   0.6129E-02
   4   7  -4      131.40      115.47        5.26 o   0.2685E-02
   5   7  -4       57.70       34.17        4.26 o   0.7552E-02
   6   7  -4      292.04      277.69        9.85 o   0.1050E-02
   7   7  -4      364.72      385.44       11.42 o   0.7621E-03
   8   7  -4       24.21       27.45        3.95 o   0.1144E-01
   9   7  -4      150.97      193.07        7.04 o   0.1728E-02
  10   7  -4      262.90      280.23        7.93 o   0.1124E-02
  11   7  -4       65.26       73.04        4.07 o   0.4682E-02
  -7   8  -4      582.85      597.68       10.30 o   0.4815E-03
  -6   8  -4     1518.61     1503.60       22.64 o   0.1441E-03
  -5   8  -4      989.10      946.73       14.21 o   0.2658E-03
  -4   8  -4      875.04      857.65       17.27 o   0.2938E-03
  -3   8  -4     1260.80     1234.56       22.46 o   0.1829E-03
  -2   8  -4     1069.62     1105.65       20.23 o   0.2172E-03
  -1   8  -4     1363.42     1395.70       23.53 o   0.1596E-03
   0   8  -4      177.57      185.06        6.28 o   0.1749E-02
   1   8  -4     1057.17     1014.66       17.13 o   0.2404E-03
   2   8  -4       43.29       34.12        4.28 o   0.8438E-02
   3   8  -4     1613.50     1549.28       23.35 o   0.1362E-03
   4   8  -4     1109.97     1133.93       16.26 o   0.2163E-03
   5   8  -4      117.78      123.32        4.92 o   0.2709E-02
   6   8  -4      177.48      169.52        7.53 o   0.1803E-02
   7   8  -4       18.24        1.28        2.87 o   0.3740E-01
   8   8  -4       30.53       29.02        3.98 o   0.1036E-01
   9   8  -4      282.87      210.36        8.70 o   0.1290E-02
  10   8  -4      139.65      109.17        5.26 o   0.2726E-02
  -6   9  -4      219.73      195.91        8.46 o   0.1506E-02
  -5   9  -4      702.02      639.79       19.02 o   0.3845E-03
  -4   9  -4      365.91      332.15        9.53 o   0.8741E-03
  -3   9  -4      661.69      678.04       14.42 o   0.3993E-03
  -2   9  -4      769.18      788.71       16.29 o   0.3311E-03
  -1   9  -4     1797.36     1875.21       29.08 o   0.1069E-03
   0   9  -4     1507.28     1528.28       21.08 o   0.1440E-03
   1   9  -4     1873.44     1887.17       25.02 o   0.1068E-03
   2   9  -4      556.26      631.92       14.85 o   0.4432E-03
   3   9  -4      744.68      785.77       18.14 o   0.3282E-03
   4   9  -4     1059.16     1084.48       17.93 o   0.2254E-03
   5   9  -4      426.84      433.72       10.77 o   0.6788E-03
   6   9  -4      687.50      679.54       13.39 o   0.3994E-03
   7   9  -4      583.56      514.66       11.29 o   0.5336E-03
   8   9  -4      447.00      371.21       11.06 o   0.7343E-03
   9   9  -4      351.02      336.46       13.06 o   0.8194E-03
  10   9  -4       15.83       11.00        2.72 o   0.2443E-01
  -5  10  -4      168.96      177.95        6.95 o   0.1788E-02
  -4  10  -4      279.05      251.47       10.45 o   0.1125E-02
  -3  10  -4      276.92      293.32        7.95 o   0.1070E-02
  -2  10  -4       73.93       89.61        4.56 o   0.3849E-02
  -1  10  -4       12.52        4.35        2.88 o   0.3622E-01
   0  10  -4      583.10      650.28       13.74 o   0.4329E-03
   1  10  -4      570.99      582.02       11.28 o   0.4869E-03
   2  10  -4      193.43      231.02        8.36 o   0.1393E-02
   3  10  -4      599.72      511.96       15.44 o   0.4949E-03
   4  10  -4      203.23      194.15        8.84 o   0.1522E-02
   5  10  -4      787.11      837.30       14.31 o   0.3193E-03
   6  10  -4      329.76      318.10        9.92 o   0.9184E-03
   7  10  -4       98.70      121.38        5.18 o   0.2833E-02
   8  10  -4       50.45       63.24        3.33 o   0.5735E-02
   9  10  -4        7.36        0.48        2.41 o   0.7633E-01
  -4  11  -4      284.42      252.39        8.64 o   0.1158E-02
  -3  11  -4      171.18      149.76        5.03 o   0.2093E-02
  -2  11  -4      204.84      186.97        6.38 o   0.1665E-02
  -1  11  -4      236.49      193.43        7.35 o   0.1512E-02
   0  11  -4      178.55      158.31        6.64 o   0.1927E-02
   1  11  -4      822.72      724.27       24.14 o   0.3090E-03
   2  11  -4      129.12       82.13        6.25 o   0.3202E-02
   3  11  -4      210.66      181.42        8.15 o   0.1604E-02
   4  11  -4       23.75       12.03        5.35 o   0.1398E-01
   5  11  -4       10.31        3.92        3.87 o   0.3224E-01
   6  11  -4       85.13       70.29        4.36 o   0.4327E-02
   7  11  -4       47.63       35.96        3.19 o   0.8332E-02
   8  11  -4      243.54      196.07        5.73 o   0.1519E-02
  -1  12  -4      857.05      837.74       20.00 o   0.2924E-03
   0  12  -4      569.04      572.79       16.33 o   0.4639E-03
   1  12  -4      262.14      234.53        7.13 o   0.1294E-02
   2  12  -4      710.79      714.52       20.10 o   0.3487E-03
   3  12  -4      153.28      164.65        8.64 o   0.1852E-02
   4  12  -4      355.77      371.40       13.14 o   0.7656E-03
   5  12  -4      283.77      280.16       10.93 o   0.1038E-02
   6  12  -4      785.26      696.01       18.92 o   0.3504E-03
   7  12  -4      132.96      128.91        5.62 o   0.2498E-02
   1  13  -4       52.69       78.46        3.83 o   0.4799E-02
   2  13  -4       16.94       29.77        2.78 o   0.1282E-01
   3  13  -4       81.03      111.95        5.05 o   0.3220E-02
   4  13  -4      258.69      277.98        8.39 o   0.1135E-02
   5  13  -4       12.84       12.80        2.15 o   0.2520E-01
  -8 -14  -3       14.28       22.50        1.99 o   0.1700E-01
  -7 -14  -3      221.54      281.43        5.43 o   0.1230E-02
  -6 -14  -3       86.21      116.12        3.56 o   0.3175E-02
  -5 -14  -3      159.47      142.80        4.07 o   0.2231E-02
  -4 -14  -3       85.22      104.28        2.96 o   0.3473E-02
  -3 -14  -3        6.26        8.06        1.47 o   0.4436E-01
  -2 -14  -3      234.78      256.65        7.81 o   0.1242E-02
  -1 -14  -3      126.86      126.09        5.37 o   0.2550E-02
  -8 -13  -3      190.21      205.98        7.53 o   0.1552E-02
  -7 -13  -3      272.21      269.94       10.09 o   0.1100E-02
  -6 -13  -3      500.09      520.98       15.06 o   0.5260E-03
  -5 -13  -3      237.78      236.52       10.10 o   0.1236E-02
  -4 -13  -3      238.08      218.27        7.27 o   0.1395E-02
  -3 -13  -3      886.96      893.64       12.87 o   0.2929E-03
  -2 -13  -3      785.54      782.27       11.50 o   0.3459E-03
  -1 -13  -3      378.67      388.01       11.94 o   0.7469E-03
   0 -13  -3      389.91      388.30        8.11 o   0.7827E-03
   1 -13  -3      120.92      117.44        5.45 o   0.2708E-02
  -6 -12  -3     1225.15     1176.08       25.64 o   0.1877E-03
  -5 -12  -3     1050.88     1035.46       17.49 o   0.2363E-03
  -4 -12  -3     1084.36     1077.63       18.33 o   0.2248E-03
  -3 -12  -3      562.08      561.53       12.50 o   0.4992E-03
  -2 -12  -3      315.51      279.64        7.35 o   0.1078E-02
  -1 -12  -3      619.25      601.14       10.56 o   0.4693E-03
   0 -12  -3     1260.29     1286.06       19.74 o   0.1814E-03
   1 -12  -3      398.76      343.05        7.23 o   0.8594E-03
   2 -12  -3     1030.58     1073.83       15.67 o   0.2343E-03
  -7 -11  -3       62.84       61.65       10.14 o   0.3623E-02
  -6 -11  -3      136.60      118.37       14.21 o   0.1792E-02
  -5 -11  -3      116.55      135.21        7.21 o   0.2380E-02
  -4 -11  -3       90.83       94.00        4.49 o   0.3512E-02
  -3 -11  -3        1.82        1.74        2.13 o   0.1096E+00
  -2 -11  -3      571.02      627.82       13.16 o   0.4520E-03
  -1 -11  -3      214.39      218.43        5.53 o   0.1496E-02
   0 -11  -3      203.25      201.74        5.32 o   0.1618E-02
   1 -11  -3      104.63      109.58        4.81 o   0.3047E-02
   2 -11  -3      626.77      669.81       12.87 o   0.4177E-03
   3 -11  -3      170.57      160.69        5.57 o   0.1984E-02
  -8 -10  -3      306.25      329.62       21.96 o   0.6824E-03
  -7 -10  -3     1677.98     1730.23       55.89 o   0.9272E-04
  -6 -10  -3      422.20      457.80       18.97 o   0.5618E-03
  -5 -10  -3     1303.58     1301.27       30.66 o   0.1603E-03
  -4 -10  -3      641.69      634.22       16.68 o   0.4120E-03
  -3 -10  -3      405.62      379.65        9.32 o   0.7646E-03
  -2 -10  -3      354.52      375.49       10.88 o   0.7913E-03
  -1 -10  -3     1384.43     1396.05       19.04 o   0.1626E-03
   0 -10  -3      452.21      413.12        8.53 o   0.7012E-03
   1 -10  -3     1405.13     1351.65       23.28 o   0.1617E-03
   2 -10  -3      785.73      755.55       16.15 o   0.3382E-03
   3 -10  -3       54.76       65.66        3.90 o   0.5325E-02
   4 -10  -3       49.45       70.22        3.30 o   0.5290E-02
   5 -10  -3      290.11      297.69        9.47 o   0.1019E-02
 -10  -9  -3      578.34      647.41       29.70 o   0.3359E-03
  -9  -9  -3     1009.69     1096.55       40.98 o   0.1738E-03
  -8  -9  -3     2960.21     3005.34       55.72 o   0.4913E-04
  -7  -9  -3     2349.02     2409.54       47.60 o   0.6867E-04
  -6  -9  -3     1929.11     1989.60       34.35 o   0.9538E-04
  -5  -9  -3     1513.22     1527.06       32.81 o   0.1323E-03
  -4  -9  -3     1477.69     1512.52       23.99 o   0.1437E-03
  -3  -9  -3     1906.75     2040.40       33.61 o   0.9428E-04
  -2  -9  -3     1231.01     1336.15       17.46 o   0.1799E-03
  -1  -9  -3     1589.21     1681.63       23.16 o   0.1281E-03
   0  -9  -3     4001.55     4047.81       34.45 o   0.3485E-04
   1  -9  -3     1592.57     1637.24       18.59 o   0.1345E-03
   2  -9  -3      902.04      896.38       18.17 o   0.2784E-03
   3  -9  -3      655.97      656.23       15.27 o   0.4081E-03
   4  -9  -3      265.80      270.25        8.65 o   0.1146E-02
   5  -9  -3     1476.87     1496.23       23.18 o   0.1463E-03
   6  -9  -3      971.65      981.09       14.97 o   0.2596E-03
 -10  -8  -3      525.26      571.02       28.25 o   0.3795E-03
  -9  -8  -3      191.75      281.69       11.71 o   0.1125E-02
  -8  -8  -3       47.90       51.10        5.40 o   0.5960E-02
  -7  -8  -3      172.91      164.50       11.03 o   0.1649E-02
  -6  -8  -3      482.05      479.37       24.58 o   0.4645E-03
  -5  -8  -3       97.53       80.44        5.30 o   0.3681E-02
  -4  -8  -3      257.34      274.64        9.80 o   0.1107E-02
  -3  -8  -3     1108.45     1173.59       22.13 o   0.1998E-03
  -2  -8  -3      553.54      585.07       24.00 o   0.4022E-03
  -1  -8  -3      666.13      727.68       12.66 o   0.3844E-03
   0  -8  -3      934.57     1022.97       14.28 o   0.2550E-03
   1  -8  -3      851.42      921.57       11.97 o   0.2926E-03
   2  -8  -3     1227.17     1299.51       21.81 o   0.1785E-03
   3  -8  -3      926.30      949.73       15.63 o   0.2691E-03
   4  -8  -3      625.01      655.16       15.20 o   0.4130E-03
   5  -8  -3      594.60      595.48       14.02 o   0.4602E-03
   6  -8  -3      867.06      843.74       23.05 o   0.2781E-03
   7  -8  -3      227.64      213.75        8.56 o   0.1403E-02
  -9  -7  -3      652.92      646.95       30.70 o   0.3187E-03
  -8  -7  -3      519.79      594.79       15.84 o   0.4682E-03
  -7  -7  -3      135.82      155.72       13.02 o   0.1661E-02
  -6  -7  -3      593.36      610.31       26.32 o   0.3670E-03
  -5  -7  -3      453.82      409.53       12.13 o   0.6695E-03
  -4  -7  -3     2042.47     1880.56       30.09 o   0.9974E-04
  -3  -7  -3     2117.54     2053.28       31.22 o   0.9070E-04
  -2  -7  -3      919.11      850.77       23.93 o   0.2659E-03
  -1  -7  -3     1478.55     1325.07       25.31 o   0.1577E-03
   0  -7  -3     1116.75     1038.77       25.27 o   0.2119E-03
   1  -7  -3       21.45       22.61        2.76 o   0.1453E-01
   2  -7  -3      637.42      609.43       14.24 o   0.4370E-03
   3  -7  -3       20.03       11.28        3.22 o   0.1996E-01
   4  -7  -3      581.67      600.84       15.03 o   0.4506E-03
   5  -7  -3      508.18      503.84       14.08 o   0.5418E-03
   6  -7  -3       32.51       43.75        5.11 o   0.7271E-02
   7  -7  -3       53.11       54.74        3.69 o   0.6041E-02
   8  -7  -3      129.14      149.43        5.93 o   0.2237E-02
  -9  -6  -3     2489.83     2552.22       69.65 o   0.5465E-04
  -8  -6  -3     2013.85     2124.19       32.96 o   0.8951E-04
  -7  -6  -3     3985.45     3971.92       63.49 o   0.3229E-04
  -6  -6  -3     2667.96     2685.12       63.59 o   0.5352E-04
  -5  -6  -3     4690.07     4884.89       53.58 o   0.2523E-04
  -4  -6  -3     3628.63     3900.03       43.51 o   0.3699E-04
  -3  -6  -3     6382.97     6669.20       59.56 o   0.1528E-04
  -2  -6  -3     3160.26     3439.30       39.80 o   0.4527E-04
  -1  -6  -3     2222.87     2423.83       31.29 o   0.7640E-04
   0  -6  -3     2506.60     2640.32       29.89 o   0.6736E-04
   1  -6  -3     2028.90     2025.53       55.22 o   0.7826E-04
   2  -6  -3     3485.49     3461.34       84.86 o   0.3457E-04
   3  -6  -3     1649.87     1717.78       25.87 o   0.1219E-03
   4  -6  -3     2739.87     2742.84       38.59 o   0.6014E-04
   5  -6  -3      913.91      936.56       16.19 o   0.2733E-03
   6  -6  -3      454.27      480.88       13.22 o   0.5939E-03
   7  -6  -3      663.25      693.35       21.40 o   0.3580E-03
   8  -6  -3      408.36      417.80        9.52 o   0.7180E-03
 -10  -5  -3      199.81      243.41       17.17 o   0.1024E-02
  -9  -5  -3      875.61     1037.14       35.45 o   0.2032E-03
  -8  -5  -3      246.30      286.64       11.81 o   0.1037E-02
  -7  -5  -3      135.79      164.02        8.43 o   0.1936E-02
  -6  -5  -3      335.83      407.73        9.24 o   0.7767E-03
  -5  -5  -3     1932.36     2091.64       33.23 o   0.9144E-04
  -4  -5  -3     1884.99     1938.91       25.39 o   0.1035E-03
  -3  -5  -3     2861.85     3088.05       29.99 o   0.5430E-04
  -2  -5  -3      357.43      431.94        9.25 o   0.7284E-03
  -1  -5  -3     5252.61     5004.13       57.55 o   0.2290E-04
   0  -5  -3     6396.50     6081.67       59.29 o   0.1679E-04
   1  -5  -3     2337.37     2355.61       57.23 o   0.6524E-04
   2  -5  -3     5995.78     5965.60      121.89 o   0.1480E-04
   3  -5  -3     1098.84     1111.12       41.76 o   0.1665E-03
   4  -5  -3     3481.31     3480.69       44.16 o   0.4205E-04
   5  -5  -3     2006.70     2102.81       26.50 o   0.9335E-04
   6  -5  -3     1214.40     1214.18       24.66 o   0.1841E-03
   7  -5  -3      997.96     1012.32       29.27 o   0.2160E-03
   8  -5  -3     1809.45     1817.59       28.73 o   0.1098E-03
   9  -5  -3      701.14      640.77       16.20 o   0.3994E-03
 -10  -4  -3      321.84      293.56       21.73 o   0.7200E-03
  -9  -4  -3      784.63      765.54       31.46 o   0.2701E-03
  -8  -4  -3      252.90      211.84       16.59 o   0.1061E-02
  -7  -4  -3      558.37      458.00       13.17 o   0.5670E-03
  -6  -4  -3       79.36       72.13        3.83 o   0.4458E-02
  -5  -4  -3      310.87      254.63        7.91 o   0.1130E-02
  -4  -4  -3     2176.09     1947.74       34.00 o   0.9194E-04
  -3  -4  -3      611.35      533.37       11.77 o   0.5018E-03
  -2  -4  -3     3949.12     3710.17       53.31 o   0.3583E-04
  -1  -4  -3      247.62      233.20        5.90 o   0.1344E-02
   0  -4  -3      873.00      797.13       11.03 o   0.3261E-03
   1  -4  -3      804.23      691.69       20.44 o   0.3375E-03
   2  -4  -3      515.53      441.01       22.89 o   0.4956E-03
   3  -4  -3      338.58      251.66       20.75 o   0.7795E-03
   4  -4  -3        8.27        5.83        2.14 o   0.4298E-01
   5  -4  -3       92.77       88.98        4.80 o   0.3588E-02
   6  -4  -3      140.66      125.76        7.69 o   0.2310E-02
   7  -4  -3       30.98       40.70        6.08 o   0.7076E-02
   8  -4  -3      625.09      586.39       15.69 o   0.4442E-03
   9  -4  -3      239.42      223.96       10.58 o   0.1269E-02
 -11  -3  -3     1812.64     1872.47       54.92 o   0.8650E-04
 -10  -3  -3     1348.75     1350.58       33.27 o   0.1505E-03
  -9  -3  -3     1689.02     1680.09       53.59 o   0.9672E-04
  -8  -3  -3     2531.83     2540.26       43.09 o   0.6515E-04
  -7  -3  -3     6415.16     6107.33      122.02 o   0.1406E-04
  -6  -3  -3     6078.66     5655.72       64.07 o   0.1845E-04
  -5  -3  -3     7009.36     6859.14       60.92 o   0.1405E-04
  -4  -3  -3     3957.68     4179.08       29.44 o   0.3423E-04
  -3  -3  -3     1454.24     1672.30       16.78 o   0.1380E-03
  -2  -3  -3     9996.13     9850.84       96.12 o   0.7348E-05
  -1  -3  -3    16737.07    16031.46      134.98 o   0.3001E-05
   0  -3  -3      726.50      740.13       10.69 o   0.3738E-03
   1  -3  -3     1752.88     1722.36       31.08 o   0.1142E-03
   2  -3  -3     4530.55     4464.27       91.08 o   0.2430E-04
   3  -3  -3     1385.57     1505.74       42.65 o   0.1250E-03
   4  -3  -3     5745.48     5358.95       89.13 o   0.1860E-04
   5  -3  -3     1151.58     1229.08       21.81 o   0.1911E-03
   6  -3  -3      363.43      412.89       16.51 o   0.6628E-03
   7  -3  -3      599.67      655.91       22.56 o   0.3764E-03
   8  -3  -3      138.37      127.01        7.98 o   0.2296E-02
   9  -3  -3      529.79      510.04       13.50 o   0.5363E-03
  10  -3  -3      199.46      195.51        7.79 o   0.1576E-02
 -11  -2  -3      233.88      251.17       17.99 o   0.9493E-03
 -10  -2  -3      182.95      198.34       11.62 o   0.1427E-02
  -9  -2  -3     1265.75     1330.65       31.94 o   0.1578E-03
  -8  -2  -3     1467.61     1523.66       25.15 o   0.1414E-03
  -7  -2  -3     1349.73     1458.19       26.34 o   0.1505E-03
  -6  -2  -3     3952.68     4138.20       44.58 o   0.3325E-04
  -5  -2  -3      399.19      373.41        8.27 o   0.7874E-03
  -4  -2  -3      407.19      531.71        7.98 o   0.6032E-03
  -3  -2  -3     4828.51     4779.86       49.06 o   0.2558E-04
  -2  -2  -3     2754.48     2778.46       37.53 o   0.5933E-04
  -1  -2  -3    39045.12    36875.64      431.72 o   0.5770E-06
   0  -2  -3     7596.43     7143.52       92.56 o   0.1206E-04
   1  -2  -3     8401.92     8110.14      102.43 o   0.9838E-05
   2  -2  -3     5154.28     4810.20       71.01 o   0.2312E-04
   3  -2  -3     3091.42     3387.67       50.95 o   0.4429E-04
   4  -2  -3     5286.12     5298.24       84.28 o   0.1993E-04
   5  -2  -3     4886.63     4614.27       74.90 o   0.2439E-04
   6  -2  -3     1881.24     1941.59       29.86 o   0.1012E-03
   7  -2  -3     2885.67     2968.30       42.31 o   0.5380E-04
   8  -2  -3     1413.02     1412.05       25.38 o   0.1537E-03
   9  -2  -3     2229.69     1999.17       34.00 o   0.8910E-04
  10  -2  -3      535.63      491.01       16.92 o   0.5202E-03
 -11  -1  -3       96.96       73.71       12.15 o   0.2681E-02
 -10  -1  -3      170.26      147.55       11.27 o   0.1733E-02
  -9  -1  -3      223.27      200.87       12.81 o   0.1288E-02
  -8  -1  -3      424.61      369.72       23.90 o   0.5602E-03
  -7  -1  -3       15.69        0.75        2.81 o   0.4225E-01
  -6  -1  -3      559.34      460.40       14.60 o   0.5552E-03
  -5  -1  -3     1190.60     1019.89       20.46 o   0.2194E-03
  -4  -1  -3      196.64      173.38        4.51 o   0.1814E-02
  -3  -1  -3       59.88       72.32        2.36 o   0.5096E-02
  -2  -1  -3      112.19       95.54        4.30 o   0.3257E-02
  -1  -1  -3      899.51      704.43       20.24 o   0.3206E-03
   0  -1  -3      878.15      770.62       14.86 o   0.3234E-03
   1  -1  -3     1292.06     1266.66       21.92 o   0.1771E-03
   2  -1  -3      377.25      278.50       11.81 o   0.9156E-03
   3  -1  -3      364.00      332.40       20.03 o   0.6843E-03
   4  -1  -3      153.70      174.76       16.24 o   0.1330E-02
   5  -1  -3     1018.19      943.52       47.27 o   0.1710E-03
   6  -1  -3      138.19      149.56        6.17 o   0.2184E-02
   7  -1  -3     1273.78     1126.91       20.86 o   0.1978E-03
   8  -1  -3      104.81       73.87        5.19 o   0.3820E-02
   9  -1  -3      448.97      393.49       12.52 o   0.6891E-03
  10  -1  -3       72.27       44.89        7.46 o   0.4863E-02
 -11   0  -3       30.14       16.88        7.15 o   0.9307E-02
 -10   0  -3     4754.30     4768.05       77.21 o   0.2373E-04
  -9   0  -3      466.71      475.92       19.06 o   0.5336E-03
  -8   0  -3     5868.09     5630.74       88.25 o   0.1769E-04
  -7   0  -3     3249.56     3107.38       52.95 o   0.4631E-04
  -6   0  -3     2885.58     2902.68       36.99 o   0.5617E-04
  -5   0  -3     2829.66     3000.11       41.67 o   0.5383E-04
  -4   0  -3     4735.68     4834.42       61.21 o   0.2480E-04
  -3   0  -3     2222.49     2491.46       25.03 o   0.7662E-04
  -2   0  -3     4069.97     4476.36       71.35 o   0.2765E-04
  -1   0  -3     8272.97     8406.21      138.31 o   0.8812E-05
   0   0  -3     1464.93     1556.26       33.86 o   0.1301E-03
   1   0  -3     3657.58     3494.01       65.86 o   0.3707E-04
   2   0  -3     1205.77     1112.51       22.83 o   0.2006E-03
   3   0  -3     1513.80     1526.92       43.69 o   0.1187E-03
   4   0  -3     1966.41     1956.07       60.16 o   0.7741E-04
   5   0  -3      731.58      777.64       37.78 o   0.2433E-03
   6   0  -3     1232.15     1223.67       19.45 o   0.1901E-03
   7   0  -3      211.07      235.75        8.01 o   0.1345E-02
   8   0  -3       72.65       72.38        5.20 o   0.4364E-02
   9   0  -3      378.67      361.66       11.55 o   0.7833E-03
  10   0  -3       25.76       42.32        5.53 o   0.7537E-02
  11   0  -3      189.78      188.17        8.63 o   0.1595E-02
 -10   1  -3     1993.80     2047.83       60.43 o   0.7481E-04
  -9   1  -3      877.67      869.17       26.90 o   0.2575E-03
  -8   1  -3     1166.64     1127.03       30.94 o   0.1855E-03
  -7   1  -3     1601.67     1586.20       28.07 o   0.1293E-03
  -6   1  -3     3606.83     3605.11       46.12 o   0.3968E-04
  -5   1  -3     1701.80     1903.39       31.00 o   0.1063E-03
  -4   1  -3     2479.86     2640.90       38.20 o   0.6496E-04
  -3   1  -3    10600.00    10442.40      124.04 o   0.6387E-05
  -2   1  -3    10014.14     9608.71      165.44 o   0.6616E-05
  -1   1  -3     6887.85     6884.14      118.36 o   0.1231E-04
   0   1  -3     8897.50     9160.08      151.55 o   0.7597E-05
   1   1  -3    11024.19    10630.63      129.96 o   0.6080E-05
   2   1  -3     9317.88     9184.56       92.70 o   0.8299E-05
   3   1  -3     8848.45     8967.77      162.35 o   0.7564E-05
   4   1  -3     7533.14     7409.27      148.91 o   0.1008E-04
   5   1  -3     3364.45     3376.06       88.41 o   0.3498E-04
   6   1  -3     3969.55     4159.73       43.38 o   0.3323E-04
   7   1  -3     2684.22     2805.26       33.71 o   0.6088E-04
   8   1  -3      949.45      923.11       19.56 o   0.2630E-03
   9   1  -3     2070.56     1883.60       33.28 o   0.9728E-04
  10   1  -3      800.37      746.54       16.84 o   0.3377E-03
  11   1  -3      704.08      629.64       19.88 o   0.3829E-03
 -10   2  -3      135.90      112.65        8.12 o   0.2444E-02
  -9   2  -3       19.29       25.12        6.60 o   0.9226E-02
  -8   2  -3      154.72      127.26        7.92 o   0.2211E-02
  -7   2  -3      221.69      240.66       18.11 o   0.9768E-03
  -6   2  -3       82.83       52.43        5.79 o   0.4896E-02
  -5   2  -3      242.21      171.59        8.82 o   0.1530E-02
  -4   2  -3     6167.03     5152.89       57.03 o   0.2029E-04
  -3   2  -3     2690.56     2292.65       28.11 o   0.7436E-04
  -2   2  -3      414.53      302.76        6.66 o   0.9106E-03
  -1   2  -3      177.75      126.72        4.05 o   0.2323E-02
   0   2  -3      164.70      130.23        7.02 o   0.2199E-02
   1   2  -3     5269.00     5080.15       55.91 o   0.2261E-04
   2   2  -3     4219.88     4079.04       58.80 o   0.3110E-04
   3   2  -3      777.29      696.05       19.51 o   0.3458E-03
   4   2  -3      165.45      170.10       13.97 o   0.1460E-02
   5   2  -3      146.03      151.42       15.01 o   0.1517E-02
   6   2  -3     1077.82     1108.40       20.30 o   0.2160E-03
   7   2  -3     3437.94     3250.84       47.83 o   0.4436E-04
   8   2  -3     1211.94     1091.95       22.71 o   0.2031E-03
   9   2  -3      170.20      165.40        7.72 o   0.1857E-02
  10   2  -3      165.95      131.11        7.26 o   0.2162E-02
  11   2  -3      223.82      178.43       10.65 o   0.1472E-02
 -11   3  -3      417.63      421.04       12.25 o   0.6799E-03
 -10   3  -3      726.16      727.51       18.70 o   0.3495E-03
  -9   3  -3      953.63      929.69       20.31 o   0.2581E-03
  -8   3  -3     1109.43     1130.95       25.69 o   0.2001E-03
  -7   3  -3     3429.79     3329.55       46.28 o   0.4380E-04
  -6   3  -3      149.73      187.60       10.06 o   0.1651E-02
  -5   3  -3     3585.94     3610.38       82.31 o   0.3357E-04
  -4   3  -3     3422.89     3609.61       53.83 o   0.3945E-04
  -3   3  -3     5766.51     5663.67       62.58 o   0.1902E-04
  -2   3  -3      813.42      791.50       17.48 o   0.3174E-03
  -1   3  -3      876.90     1092.35       17.75 o   0.2398E-03
   0   3  -3      289.77      384.02        8.54 o   0.8569E-03
   1   3  -3      519.20      566.22       13.16 o   0.5049E-03
   2   3  -3     1388.44     1392.24       26.35 o   0.1543E-03
   3   3  -3     3371.59     3217.19       52.18 o   0.4437E-04
   4   3  -3     1935.41     1758.17       37.29 o   0.1026E-03
   5   3  -3       81.39      105.47       10.78 o   0.2551E-02
   6   3  -3      108.21       89.64        5.99 o   0.3260E-02
   7   3  -3       29.02       18.78        3.60 o   0.1352E-01
   8   3  -3      225.93      211.18        7.54 o   0.1434E-02
   9   3  -3      721.47      707.49       16.45 o   0.3656E-03
  10   3  -3      223.18      211.30       12.12 o   0.1272E-02
  11   3  -3        8.49       10.20        3.96 o   0.2358E-01
 -11   4  -3      652.72      692.23       14.17 o   0.3968E-03
 -10   4  -3      965.30     1036.50       20.74 o   0.2363E-03
  -9   4  -3      958.35      965.27       18.97 o   0.2550E-03
  -8   4  -3     1841.31     1796.81       24.86 o   0.1122E-03
  -7   4  -3      845.54      848.31       18.75 o   0.2943E-03
  -6   4  -3     1364.30     1414.46       28.28 o   0.1518E-03
  -5   4  -3     3448.88     3460.97       44.42 o   0.4241E-04
  -4   4  -3     2952.91     3062.91       49.14 o   0.5018E-04
  -3   4  -3     1909.36     2154.46       27.76 o   0.9255E-04
  -2   4  -3     9795.21     9839.58      119.85 o   0.7155E-05
  -1   4  -3     1566.55     1831.64       41.40 o   0.1049E-03
   0   4  -3     6028.17     6314.45      114.29 o   0.1440E-04
   1   4  -3     7100.61     7251.39       89.28 o   0.1243E-04
   2   4  -3    10087.51     9830.16      125.18 o   0.6994E-05
   3   4  -3      806.73      999.29       20.83 o   0.2583E-03
   4   4  -3     8588.93     8162.62      114.73 o   0.9419E-05
   5   4  -3     2126.49     2179.95       42.94 o   0.8019E-04
   6   4  -3     1808.59     1803.28       23.25 o   0.1137E-03
   7   4  -3     3595.81     3506.33       39.88 o   0.4188E-04
   8   4  -3      532.45      498.18       11.96 o   0.5587E-03
   9   4  -3     1847.21     1750.94       25.84 o   0.1140E-03
  10   4  -3      679.98      607.55       21.57 o   0.3849E-03
  11   4  -3      264.98      238.94       11.32 o   0.1158E-02
 -10   5  -3        9.56        8.61        2.27 o   0.3292E-01
  -9   5  -3       88.00       80.61        5.49 o   0.3773E-02
  -8   5  -3       33.30       32.73        3.50 o   0.9823E-02
  -7   5  -3      300.01      285.25        8.66 o   0.1052E-02
  -6   5  -3      784.28      775.43       14.62 o   0.3393E-03
  -5   5  -3       28.55       15.68        2.93 o   0.1574E-01
  -4   5  -3     1562.39     1533.32       22.90 o   0.1395E-03
  -3   5  -3      823.50      712.90       20.93 o   0.3253E-03
  -2   5  -3     1154.08     1115.67       37.05 o   0.1738E-03
  -1   5  -3     1387.43     1395.50       40.91 o   0.1340E-03
   0   5  -3      770.63      786.35       28.98 o   0.2783E-03
   1   5  -3      627.01      687.08       26.53 o   0.3346E-03
   2   5  -3     3446.47     3319.44       52.61 o   0.4255E-04
   3   5  -3      198.17      267.47       10.18 o   0.1202E-02
   4   5  -3     1134.12     1154.49       28.16 o   0.1896E-03
   5   5  -3     2278.54     2298.99       45.69 o   0.7313E-04
   6   5  -3     2196.29     2229.77       26.80 o   0.8492E-04
   7   5  -3     1578.17     1546.39       22.39 o   0.1387E-03
   8   5  -3      332.44      314.20        9.20 o   0.9351E-03
   9   5  -3      603.34      599.62       16.30 o   0.4405E-03
  10   5  -3      261.77      290.39        9.44 o   0.1075E-02
  11   5  -3      450.01      413.35       14.59 o   0.6423E-03
  -9   6  -3      340.19      328.99        7.27 o   0.9382E-03
  -8   6  -3      468.46      483.73       10.58 o   0.6058E-03
  -7   6  -3      257.88      228.43       11.87 o   0.1187E-02
  -6   6  -3     1412.55     1382.73       24.23 o   0.1571E-03
  -5   6  -3     1355.13     1358.20       23.93 o   0.1629E-03
  -4   6  -3     1061.32     1093.98       16.14 o   0.2275E-03
  -3   6  -3       71.06       84.37        3.75 o   0.4202E-02
  -2   6  -3      420.81      485.70       22.85 o   0.5001E-03
  -1   6  -3      420.96      538.77       22.56 o   0.4704E-03
   0   6  -3      112.86      141.44       11.82 o   0.1933E-02
   1   6  -3     1004.59     1079.05       37.28 o   0.1855E-03
   2   6  -3     1080.92     1004.43       40.11 o   0.1816E-03
   3   6  -3       28.06       22.27        7.23 o   0.8490E-02
   4   6  -3      429.41      383.56       17.02 o   0.6486E-03
   5   6  -3      715.29      678.54       12.53 o   0.3960E-03
   6   6  -3      238.76      191.97        7.51 o   0.1500E-02
   7   6  -3       48.39       56.98        4.89 o   0.5687E-02
   8   6  -3       50.28       59.31        5.13 o   0.5455E-02
   9   6  -3      225.32      201.21        9.46 o   0.1415E-02
  10   6  -3       57.67       69.61        5.00 o   0.4855E-02
  11   6  -3       12.89       22.56        3.42 o   0.1539E-01
  -8   7  -3     1071.75     1022.85       16.44 o   0.2384E-03
  -7   7  -3     1064.81     1020.09       18.19 o   0.2359E-03
  -6   7  -3      793.79      781.75       16.03 o   0.3319E-03
  -5   7  -3     1439.43     1417.86       19.96 o   0.1575E-03
  -4   7  -3      896.88      957.79       12.54 o   0.2784E-03
  -3   7  -3     2372.94     2456.81       24.00 o   0.7594E-04
  -2   7  -3     1027.36     1180.00       15.51 o   0.2173E-03
  -1   7  -3     2740.11     3027.02       29.96 o   0.5682E-04
   0   7  -3     2415.98     2631.52       41.92 o   0.6502E-04
   1   7  -3     3871.76     3933.22       93.25 o   0.2855E-04
   2   7  -3     1892.47     1927.39       59.72 o   0.7998E-04
   3   7  -3     1186.85     1257.72       28.02 o   0.1752E-03
   4   7  -3     1566.34     1574.26       21.30 o   0.1384E-03
   5   7  -3     1023.97      999.81       16.98 o   0.2464E-03
   6   7  -3     1575.01     1488.23       26.84 o   0.1390E-03
   7   7  -3     1535.75     1418.97       22.52 o   0.1502E-03
   8   7  -3     1344.78     1273.55       25.19 o   0.1705E-03
   9   7  -3      600.04      566.52       15.23 o   0.4633E-03
  10   7  -3        1.86       12.76        2.85 o   0.2826E-01
  11   7  -3      167.85      177.42        5.65 o   0.1862E-02
  -7   8  -3      124.01      119.31        4.39 o   0.2759E-02
  -6   8  -3      311.69      298.30        8.36 o   0.1012E-02
  -5   8  -3      256.65      262.26        8.14 o   0.1181E-02
  -4   8  -3     1038.75     1026.92       15.52 o   0.2417E-03
  -3   8  -3      635.11      660.23       11.44 o   0.4279E-03
  -2   8  -3      946.92     1028.38       18.41 o   0.2448E-03
  -1   8  -3     3143.71     3153.31       40.73 o   0.4910E-04
   0   8  -3      571.32      594.73       11.34 o   0.4803E-03
   1   8  -3      875.52      893.43       14.85 o   0.2902E-03
   2   8  -3      504.25      558.74       11.18 o   0.5267E-03
   3   8  -3     1163.39     1202.54       22.67 o   0.1925E-03
   4   8  -3     1661.12     1778.83       22.95 o   0.1202E-03
   5   8  -3     1429.80     1480.15       21.26 o   0.1511E-03
   6   8  -3     1766.96     1814.40       22.52 o   0.1151E-03
   7   8  -3      822.89      829.79       15.19 o   0.3141E-03
   8   8  -3       92.62       95.96        4.83 o   0.3429E-02
   9   8  -3       79.29       86.62        5.60 o   0.3737E-02
  10   8  -3      764.81      754.75       15.18 o   0.3472E-03
  11   8  -3       46.03       35.29        2.88 o   0.8927E-02
  -7   9  -3      456.98      471.07       10.92 o   0.6189E-03
  -6   9  -3       59.83       50.57        3.01 o   0.6431E-02
  -5   9  -3      527.14      489.05       10.92 o   0.5737E-03
  -4   9  -3       42.62       47.84        3.44 o   0.7024E-02
  -3   9  -3      810.74      784.45       16.42 o   0.3249E-03
  -2   9  -3      256.23      245.38        8.75 o   0.1217E-02
  -1   9  -3      571.21      591.01       13.82 o   0.4677E-03
   0   9  -3      180.15      178.33        7.79 o   0.1703E-02
   1   9  -3        0.27        0.71        2.06 o   0.1518E-01
   2   9  -3      805.92      765.18       15.02 o   0.3365E-03
   3   9  -3      284.71      314.79       10.82 o   0.9560E-03
   4   9  -3      320.48      324.39        9.51 o   0.9249E-03
   5   9  -3       95.63      123.68        5.40 o   0.2813E-02
   6   9  -3       15.01       25.94        2.62 o   0.1490E-01
   7   9  -3       52.64       40.61        4.59 o   0.6865E-02
   8   9  -3       42.22       46.58        3.58 o   0.7415E-02
   9   9  -3       27.38       34.12        3.49 o   0.9962E-02
  10   9  -3      138.83      141.17        7.96 o   0.2129E-02
  -5  10  -3      994.29      921.86       22.25 o   0.2510E-03
  -4  10  -3      334.86      317.55       12.15 o   0.8855E-03
  -3  10  -3     1513.60     1456.43       23.81 o   0.1475E-03
  -2  10  -3      886.55      862.97       17.32 o   0.2921E-03
  -1  10  -3      409.37      462.53       11.21 o   0.6526E-03
   0  10  -3      448.41      491.99       12.12 o   0.5964E-03
   1  10  -3     1121.35     1095.33       17.44 o   0.2202E-03
   2  10  -3      471.48      454.55       10.55 o   0.6328E-03
   3  10  -3     1796.46     1821.06       31.32 o   0.1082E-03
   4  10  -3      685.64      665.08       17.42 o   0.3842E-03
   5  10  -3       51.07       46.23        3.95 o   0.6752E-02
   6  10  -3      819.18      703.50       18.30 o   0.3427E-03
   7  10  -3      234.41      172.69        8.81 o   0.1558E-02
   8  10  -3      604.50      557.11       13.64 o   0.4798E-03
   9  10  -3      146.29      134.04        5.33 o   0.2348E-02
  10  10  -3      138.93      126.72        6.60 o   0.2402E-02
  -4  11  -3      320.88      304.33        9.99 o   0.9620E-03
  -3  11  -3      383.82      404.84       12.48 o   0.7127E-03
  -2  11  -3      600.40      634.91       12.28 o   0.4477E-03
  -1  11  -3      446.85      419.04       10.95 o   0.6821E-03
   0  11  -3      373.55      374.96       10.34 o   0.7883E-03
   1  11  -3     1411.26     1387.80       24.26 o   0.1571E-03
   2  11  -3      407.63      416.37       16.79 o   0.6331E-03
   3  11  -3     1904.23     1913.75       30.24 o   0.1017E-03
   4  11  -3      513.40      462.84       19.94 o   0.5189E-03
   5  11  -3      398.22      377.59       17.39 o   0.6696E-03
   6  11  -3      534.26      519.41       12.79 o   0.5358E-03
   7  11  -3      155.48      150.94        6.23 o   0.2095E-02
   8  11  -3      353.34      371.93        8.63 o   0.8270E-03
   9  11  -3      383.62      420.80       11.22 o   0.7076E-03
  -2  12  -3       17.20       17.42        2.66 o   0.1856E-01
  -1  12  -3      130.22      137.30        4.77 o   0.2431E-02
   0  12  -3       41.32       30.61        4.66 o   0.8489E-02
   1  12  -3      180.59      191.35        9.49 o   0.1564E-02
   2  12  -3      132.11      128.05        5.56 o   0.2503E-02
   3  12  -3       73.89       83.50        7.02 o   0.3653E-02
   4  12  -3       61.87       80.73        6.44 o   0.3993E-02
   5  12  -3      112.94      158.99        7.93 o   0.2104E-02
   6  12  -3       31.02       55.64        4.49 o   0.6576E-02
   7  12  -3       30.72       56.14        2.55 o   0.7242E-02
   8  12  -3       19.74       36.33        1.78 o   0.1144E-01
   0  13  -3      333.48      302.10        6.70 o   0.1007E-02
   1  13  -3      332.04      299.29        7.21 o   0.1009E-02
   2  13  -3      193.34      218.17        5.44 o   0.1546E-02
   3  13  -3      183.60      152.92        8.41 o   0.1846E-02
   4  13  -3       20.95       10.46        3.57 o   0.1977E-01
   5  13  -3      246.85      201.11        8.87 o   0.1395E-02
   6  13  -3      146.12       97.69        6.31 o   0.2752E-02
   7  13  -3      190.47      161.76        6.39 o   0.1852E-02
  -8 -14  -2      336.03      384.51        8.90 o   0.8197E-03
  -7 -14  -2      682.79      716.89       11.19 o   0.3924E-03
  -6 -14  -2      735.83      757.05       12.39 o   0.3617E-03
  -5 -14  -2      111.61      110.73        4.19 o   0.3010E-02
  -4 -14  -2      431.18      461.04        7.09 o   0.6731E-03
  -3 -14  -2      222.87      234.20        5.84 o   0.1395E-02
  -2 -14  -2      579.42      585.96       13.89 o   0.4702E-03
  -8 -13  -2      407.70      388.97       11.97 o   0.7297E-03
  -7 -13  -2      210.04      172.40        8.85 o   0.1630E-02
  -6 -13  -2      332.11      293.64        8.16 o   0.1011E-02
  -5 -13  -2      180.41      186.98        6.07 o   0.1736E-02
  -4 -13  -2        2.00        1.26        1.86 o   0.1324E+00
  -3 -13  -2      433.59      401.84        8.16 o   0.7348E-03
  -2 -13  -2     1202.25     1174.04       15.47 o   0.2051E-03
  -1 -13  -2      556.72      488.03       15.16 o   0.5339E-03
   0 -13  -2      952.17      973.68       14.33 o   0.2646E-03
   1 -13  -2      131.69      106.96        5.76 o   0.2786E-02
  -6 -12  -2       14.09       14.03        3.04 o   0.2056E-01
  -5 -12  -2      180.01      222.27        9.05 o   0.1433E-02
  -4 -12  -2        4.02        5.84        2.06 o   0.5546E-01
  -3 -12  -2      572.03      566.12       13.02 o   0.4867E-03
  -2 -12  -2       44.29       47.48        3.69 o   0.6906E-02
  -1 -12  -2       66.56       69.61        3.28 o   0.4942E-02
   0 -12  -2       86.00       81.06        4.21 o   0.3998E-02
   1 -12  -2       46.51       52.54        2.91 o   0.6689E-02
   2 -12  -2      122.97      161.82        4.43 o   0.2226E-02
  -7 -11  -2      948.63      924.79       39.43 o   0.2001E-03
  -6 -11  -2      376.90      359.93       11.47 o   0.7917E-03
  -5 -11  -2     1294.92     1341.17       23.24 o   0.1678E-03
  -4 -11  -2      391.82      448.81       13.38 o   0.6497E-03
  -3 -11  -2     2353.42     2538.70       34.91 o   0.7031E-04
  -2 -11  -2      164.38      188.18        6.94 o   0.1746E-02
  -1 -11  -2      618.74      625.00       11.61 o   0.4486E-03
   0 -11  -2     1112.46     1132.61       16.33 o   0.2154E-03
   1 -11  -2      323.97      333.22        9.67 o   0.9036E-03
   2 -11  -2      101.17      110.81        4.89 o   0.3035E-02
   3 -11  -2       57.67       56.27        3.46 o   0.6006E-02
   4 -11  -2      319.82      353.73        6.89 o   0.9077E-03
  -8 -10  -2      658.04      598.05       32.96 o   0.3180E-03
  -7 -10  -2      594.76      567.67       21.74 o   0.4210E-03
  -6 -10  -2      608.93      610.99       15.24 o   0.4393E-03
  -5 -10  -2     1721.10     1805.33       32.18 o   0.1103E-03
  -4 -10  -2      578.57      662.54       13.62 o   0.4307E-03
  -3 -10  -2     1056.87     1058.28       22.11 o   0.2226E-03
  -2 -10  -2      684.72      732.26       12.88 o   0.3795E-03
  -1 -10  -2     2126.51     2194.57       32.17 o   0.8515E-04
   0 -10  -2      831.44      849.74       12.18 o   0.3160E-03
   1 -10  -2     1397.73     1491.33       19.49 o   0.1532E-03
   2 -10  -2     1474.45     1473.91       23.97 o   0.1472E-03
   3 -10  -2      744.44      739.28       15.30 o   0.3556E-03
   4 -10  -2      795.93      766.06       14.98 o   0.3391E-03
   5 -10  -2     1323.72     1316.89       28.20 o   0.1620E-03
  -9  -9  -2      506.53      610.45       28.78 o   0.3647E-03
  -8  -9  -2       82.27       69.34       11.38 o   0.2980E-02
  -7  -9  -2      139.07      160.09       14.46 o   0.1538E-02
  -6  -9  -2       47.36       48.79        4.93 o   0.6329E-02
  -5  -9  -2      117.09      116.98        7.41 o   0.2568E-02
  -4  -9  -2      126.24      121.00        7.52 o   0.2463E-02
  -3  -9  -2      101.20       91.47        5.38 o   0.3376E-02
  -2  -9  -2      123.44      113.27        5.38 o   0.2758E-02
  -1  -9  -2       34.59       28.66        3.06 o   0.1064E-01
   0  -9  -2      967.21      990.05       17.41 o   0.2522E-03
   1  -9  -2      225.89      244.26        6.89 o   0.1324E-02
   2  -9  -2      428.05      425.18       11.79 o   0.6715E-03
   3  -9  -2       83.57      108.98        7.50 o   0.2956E-02
   4  -9  -2        4.52        4.42        2.78 o   0.4926E-01
   5  -9  -2      407.74      437.10       10.24 o   0.6869E-03
   6  -9  -2      381.51      413.10       12.55 o   0.7047E-03
  -9  -8  -2      511.08      595.06       19.70 o   0.4421E-03
  -8  -8  -2      999.27     1056.85       40.00 o   0.1800E-03
  -7  -8  -2      777.49      758.99       33.85 o   0.2605E-03
  -6  -8  -2     1307.40     1305.02       24.98 o   0.1683E-03
  -5  -8  -2     2751.10     2705.32       39.77 o   0.6021E-04
  -4  -8  -2      989.07     1029.36       23.69 o   0.2274E-03
  -3  -8  -2      789.94      869.72       20.62 o   0.2886E-03
  -2  -8  -2     1248.14     1292.36       27.33 o   0.1691E-03
  -1  -8  -2      903.15      913.36       30.41 o   0.2348E-03
   0  -8  -2      889.28      881.81       17.11 o   0.2841E-03
   1  -8  -2      500.39      537.30        9.96 o   0.5490E-03
   2  -8  -2      246.45      269.52        7.26 o   0.1194E-02
   3  -8  -2      462.95      482.93       17.10 o   0.5463E-03
   4  -8  -2      445.38      426.24       12.80 o   0.6535E-03
   5  -8  -2      317.07      309.07       10.34 o   0.9463E-03
   6  -8  -2       79.84       96.55        6.87 o   0.3300E-02
   7  -8  -2       22.99       29.40        2.16 o   0.1263E-01
  -9  -7  -2     1880.00     1991.31       40.48 o   0.9242E-04
  -8  -7  -2     1422.32     1360.86       47.79 o   0.1254E-03
  -7  -7  -2     2143.73     2101.50       40.34 o   0.8363E-04
  -6  -7  -2      351.51      391.38       11.25 o   0.7688E-03
  -5  -7  -2     1763.19     1919.76       33.14 o   0.1026E-03
  -4  -7  -2     2751.64     2860.30       36.80 o   0.5820E-04
  -3  -7  -2     2444.73     2704.02       34.08 o   0.6550E-04
  -2  -7  -2     2183.54     2417.31       37.30 o   0.7509E-04
  -1  -7  -2     6775.23     6708.61      125.25 o   0.1246E-04
   0  -7  -2     3687.75     3595.51       74.73 o   0.3472E-04
   1  -7  -2     1019.41     1098.89       27.11 o   0.2069E-03
   2  -7  -2     1913.35     2001.84       23.27 o   0.1010E-03
   3  -7  -2     1039.83     1097.05       26.12 o   0.2083E-03
   4  -7  -2     1914.74     1867.53       30.43 o   0.1035E-03
   5  -7  -2     3346.00     3265.17       37.74 o   0.4665E-04
   6  -7  -2     1108.72     1072.35       21.53 o   0.2160E-03
   7  -7  -2      949.06      923.83       25.49 o   0.2452E-03
   8  -7  -2      433.28      446.27       13.26 o   0.6332E-03
  -9  -6  -2      315.59      330.85       22.14 o   0.6715E-03
  -8  -6  -2        5.05        1.92        3.32 o   0.5319E-01
  -7  -6  -2       24.72       15.47        4.10 o   0.1472E-01
  -6  -6  -2      768.68      770.88       13.33 o   0.3443E-03
  -5  -6  -2      105.62       53.83        5.30 o   0.4415E-02
  -4  -6  -2      476.81      498.90       11.36 o   0.5826E-03
  -3  -6  -2     1616.77     1621.10       24.06 o   0.1305E-03
  -2  -6  -2     3706.92     3652.47       44.43 o   0.3882E-04
  -1  -6  -2      379.46      385.92       10.55 o   0.7623E-03
   0  -6  -2      454.76      522.62       12.05 o   0.5660E-03
   1  -6  -2       49.35       88.56        7.57 o   0.3685E-02
   2  -6  -2      988.86     1038.45       25.62 o   0.2215E-03
   3  -6  -2     1469.74     1452.54       30.82 o   0.1408E-03
   4  -6  -2     2653.26     2632.08       31.11 o   0.6521E-04
   5  -6  -2      495.48      522.55       11.58 o   0.5557E-03
   6  -6  -2      463.63      506.33       10.78 o   0.5843E-03
   7  -6  -2      751.95      740.90       23.85 o   0.3155E-03
   8  -6  -2      230.26      231.26        7.40 o   0.1354E-02
  -9  -5  -2      364.32      405.41       15.19 o   0.6825E-03
  -8  -5  -2      617.23      651.15       19.54 o   0.3898E-03
  -7  -5  -2     2295.55     2228.42       32.16 o   0.8076E-04
  -6  -5  -2     1490.45     1503.75       26.80 o   0.1405E-03
  -5  -5  -2     4925.67     4697.61       46.25 o   0.2593E-04
  -4  -5  -2      658.20      554.20        9.42 o   0.4882E-03
  -3  -5  -2     1307.64     1250.49       19.43 o   0.1807E-03
  -2  -5  -2     2660.05     2422.48       32.57 o   0.6966E-04
  -1  -5  -2     1424.73     1320.19       21.28 o   0.1652E-03
   0  -5  -2     2053.45     2004.07       35.19 o   0.9122E-04
   1  -5  -2      389.21      357.57       11.89 o   0.7749E-03
   2  -5  -2       99.80       89.87       10.16 o   0.2739E-02
   3  -5  -2     1358.69     1268.26       45.92 o   0.1353E-03
   4  -5  -2      159.27      162.56        5.91 o   0.1978E-02
   5  -5  -2      666.74      628.38       13.57 o   0.4243E-03
   6  -5  -2       27.67       22.35        3.03 o   0.1328E-01
   7  -5  -2       17.75       10.53        4.99 o   0.1665E-01
   8  -5  -2      133.49      156.64        6.82 o   0.2097E-02
   9  -5  -2        3.90        4.78        1.98 o   0.6289E-01
  -9  -4  -2     2279.53     2293.32       62.63 o   0.6456E-04
  -8  -4  -2     1921.09     2079.59       52.70 o   0.8008E-04
  -7  -4  -2     4898.79     4732.80      100.68 o   0.2144E-04
  -5  -4  -2     2436.82     2550.58       35.90 o   0.6847E-04
  -4  -4  -2     4342.70     4604.38       39.78 o   0.2869E-04
  -3  -4  -2     7051.07     6893.14       70.22 o   0.1364E-04
  -2  -4  -2     9828.11     9556.11       95.02 o   0.7664E-05
  -1  -4  -2     2455.21     2616.46       29.31 o   0.6875E-04
   0  -4  -2     6331.77     6403.31       80.48 o   0.1532E-04
   1  -4  -2     2752.21     2917.61       59.24 o   0.5089E-04
   2  -4  -2     1201.15     1426.34       36.25 o   0.1459E-03
   3  -4  -2     5188.66     5159.57      108.30 o   0.1885E-04
   4  -4  -2     2498.63     2493.51       46.10 o   0.6542E-04
   5  -4  -2     2035.78     1977.05       25.99 o   0.9821E-04
   6  -4  -2     2242.54     2203.87       37.19 o   0.8050E-04
   7  -4  -2     1669.05     1715.30       29.30 o   0.1184E-03
   8  -4  -2      909.53      856.92       20.68 o   0.2789E-03
   9  -4  -2      870.91      844.78       17.57 o   0.2949E-03
 -11  -3  -2       46.90       58.08        8.43 o   0.4457E-02
 -10  -3  -2      234.30      279.94       12.60 o   0.1045E-02
  -9  -3  -2       57.45       67.03        6.57 o   0.4502E-02
  -8  -3  -2       63.52       68.29        5.90 o   0.4491E-02
  -7  -3  -2      183.80      224.29       12.65 o   0.1269E-02
  -6  -3  -2      104.82       72.68        5.94 o   0.3679E-02
  -5  -3  -2     3396.86     3299.04       65.43 o   0.4037E-04
  -4  -3  -2      404.37      427.37       14.41 o   0.6514E-03
  -3  -3  -2     2954.14     3017.92       27.19 o   0.5530E-04
  -2  -3  -2     8291.91     7972.60      140.29 o   0.9212E-05
  -1  -3  -2     8308.93     7888.14       99.24 o   0.1024E-04
   0  -3  -2     3131.45     2575.23       42.81 o   0.5826E-04
   1  -3  -2     9252.26     9087.99      113.16 o   0.8118E-05
   2  -3  -2     1431.74     1372.03       37.76 o   0.1385E-03
   3  -3  -2     8163.02     7798.45      151.16 o   0.9201E-05
   4  -3  -2     4180.75     3900.87       65.73 o   0.3167E-04
   5  -3  -2     1737.09     1710.93       35.07 o   0.1117E-03
   6  -3  -2     1756.89     1660.55       24.76 o   0.1226E-03
   7  -3  -2     1532.36     1595.90       25.93 o   0.1331E-03
   8  -3  -2     1002.79      943.11       17.41 o   0.2581E-03
   9  -3  -2      334.33      305.38       11.42 o   0.9126E-03
  10  -3  -2      218.92      210.02        9.17 o   0.1416E-02
 -11  -2  -2      727.39      726.43       31.70 o   0.2827E-03
 -10  -2  -2      484.37      489.15       15.26 o   0.5507E-03
  -9  -2  -2      628.89      625.49       20.97 o   0.3906E-03
  -8  -2  -2     1394.55     1388.55       44.74 o   0.1283E-03
  -7  -2  -2      284.64      297.45       10.20 o   0.9964E-03
  -6  -2  -2       89.46       85.39        7.75 o   0.3266E-02
  -5  -2  -2     1444.12     1460.62       35.00 o   0.1355E-03
  -4  -2  -2      715.81      725.11       20.60 o   0.3396E-03
  -3  -2  -2     1321.35     1329.49       27.95 o   0.1608E-03
  -2  -2  -2    15583.35    14172.07      141.13 o   0.3571E-05
  -1  -2  -2    18236.09    16900.61      204.18 o   0.2522E-05
   0  -2  -2    18639.58    17068.99      170.76 o   0.2534E-05
   1  -2  -2     2749.59     2520.92       38.85 o   0.6447E-04
   2  -2  -2     3073.24     2967.01       62.60 o   0.4673E-04
   3  -2  -2      238.60      268.63        9.52 o   0.1163E-02
   4  -2  -2      159.24      179.25        9.60 o   0.1675E-02
   5  -2  -2      124.52      114.08        9.35 o   0.2349E-02
   6  -2  -2       11.27       16.25        2.31 o   0.2202E-01
   7  -2  -2      111.94      108.24        5.87 o   0.2895E-02
   8  -2  -2       33.78       49.82        3.38 o   0.7503E-02
   9  -2  -2       47.28       44.65        4.05 o   0.6934E-02
  10  -2  -2       33.11       35.59        5.64 o   0.7803E-02
 -11  -1  -2     1196.40     1320.32       42.80 o   0.1433E-03
 -10  -1  -2     2583.71     2675.53       49.86 o   0.5940E-04
  -9  -1  -2     1654.02     1713.37       37.26 o   0.1116E-03
  -8  -1  -2     1724.34     1803.40       36.58 o   0.1063E-03
  -7  -1  -2     2162.38     2218.10       37.96 o   0.8052E-04
  -6  -1  -2     1440.91     1556.64       24.76 o   0.1405E-03
  -5  -1  -2     6874.37     7155.89       85.62 o   0.1288E-04
  -4  -1  -2     8090.36     8023.61       95.04 o   0.1027E-04
  -3  -1  -2    12113.13    11962.92      111.60 o   0.5183E-05
  -2  -1  -2     6819.04     6483.54       78.17 o   0.1456E-04
  -1  -1  -2      351.92      342.40        6.90 o   0.8921E-03
   0  -1  -2      875.08      868.01       20.46 o   0.2805E-03
   1  -1  -2      999.62      931.98       24.41 o   0.2413E-03
   2  -1  -2    20196.60    20442.00      325.75 o   0.1711E-05
   3  -1  -2     6703.53     6673.21       86.42 o   0.1403E-04
   4  -1  -2     2782.93     2764.70       47.60 o   0.5667E-04
   5  -1  -2     1056.69      985.02       40.36 o   0.1844E-03
   6  -1  -2      807.31      822.71       13.87 o   0.3235E-03
   7  -1  -2     1106.40     1154.90       17.73 o   0.2112E-03
   8  -1  -2     1658.93     1638.70       28.78 o   0.1237E-03
   9  -1  -2      920.76      894.46       16.48 o   0.2806E-03
  10  -1  -2     1007.37      979.85       19.42 o   0.2459E-03
  11  -1  -2      121.27      120.06        6.63 o   0.2585E-02
 -10   0  -2      242.67      255.38       13.37 o   0.1077E-02
  -9   0  -2      443.47      451.03       18.16 o   0.5671E-03
  -8   0  -2      607.82      682.43       20.49 o   0.3741E-03
  -7   0  -2      923.50     1010.25       24.18 o   0.2349E-03
  -6   0  -2      920.82      967.46       14.72 o   0.2662E-03
  -5   0  -2     2898.67     2867.30       30.20 o   0.5779E-04
  -4   0  -2     4672.14     4297.95       48.77 o   0.2894E-04
  -3   0  -2     4824.15     5032.56       53.99 o   0.2399E-04
  -2   0  -2     5071.56     4916.11       82.68 o   0.2186E-04
  -1   0  -2     1854.28     1763.65       34.74 o   0.1064E-03
   0   0  -2      526.41      635.37       14.70 o   0.4502E-03
   1   0  -2    24398.61    24116.85      382.11 o   0.1232E-05
   2   0  -2    11234.77    10604.35      127.68 o   0.6054E-05
   3   0  -2     2734.24     2823.83       42.38 o   0.5726E-04
   4   0  -2     7325.51     7066.02      140.31 o   0.1095E-04
   5   0  -2      619.68      703.99       29.53 o   0.3148E-03
   6   0  -2     5097.03     4676.01      118.70 o   0.1965E-04
   7   0  -2     2261.43     2272.81       28.68 o   0.8151E-04
   8   0  -2     2193.87     2054.98       29.19 o   0.8999E-04
   9   0  -2     1078.37      987.26       21.79 o   0.2320E-03
  10   0  -2      173.63      157.95        7.66 o   0.1899E-02
  11   0  -2      186.47      186.01       10.01 o   0.1572E-02
 -12   1  -2      160.89      180.60        6.12 o   0.1835E-02
 -10   1  -2       71.65       64.00        7.79 o   0.4052E-02
  -9   1  -2       79.92       94.18        8.08 o   0.3150E-02
  -8   1  -2      565.54      577.82       20.47 o   0.4313E-03
  -7   1  -2      758.46      750.12       22.51 o   0.3175E-03
  -6   1  -2       32.86       11.44        3.59 o   0.1551E-01
  -5   1  -2      755.61      760.73       13.30 o   0.3506E-03
  -4   1  -2     1087.00     1079.44       14.40 o   0.2293E-03
  -3   1  -2       88.48       72.92        3.51 o   0.4281E-02
  -2   1  -2     1339.22     1290.22       27.00 o   0.1652E-03
  -1   1  -2      343.63      295.33       10.85 o   0.9339E-03
   0   1  -2      535.57      533.68       10.80 o   0.5346E-03
   1   1  -2     6791.07     6150.97      116.35 o   0.1381E-04
   2   1  -2     1326.86     1246.16       22.95 o   0.1772E-03
   3   1  -2      116.93      135.85        9.54 o   0.2177E-02
   4   1  -2       21.37       26.39        5.99 o   0.9517E-02
   5   1  -2      694.54      612.45       30.57 o   0.3217E-03
   6   1  -2     1374.47     1194.68       50.39 o   0.1317E-03
   7   1  -2      121.84      117.55        5.45 o   0.2709E-02
   8   1  -2       26.79       31.19        3.54 o   0.1070E-01
   9   1  -2       85.81       94.16        5.85 o   0.3391E-02
  10   1  -2      152.86      135.25        7.23 o   0.2182E-02
  11   1  -2      271.34      296.47        8.38 o   0.1064E-02
 -10   2  -2      539.62      519.23       27.89 o   0.4012E-03
  -9   2  -2     4435.25     4548.49       73.90 o   0.2590E-04
  -8   2  -2     1008.37     1076.75       28.90 o   0.2069E-03
  -7   2  -2     1918.44     2024.54       40.53 o   0.9004E-04
  -6   2  -2     3496.06     3566.45       57.80 o   0.3859E-04
  -5   2  -2     1498.98     1586.19       24.16 o   0.1369E-03
  -4   2  -2     1535.14     1597.21       19.20 o   0.1381E-03
  -3   2  -2     2233.41     2340.20       23.85 o   0.8143E-04
  -2   2  -2     3758.72     3839.99       40.19 o   0.3716E-04
  -1   2  -2     5220.80     5448.36       51.88 o   0.2137E-04
   0   2  -2     4743.90     4951.08       57.59 o   0.2443E-04
   1   2  -2     1583.44     1738.59       24.27 o   0.1234E-03
   2   2  -2     1226.62     1440.44       21.85 o   0.1629E-03
   3   2  -2     1950.44     2061.48       32.38 o   0.9302E-04
   4   2  -2     1233.87     1315.22       37.24 o   0.1519E-03
   5   2  -2     1338.77     1390.72       43.58 o   0.1322E-03
   6   2  -2     2476.15     2385.63       70.73 o   0.5699E-04
   7   2  -2      479.36      486.01       13.26 o   0.5797E-03
   8   2  -2     1341.99     1256.75       25.68 o   0.1711E-03
   9   2  -2     1007.13      914.24       20.39 o   0.2560E-03
  10   2  -2      192.50      151.92        8.04 o   0.1847E-02
  11   2  -2       81.94       59.87        5.03 o   0.4707E-02
 -11   3  -2      586.61      659.82       14.66 o   0.4225E-03
  -9   3  -2       95.04       99.43        6.26 o   0.3166E-02
  -8   3  -2     1788.80     1861.01       40.63 o   0.9863E-04
  -7   3  -2      406.93      435.16       24.39 o   0.5161E-03
  -6   3  -2     2948.16     2876.58       39.96 o   0.5508E-04
  -5   3  -2      638.93      656.91       19.24 o   0.3875E-03
  -4   3  -2     8028.43     7237.79      102.54 o   0.1127E-04
  -3   3  -2     9983.76     9421.74      121.46 o   0.7389E-05
  -2   3  -2     3120.78     3055.83       44.07 o   0.4989E-04
  -1   3  -2     3962.82     4081.09       52.53 o   0.3278E-04
   0   3  -2     5568.26     5798.95       99.88 o   0.1694E-04
   1   3  -2     4300.95     4585.19       55.16 o   0.2786E-04
   2   3  -2     3758.05     4107.68       51.32 o   0.3360E-04
   3   3  -2     6116.16     6351.10       80.23 o   0.1573E-04
   4   3  -2    11371.29    11193.80      140.82 o   0.5568E-05
   5   3  -2     4931.97     5040.01      104.84 o   0.1999E-04
   6   3  -2     2405.61     2552.84       68.14 o   0.5602E-04
   7   3  -2     1873.69     1876.25       24.29 o   0.1077E-03
   8   3  -2      123.42      106.86        7.11 o   0.2737E-02
   9   3  -2     1507.10     1414.02       26.38 o   0.1478E-03
  10   3  -2      703.87      625.28       16.02 o   0.4072E-03
  11   3  -2      540.67      487.18       12.75 o   0.5575E-03
 -10   4  -2       61.01       62.57        4.99 o   0.5075E-02
  -9   4  -2       23.77       27.65        3.33 o   0.1199E-01
  -8   4  -2       14.19        6.30        3.34 o   0.2796E-01
  -7   4  -2      587.59      542.93       12.66 o   0.5000E-03
  -6   4  -2      149.15      108.71        8.60 o   0.2376E-02
  -5   4  -2       49.96       19.46        8.77 o   0.6241E-02
  -4   4  -2      331.39      294.92       10.44 o   0.9603E-03
  -3   4  -2      143.06      114.35        6.26 o   0.2555E-02
  -2   4  -2      180.92      166.22        7.78 o   0.1787E-02
  -1   4  -2       49.38       26.86        4.01 o   0.9235E-02
   0   4  -2      314.93      254.92       14.80 o   0.9566E-03
   1   4  -2      926.40      790.46       17.77 o   0.3016E-03
   2   4  -2      216.16      141.90        8.38 o   0.1825E-02
   3   4  -2      364.34      319.45       12.25 o   0.8454E-03
   4   4  -2     1140.25      998.51       25.57 o   0.2163E-03
   5   4  -2     1244.74     1222.15       28.79 o   0.1739E-03
   6   4  -2      256.66      274.28       19.34 o   0.8455E-03
   7   4  -2       93.09       81.97        4.83 o   0.3729E-02
   8   4  -2      115.33      122.61        5.92 o   0.2666E-02
   9   4  -2      367.04      379.34       11.15 o   0.7721E-03
  10   4  -2      555.34      551.99       13.78 o   0.4966E-03
  11   4  -2      418.01      417.49       16.10 o   0.6341E-03
  12   4  -2      109.20      133.22        6.62 o   0.2481E-02
 -10   5  -2      697.77      714.27       16.18 o   0.3681E-03
  -9   5  -2      728.33      716.53       13.20 o   0.3749E-03
  -8   5  -2      766.55      810.75       16.81 o   0.3229E-03
  -7   5  -2      249.10      256.93        7.88 o   0.1217E-02
  -6   5  -2     3658.72     3720.53       40.21 o   0.3902E-04
  -5   5  -2      415.38      457.05        9.96 o   0.6661E-03
  -4   5  -2     1758.08     1823.67       26.94 o   0.1114E-03
  -3   5  -2     1110.21     1216.90       20.11 o   0.1982E-03
  -2   5  -2      220.82      322.90        9.58 o   0.1041E-02
  -1   5  -2      871.16     1028.29       29.29 o   0.2227E-03
   0   5  -2     4644.59     4505.45       92.85 o   0.2379E-04
   1   5  -2       30.31       72.40        6.07 o   0.5028E-02
   2   5  -2     3164.40     3075.93       46.98 o   0.4883E-04
   3   5  -2      414.34      472.36       13.68 o   0.6130E-03
   4   5  -2      534.93      575.65       17.23 o   0.4644E-03
   5   5  -2      485.94      534.16       17.58 o   0.5027E-03
   6   5  -2      168.60      189.62        6.58 o   0.1743E-02
   7   5  -2     1037.22      988.19       16.55 o   0.2478E-03
   8   5  -2      887.17      813.48       16.08 o   0.3067E-03
   9   5  -2      410.46      369.01       10.15 o   0.7720E-03
  10   5  -2       31.76       19.56        3.53 o   0.1284E-01
  11   5  -2       28.91       19.09        4.84 o   0.1176E-01
  12   5  -2       15.52        4.71        3.27 o   0.2997E-01
  -9   6  -2      327.01      302.97       10.59 o   0.9439E-03
  -8   6  -2      624.00      616.56       12.49 o   0.4479E-03
  -7   6  -2      589.27      574.55       16.85 o   0.4528E-03
  -6   6  -2     1145.67     1138.00       19.58 o   0.2073E-03
  -5   6  -2     4955.34     4976.26       64.59 o   0.2330E-04
  -4   6  -2     2255.98     2251.63       33.93 o   0.8003E-04
  -3   6  -2     1428.25     1438.48       21.79 o   0.1537E-03
  -2   6  -2     2899.52     2848.94       70.19 o   0.4743E-04
  -1   6  -2     1803.31     1884.84       50.03 o   0.9007E-04
   0   6  -2     7042.73     6763.53      135.93 o   0.1177E-04
   1   6  -2     3569.63     3590.97       80.30 o   0.3412E-04
   2   6  -2     4458.66     4381.20       96.10 o   0.2440E-04
   3   6  -2     2531.45     2623.63       65.51 o   0.5507E-04
   4   6  -2     5311.73     5131.88       78.14 o   0.2096E-04
   5   6  -2     1480.85     1585.75       34.37 o   0.1275E-03
   6   6  -2     2312.78     2351.81       26.07 o   0.7948E-04
   7   6  -2     1468.10     1433.14       18.10 o   0.1563E-03
   8   6  -2      817.50      826.78       14.69 o   0.3178E-03
   9   6  -2      281.59      244.45       10.56 o   0.1144E-02
  10   6  -2      656.13      640.55       16.09 o   0.4100E-03
  11   6  -2      333.06      307.70        9.47 o   0.9591E-03
  12   6  -2      178.82      144.82        7.75 o   0.1975E-02
  -8   7  -2       41.32       38.67        2.67 o   0.8534E-02
  -7   7  -2       58.47       49.58        3.81 o   0.6230E-02
  -6   7  -2      270.58      251.10        8.66 o   0.1169E-02
  -5   7  -2      396.63      411.44       11.03 o   0.7139E-03
  -4   7  -2       58.50       43.81        3.47 o   0.6829E-02
  -3   7  -2      254.63      216.22        6.05 o   0.1398E-02
  -2   7  -2      197.73      168.09        5.17 o   0.1844E-02
  -1   7  -2      202.76      168.84        9.62 o   0.1618E-02
   0   7  -2     1466.77     1313.16       46.93 o   0.1275E-03
   1   7  -2      368.11      373.71       21.77 o   0.6101E-03
   2   7  -2      890.44      919.05       36.01 o   0.2154E-03
   3   7  -2      212.66      273.14       17.32 o   0.9484E-03
   4   7  -2      794.67      840.47       36.14 o   0.2350E-03
   5   7  -2       31.84       14.56        2.87 o   0.1564E-01
   6   7  -2     2805.01     2850.36       34.37 o   0.5828E-04
   7   7  -2     1124.23     1064.29       21.71 o   0.2153E-03
   8   7  -2     2942.73     2971.86       36.00 o   0.5440E-04
   9   7  -2       68.05       62.20        5.49 o   0.4840E-02
  10   7  -2      124.05      111.09        6.83 o   0.2668E-02
  11   7  -2      253.18      311.78        8.02 o   0.1057E-02
  -8   8  -2      254.92      251.40        7.46 o   0.1240E-02
  -7   8  -2      241.09      222.05        6.38 o   0.1397E-02
  -6   8  -2      355.63      359.66        9.16 o   0.8436E-03
  -5   8  -2      755.19      765.27       15.44 o   0.3453E-03
  -4   8  -2       23.70       26.58        3.10 o   0.1232E-01
  -3   8  -2     1767.36     1804.89       22.84 o   0.1154E-03
  -2   8  -2      192.87      195.35        6.14 o   0.1655E-02
  -1   8  -2       67.03       76.66        4.63 o   0.4455E-02
   0   8  -2      586.19      623.15       13.59 o   0.4487E-03
   1   8  -2      395.92      368.26        9.21 o   0.7997E-03
   2   8  -2     1281.61     1163.56       18.74 o   0.1963E-03
   3   8  -2      127.92      120.13        6.74 o   0.2536E-02
   4   8  -2       62.13       69.71        3.59 o   0.4966E-02
   5   8  -2     1362.34     1272.69       20.00 o   0.1764E-03
   6   8  -2      409.00      435.44       10.10 o   0.6827E-03
   7   8  -2      757.50      751.77       16.80 o   0.3437E-03
   8   8  -2       66.31       73.76        4.48 o   0.4503E-02
   9   8  -2      504.51      464.89       10.89 o   0.6026E-03
  10   8  -2      131.70      139.36        6.45 o   0.2297E-02
  11   8  -2       15.57        1.55        2.64 o   0.4133E-01
  -6   9  -2     1037.95     1047.05       16.19 o   0.2370E-03
  -5   9  -2     1326.08     1270.75       21.05 o   0.1772E-03
  -4   9  -2     1489.03     1487.08       24.02 o   0.1450E-03
  -3   9  -2     1098.86     1094.72       20.04 o   0.2180E-03
  -2   9  -2     1103.76     1055.63       16.37 o   0.2296E-03
  -1   9  -2     1623.06     1538.88       26.06 o   0.1345E-03
   0   9  -2     3270.90     3193.33       42.56 o   0.4735E-04
   1   9  -2     1401.32     1281.52       20.09 o   0.1733E-03
   2   9  -2     3851.52     3715.77       41.40 o   0.3804E-04
   3   9  -2     1363.08     1344.07       25.09 o   0.1630E-03
   4   9  -2      425.11      384.45       10.78 o   0.7380E-03
   5   9  -2     1898.19     1886.30       30.76 o   0.1031E-03
   6   9  -2      579.74      548.30       14.01 o   0.4914E-03
   7   9  -2      986.15      948.26       19.35 o   0.2546E-03
   8   9  -2      913.92      893.61       18.59 o   0.2752E-03
   9   9  -2      129.25      148.38        5.37 o   0.2275E-02
  10   9  -2      310.85      274.94        8.90 o   0.1059E-02
  11   9  -2      369.77      299.61       12.36 o   0.8859E-03
  -5  10  -2       23.68       25.42        2.10 o   0.1368E-01
  -4  10  -2      123.27      107.30        4.89 o   0.2921E-02
  -3  10  -2      545.57      507.11       11.84 o   0.5460E-03
  -2  10  -2      671.43      606.91       14.55 o   0.4305E-03
  -1  10  -2      323.88      285.94        9.94 o   0.9933E-03
   0  10  -2      522.43      484.99       13.31 o   0.5582E-03
   1  10  -2      314.54      337.37       10.27 o   0.8981E-03
   2  10  -2      121.70      114.15        5.30 o   0.2791E-02
   3  10  -2     1940.13     2030.94       32.92 o   0.9433E-04
   4  10  -2      130.52      154.25        7.51 o   0.2107E-02
   5  10  -2      390.50      420.71       12.25 o   0.6949E-03
   6  10  -2      273.33      317.06       10.46 o   0.9726E-03
   7  10  -2       71.89       68.84        5.68 o   0.4413E-02
   8  10  -2      239.02      245.91        9.19 o   0.1246E-02
   9  10  -2      458.45      444.89       11.64 o   0.6395E-03
  10  10  -2       45.03       22.12        4.87 o   0.9758E-02
  -4  11  -2      103.01       94.17        5.54 o   0.3307E-02
  -3  11  -2        4.31        3.62        2.67 o   0.5931E-01
  -2  11  -2        8.54       15.39        2.29 o   0.2369E-01
  -1  11  -2      544.62      471.56       12.55 o   0.5715E-03
   0  11  -2      568.44      498.45       13.46 o   0.5338E-03
   1  11  -2       29.35       10.77        3.62 o   0.1716E-01
   2  11  -2      128.48       98.84        9.62 o   0.2501E-02
   3  11  -2      775.82      859.44       17.24 o   0.3051E-03
   4  11  -2       54.27       66.31        4.73 o   0.5007E-02
   5  11  -2      279.52      231.13       15.18 o   0.1030E-02
   6  11  -2      227.69      179.24        8.56 o   0.1557E-02
   7  11  -2      173.11      134.30        7.31 o   0.2107E-02
   8  11  -2       15.82        8.39        2.94 o   0.2610E-01
   9  11  -2      137.30      167.88        5.23 o   0.2049E-02
  10  11  -2       18.84       14.55        2.75 o   0.1974E-01
  -2  12  -2      432.74      326.47       12.97 o   0.7839E-03
  -1  12  -2     1220.73     1045.45       19.14 o   0.2165E-03
   0  12  -2      390.18      306.37        9.72 o   0.9026E-03
   1  12  -2     1052.76      917.97       27.07 o   0.2326E-03
   2  12  -2      284.88      220.33        8.80 o   0.1267E-02
   3  12  -2      608.95      502.67       13.72 o   0.5155E-03
   4  12  -2      501.44      392.81       12.11 o   0.6713E-03
   5  12  -2      905.06      809.16       26.25 o   0.2707E-03
   6  12  -2      557.42      490.00       18.13 o   0.5032E-03
   7  12  -2      285.83      251.39        7.77 o   0.1181E-02
   8  12  -2        8.53        2.87        1.89 o   0.6082E-01
   9  12  -2       52.76       27.89        2.55 o   0.9676E-02
  -1  13  -2      316.25      294.97        9.24 o   0.9991E-03
   0  13  -2      192.62      187.31        5.21 o   0.1738E-02
   1  13  -2      445.32      460.34        9.30 o   0.6497E-03
   2  13  -2      204.99      196.42        6.22 o   0.1628E-02
   3  13  -2      800.58      811.36       14.33 o   0.3253E-03
   4  13  -2      111.00       92.26        7.28 o   0.3067E-02
   5  13  -2       88.16       83.81        5.69 o   0.3716E-02
   6  13  -2      199.32      218.12        8.44 o   0.1432E-02
   7  13  -2       22.76       16.68        2.98 o   0.1718E-01
   8  13  -2      282.71      291.14        8.29 o   0.1067E-02
   4  14  -2       29.97       40.76        2.51 o   0.9149E-02
   5  14  -2       57.20       78.49        3.37 o   0.4736E-02
  -7 -14  -1      125.64      132.69        5.39 o   0.2479E-02
  -6 -14  -1       49.70       32.40        3.79 o   0.8413E-02
  -5 -14  -1       49.27       22.88        4.01 o   0.9789E-02
  -4 -14  -1      310.17      274.07        5.65 o   0.1112E-02
  -3 -14  -1       54.37       46.19        2.83 o   0.6940E-02
  -2 -14  -1      641.97      565.82       14.61 o   0.4606E-03
  -9 -13  -1      180.49      236.35        6.18 o   0.1460E-02
  -6 -13  -1        8.42        5.02        2.46 o   0.4474E-01
  -5 -13  -1      146.37      159.44        5.47 o   0.2100E-02
  -4 -13  -1     1220.02     1313.31       19.83 o   0.1796E-03
  -3 -13  -1       42.88       39.43        3.25 o   0.8159E-02
  -2 -13  -1       65.41       74.70        2.96 o   0.4759E-02
  -1 -13  -1       43.97       54.54        2.34 o   0.6800E-02
   0 -13  -1       19.87       19.54        2.73 o   0.1587E-01
   1 -13  -1      185.60      220.93        4.80 o   0.1557E-02
  -6 -12  -1      560.94      552.55       16.92 o   0.4755E-03
  -5 -12  -1      700.87      713.23       20.08 o   0.3501E-03
  -4 -12  -1     1439.93     1496.86       22.88 o   0.1478E-03
  -3 -12  -1      329.97      318.84        9.46 o   0.9394E-03
  -2 -12  -1      918.40      872.41       17.03 o   0.2846E-03
  -1 -12  -1      305.40      263.74        7.17 o   0.1138E-02
   0 -12  -1      554.52      547.14        9.57 o   0.5277E-03
   1 -12  -1      159.19      148.00        7.87 o   0.2038E-02
   2 -12  -1      841.03      866.40       14.09 o   0.3057E-03
   3 -12  -1      396.99      367.79       11.01 o   0.7779E-03
  -7 -11  -1      125.89      109.94        9.28 o   0.2422E-02
  -6 -11  -1      389.54      393.17       16.33 o   0.6711E-03
  -5 -11  -1      127.70       84.55        6.77 o   0.3071E-02
  -4 -11  -1      583.72      520.37       11.77 o   0.5245E-03
  -3 -11  -1     1524.89     1452.15       24.71 o   0.1464E-03
  -2 -11  -1      777.00      679.94       13.05 o   0.3822E-03
  -1 -11  -1      914.52      845.84       17.65 o   0.2907E-03
   0 -11  -1      821.43      779.16       13.67 o   0.3346E-03
   1 -11  -1      886.04      804.04       14.01 o   0.3161E-03
   2 -11  -1     1018.69      952.64       25.87 o   0.2332E-03
   3 -11  -1      542.65      491.88       11.27 o   0.5644E-03
   4 -11  -1     1349.42     1274.54       28.25 o   0.1655E-03
  -7 -10  -1      586.07      624.60       20.05 o   0.4064E-03
  -6 -10  -1      228.45      235.79       12.23 o   0.1188E-02
  -5 -10  -1       60.33       63.55        5.95 o   0.4751E-02
  -4 -10  -1      385.70      390.29       12.54 o   0.7270E-03
  -3 -10  -1      265.77      250.30        7.70 o   0.1218E-02
  -2 -10  -1       64.16       75.24        4.69 o   0.4434E-02
  -1 -10  -1       40.93       37.68        3.46 o   0.8305E-02
   0 -10  -1       22.36       25.33        3.26 o   0.1268E-01
   1 -10  -1      214.61      228.35        6.64 o   0.1410E-02
   2 -10  -1      270.17      241.06       12.40 o   0.1122E-02
   3 -10  -1       28.41       28.88        3.36 o   0.1077E-01
   4 -10  -1      170.77      170.05        6.19 o   0.1889E-02
   5 -10  -1       22.76       15.98        3.44 o   0.1675E-01
  -8  -9  -1     1094.00     1087.41       42.92 o   0.1663E-03
  -7  -9  -1     1201.35     1160.18       30.13 o   0.1818E-03
  -6  -9  -1      616.20      666.60       17.40 o   0.3987E-03
  -5  -9  -1      532.58      574.25       15.79 o   0.4766E-03
  -4  -9  -1      691.15      773.49       18.12 o   0.3411E-03
  -3  -9  -1     1405.20     1509.74       21.80 o   0.1493E-03
  -2  -9  -1     2476.88     2495.66       27.22 o   0.7216E-04
  -1  -9  -1     2278.59     2290.53       32.58 o   0.7936E-04
   0  -9  -1      269.95      286.73        9.49 o   0.1065E-02
   1  -9  -1      569.62      553.23       11.22 o   0.5090E-03
   2  -9  -1       54.00       61.49        4.48 o   0.5318E-02
   3  -9  -1     1117.47     1075.65       27.95 o   0.2014E-03
   4  -9  -1     1392.24     1339.97       23.74 o   0.1630E-03
   5  -9  -1      391.04      362.80       10.05 o   0.7916E-03
   6  -9  -1      278.80      265.67       10.92 o   0.1075E-02
  -8  -8  -1       82.84       78.94        7.89 o   0.3505E-02
  -7  -8  -1      630.05      686.57       20.66 o   0.3700E-03
  -6  -8  -1      233.28      238.09       10.06 o   0.1250E-02
  -5  -8  -1     3156.48     3186.62       44.34 o   0.4789E-04
  -4  -8  -1     1479.56     1543.28       26.56 o   0.1394E-03
  -3  -8  -1     4467.92     4289.76       55.90 o   0.2918E-04
  -2  -8  -1     2576.17     2619.89       47.46 o   0.6172E-04
  -1  -8  -1     3877.92     3865.19       50.79 o   0.3525E-04
   0  -8  -1      306.50      340.49        7.70 o   0.9377E-03
   1  -8  -1     1591.42     1621.43       22.97 o   0.1324E-03
   2  -8  -1     2357.84     2342.02       32.79 o   0.7639E-04
   3  -8  -1     4231.47     4082.16       66.95 o   0.3013E-04
   4  -8  -1     5286.33     5170.66       62.62 o   0.2186E-04
   5  -8  -1     1364.09     1332.24       19.79 o   0.1698E-03
   6  -8  -1      635.90      628.89       13.40 o   0.4331E-03
   7  -8  -1      376.79      366.95       13.13 o   0.7621E-03
  -9  -7  -1        3.62        4.48        5.32 o   0.2469E-01
  -8  -7  -1      112.10      136.73        8.68 o   0.2244E-02
  -7  -7  -1       97.39       92.63        5.34 o   0.3388E-02
  -6  -7  -1      190.41      148.93        6.36 o   0.1948E-02
  -5  -7  -1       61.39       64.55        4.89 o   0.4983E-02
  -4  -7  -1      502.88      465.40       13.24 o   0.5856E-03
  -3  -7  -1       74.34       84.71        5.74 o   0.3842E-02
  -2  -7  -1      178.91      115.61        8.69 o   0.2131E-02
  -1  -7  -1      204.93      184.68       13.68 o   0.1342E-02
   0  -7  -1      533.67      509.64       16.59 o   0.5123E-03
   1  -7  -1      275.19      284.16       19.54 o   0.8159E-03
   2  -7  -1      994.90     1010.60       16.71 o   0.2467E-03
   3  -7  -1      160.38      128.96        9.80 o   0.2018E-02
   4  -7  -1       64.96       71.15        4.94 o   0.4575E-02
   5  -7  -1      822.21      880.58       15.31 o   0.3022E-03
   6  -7  -1      160.90      167.13        6.50 o   0.1905E-02
   7  -7  -1      204.33      198.54       11.10 o   0.1416E-02
   8  -7  -1      259.46      253.62       10.44 o   0.1147E-02
  -8  -6  -1     1924.78     1865.82       37.73 o   0.9818E-04
  -7  -6  -1     1958.65     1924.58       36.49 o   0.9556E-04
  -6  -6  -1      493.56      503.57       12.57 o   0.5630E-03
  -5  -6  -1     5307.75     5290.14       59.59 o   0.2141E-04
  -4  -6  -1      951.39      998.35       20.46 o   0.2445E-03
  -3  -6  -1     2983.44     2942.18       37.17 o   0.5432E-04
  -2  -6  -1     1381.90     1470.04       25.64 o   0.1492E-03
  -1  -6  -1      612.70      699.46       15.46 o   0.3941E-03
   0  -6  -1       88.72      118.92        5.90 o   0.2907E-02
   1  -6  -1     1117.25     1113.86       37.51 o   0.1746E-03
   2  -6  -1     1193.70     1150.62       28.42 o   0.1858E-03
   3  -6  -1     1523.12     1449.33       24.00 o   0.1466E-03
   4  -6  -1      175.27      182.74        7.61 o   0.1717E-02
   5  -6  -1      384.85      332.12       10.14 o   0.8449E-03
   6  -6  -1       38.59       24.60        3.71 o   0.1071E-01
   7  -6  -1      360.04      366.46       10.91 o   0.7954E-03
   8  -6  -1      149.17      159.62        6.11 o   0.2033E-02
   9  -6  -1      288.13      303.88       10.50 o   0.9852E-03
  -9  -5  -1      484.26      497.49       24.84 o   0.4524E-03
  -8  -5  -1      525.66      558.23       14.51 o   0.4976E-03
  -7  -5  -1     1075.70     1147.39       24.22 o   0.2032E-03
  -6  -5  -1     5107.90     5228.08       70.34 o   0.2149E-04
  -5  -5  -1     3886.15     3980.04       44.91 o   0.3503E-04
  -4  -5  -1     8542.03     8706.80       84.91 o   0.9344E-05
  -3  -5  -1     1065.82     1236.51       20.48 o   0.1987E-03
  -2  -5  -1     6100.04     6300.76       63.78 o   0.1648E-04
  -1  -5  -1     4314.84     4501.14       48.17 o   0.2900E-04
   0  -5  -1     5573.61     5740.33       71.49 o   0.1862E-04
   1  -5  -1     3168.51     3291.49       43.88 o   0.4634E-04
   2  -5  -1    11201.75    10597.30      140.23 o   0.5945E-05
   3  -5  -1     4896.95     4725.61      106.74 o   0.2091E-04
   4  -5  -1     3632.49     3521.82       57.86 o   0.3852E-04
   5  -5  -1     4472.87     4409.59       47.00 o   0.2903E-04
   6  -5  -1      659.24      659.51       14.52 o   0.4082E-03
   7  -5  -1     2887.30     3007.83       43.41 o   0.5276E-04
   8  -5  -1      559.22      516.80       14.51 o   0.5130E-03
   9  -5  -1      857.38      824.05       24.23 o   0.2793E-03
  -9  -4  -1       18.92       18.37        5.81 o   0.1173E-01
  -8  -4  -1      139.06      124.75        8.71 o   0.2251E-02
  -5  -4  -1     1394.15     1309.13       34.69 o   0.1502E-03
  -4  -4  -1      398.27      469.35        8.38 o   0.6724E-03
  -3  -4  -1     1579.82     1688.47       20.08 o   0.1299E-03
  -2  -4  -1      124.27      183.91        3.57 o   0.2047E-02
  -1  -4  -1       45.28       52.74        3.13 o   0.6695E-02
   0  -4  -1     5863.19     6092.33       75.53 o   0.1693E-04
   1  -4  -1     3414.07     3510.63       44.97 o   0.4192E-04
   2  -4  -1     3299.42     3358.55       71.10 o   0.3916E-04
   3  -4  -1      951.65      883.23       17.37 o   0.2764E-03
   4  -4  -1      520.28      546.41       27.16 o   0.3997E-03
   5  -4  -1      420.72      482.42       10.02 o   0.6350E-03
   6  -4  -1     1041.89     1073.80       18.32 o   0.2281E-03
   7  -4  -1     1371.01     1366.44       25.98 o   0.1586E-03
   8  -4  -1      348.66      356.48       12.53 o   0.8009E-03
   9  -4  -1      373.78      321.40       11.23 o   0.8571E-03
 -11  -3  -1      573.50      598.95       27.18 o   0.3689E-03
 -10  -3  -1     1146.18     1128.73       40.47 o   0.1651E-03
  -9  -3  -1      584.21      543.05       15.95 o   0.4771E-03
  -8  -3  -1     1479.88     1457.89       44.99 o   0.1215E-03
  -7  -3  -1     1104.17     1142.88       33.81 o   0.1805E-03
  -5  -3  -1      444.63      492.12        9.97 o   0.6101E-03
  -4  -3  -1     9625.58     8841.25      110.44 o   0.8194E-05
  -3  -3  -1      739.76      699.14       13.45 o   0.3793E-03
  -2  -3  -1     5828.60     5589.13       68.80 o   0.1884E-04
  -1  -3  -1     2351.60     2120.56       47.50 o   0.7562E-04
   0  -3  -1      698.90      703.41       21.74 o   0.3449E-03
   1  -3  -1     1650.97     1568.56       32.16 o   0.1251E-03
   2  -3  -1     1627.45     1616.10       39.86 o   0.1149E-03
   3  -3  -1     1747.66     1545.90       30.28 o   0.1251E-03
   4  -3  -1       37.07       23.51        4.47 o   0.1044E-01
   5  -3  -1      104.81      118.14       12.87 o   0.2029E-02
   6  -3  -1       39.41       28.31        3.63 o   0.9966E-02
   7  -3  -1       66.32       85.54        3.92 o   0.4159E-02
   8  -3  -1       97.70       88.45        4.57 o   0.3581E-02
   9  -3  -1      273.83      322.67        7.91 o   0.1000E-02
 -11  -2  -1      184.03      185.80       15.46 o   0.1291E-02
 -10  -2  -1      946.55      910.17       37.44 o   0.2095E-03
  -9  -2  -1     1207.88     1161.75       24.59 o   0.1913E-03
  -8  -2  -1     1908.01     1824.77       37.66 o   0.1006E-03
  -7  -2  -1     2227.70     2225.79       37.81 o   0.7969E-04
  -6  -2  -1     4943.88     4883.91       92.81 o   0.2153E-04
  -5  -2  -1     3959.59     3714.12       72.44 o   0.3299E-04
  -4  -2  -1     8475.29     8274.21      137.77 o   0.8896E-05
  -3  -2  -1    18787.00    18999.88      292.56 o   0.1988E-05
  -2  -2  -1     1484.89     1666.27       29.10 o   0.1277E-03
  -1  -2  -1     2764.30     2937.12       50.32 o   0.5306E-04
   0  -2  -1     6593.07     6566.07      111.59 o   0.1341E-04
   1  -2  -1    21936.32    21634.65      352.29 o   0.1501E-05
   2  -2  -1    10712.38    10843.49      179.36 o   0.5528E-05
   3  -2  -1     9197.19     8313.94      111.60 o   0.8946E-05
   4  -2  -1     2065.71     2137.37       36.48 o   0.8570E-04
   5  -2  -1     3907.79     3809.01       61.84 o   0.3404E-04
   6  -2  -1     2492.30     2541.09       32.39 o   0.6911E-04
   7  -2  -1     2986.26     3038.04       35.24 o   0.5305E-04
   8  -2  -1      619.08      618.35       11.36 o   0.4513E-03
   9  -2  -1     1130.73     1189.64       21.80 o   0.1973E-03
  10  -2  -1      282.43      314.93        8.58 o   0.1004E-02
 -10  -1  -1       29.29       35.15        7.82 o   0.6538E-02
  -9  -1  -1      261.65      258.57       11.05 o   0.1114E-02
  -8  -1  -1      463.05      461.14       16.86 o   0.5669E-03
  -7  -1  -1       71.13       81.80        6.22 o   0.3883E-02
  -6  -1  -1      472.83      507.56       13.19 o   0.5632E-03
  -5  -1  -1     1895.30     1824.97       29.49 o   0.1066E-03
  -4  -1  -1     6203.64     5968.54      106.68 o   0.1537E-04
  -3  -1  -1     5922.16     5891.45       97.75 o   0.1635E-04
  -2  -1  -1     1979.77     2129.13       32.83 o   0.8940E-04
  -1  -1  -1     5169.75     5155.79       58.05 o   0.2235E-04
   0  -1  -1     1244.01     1252.18       16.20 o   0.1894E-03
   1  -1  -1     5092.70     4610.43       87.39 o   0.2271E-04
   2  -1  -1    13722.04    13306.39      219.08 o   0.3707E-05
   3  -1  -1     2597.44     2462.70       29.13 o   0.7070E-04
   4  -1  -1     6925.26     6576.88       72.44 o   0.1440E-04
   5  -1  -1      733.84      859.61       28.05 o   0.2701E-03
   6  -1  -1      908.11      862.46       34.94 o   0.2265E-03
   7  -1  -1     1951.23     1981.54       25.30 o   0.1000E-03
   8  -1  -1      246.19      263.86        7.86 o   0.1198E-02
   9  -1  -1      593.23      631.94       12.95 o   0.4456E-03
  10  -1  -1     1092.00     1257.15       21.01 o   0.1929E-03
  11  -1  -1      928.08      899.96       21.12 o   0.2648E-03
 -11   0  -1      177.33      173.81       14.99 o   0.1359E-02
 -10   0  -1      591.83      597.49       21.20 o   0.4093E-03
  -9   0  -1      927.37      921.56       26.83 o   0.2424E-03
  -8   0  -1      823.18      833.07       24.09 o   0.2815E-03
  -7   0  -1      613.19      608.95       18.88 o   0.4140E-03
  -6   0  -1      301.47      285.00        9.83 o   0.1021E-02
  -5   0  -1     1391.74     1208.39       17.40 o   0.1839E-03
  -4   0  -1      152.18      135.78        4.61 o   0.2344E-02
  -3   0  -1       33.92       26.28        2.01 o   0.1201E-01
  -2   0  -1        5.67        1.36        0.82 o   0.1278E+00
  -1   0  -1      494.75      525.91        9.62 o   0.5623E-03
   0   0  -1     2989.39     3086.83       50.16 o   0.4902E-04
   1   0  -1      178.16      102.13        5.75 o   0.2520E-02
   2   0  -1    12531.27    11459.23      201.21 o   0.4633E-05
   3   0  -1       95.73       82.87        4.17 o   0.3839E-02
   4   0  -1      329.85      286.60       10.55 o   0.9806E-03
   5   0  -1      473.77      456.63       14.52 o   0.5917E-03
   6   0  -1      812.30      708.75       33.04 o   0.2714E-03
   7   0  -1       58.42       55.31        3.19 o   0.5953E-02
   8   0  -1       -0.10        1.61        2.01 o   0.2215E-02
   9   0  -1      448.81      468.18       11.00 o   0.6254E-03
  10   0  -1       58.80       79.55        5.07 o   0.4323E-02
  11   0  -1        3.71        3.99        2.45 o   0.5888E-01
 -10   1  -1     1069.36     1059.21       29.22 o   0.2041E-03
  -9   1  -1      814.70      803.52       25.74 o   0.2837E-03
  -8   1  -1     1284.50     1315.62       32.19 o   0.1581E-03
  -7   1  -1     3080.01     2935.83       75.25 o   0.4375E-04
  -6   1  -1     2269.58     2226.54       34.09 o   0.8060E-04
  -5   1  -1     7760.82     7258.68      101.36 o   0.1152E-04
  -4   1  -1     8220.32     7947.60       63.36 o   0.1087E-04
  -3   1  -1     7951.65     8144.55       77.60 o   0.1057E-04
  -2   1  -1     3546.36     3801.09       44.70 o   0.3811E-04
  -1   1  -1      532.16      586.36        8.90 o   0.5107E-03
   0   1  -1     4940.23     5140.72       81.35 o   0.2138E-04
   1   1  -1     8492.86     8744.83       97.27 o   0.9110E-05
   2   1  -1    28755.66    28644.07      452.17 o   0.8907E-06
   3   1  -1     1781.49     1778.90       27.60 o   0.1128E-03
   4   1  -1     7110.38     7065.53       89.44 o   0.1272E-04
   5   1  -1     2033.14     2160.49       35.47 o   0.8614E-04
   6   1  -1     2684.75     2696.20       46.62 o   0.5892E-04
   7   1  -1      380.30      450.56        8.89 o   0.6962E-03
   8   1  -1     1442.69     1544.54       21.15 o   0.1447E-03
   9   1  -1      203.06      211.99        8.46 o   0.1458E-02
  10   1  -1      571.14      612.17       14.56 o   0.4522E-03
  11   1  -1      100.69      123.86        5.53 o   0.2743E-02
 -11   2  -1       59.21       75.84        4.48 o   0.4531E-02
 -10   2  -1      297.10      315.52       14.23 o   0.8691E-03
  -9   2  -1      538.74      514.87       20.70 o   0.4694E-03
  -8   2  -1     1714.30     1746.64       38.78 o   0.1075E-03
  -7   2  -1      581.79      565.32       20.27 o   0.4342E-03
  -6   2  -1     2663.66     2569.79       39.96 o   0.6415E-04
  -5   2  -1     5457.28     5248.53       63.82 o   0.2106E-04
  -4   2  -1     1875.92     1880.74       20.15 o   0.1098E-03
  -3   2  -1      548.56      594.27        8.42 o   0.5047E-03
  -2   2  -1     2115.72     2243.68       22.12 o   0.8752E-04
  -1   2  -1    15230.47    14970.20      172.17 o   0.3305E-05
   0   2  -1     9052.75     8817.33      102.80 o   0.8642E-05
   1   2  -1    28412.24    27556.01      314.91 o   0.1032E-05
   2   2  -1     5529.85     5000.09       55.00 o   0.2238E-04
   3   2  -1     2207.94     2204.66       26.73 o   0.8522E-04
   4   2  -1     4114.41     4082.09       56.66 o   0.3168E-04
   5   2  -1     1182.11     1385.02       24.95 o   0.1670E-03
   6   2  -1     2447.86     2289.08       43.75 o   0.7175E-04
   7   2  -1     1742.88     1760.35       26.22 o   0.1158E-03
   8   2  -1     1047.61     1098.78       16.85 o   0.2261E-03
   9   2  -1     1573.19     1642.76       27.28 o   0.1275E-03
  10   2  -1      461.13      482.76       12.84 o   0.5932E-03
  11   2  -1      820.66      884.36       16.97 o   0.2931E-03
 -11   3  -1      416.56      482.65       10.97 o   0.6250E-03
  -9   3  -1      389.94      419.46       13.82 o   0.6762E-03
  -8   3  -1      427.62      383.46       13.36 o   0.6988E-03
  -7   3  -1      320.52      374.46       12.27 o   0.7984E-03
  -6   3  -1      512.22      454.53       16.06 o   0.5614E-03
  -5   3  -1     3214.82     3045.92       44.92 o   0.4905E-04
  -4   3  -1      108.92      110.95        5.03 o   0.2940E-02
  -3   3  -1       38.81       35.07        2.89 o   0.9122E-02
  -2   3  -1      118.99      110.25        4.36 o   0.2929E-02
  -1   3  -1     3068.14     2686.10       58.58 o   0.5194E-04
   0   3  -1     1419.47     1172.90       32.09 o   0.1644E-03
   1   3  -1      113.57      102.75        4.62 o   0.3102E-02
   2   3  -1     2089.05     2079.04       24.54 o   0.9344E-04
   3   3  -1     1969.20     1737.98       24.95 o   0.1116E-03
   4   3  -1      231.77      185.30        7.35 o   0.1557E-02
   5   3  -1     1071.50      940.96       23.66 o   0.2345E-03
   6   3  -1      641.16      604.91       19.37 o   0.4079E-03
   7   3  -1       81.40       71.25        6.41 o   0.4049E-02
   8   3  -1       24.16       23.79        3.02 o   0.1332E-01
   9   3  -1      756.50      756.10       13.27 o   0.3529E-03
  10   3  -1        1.34        4.06        2.81 o   0.2946E-01
  11   3  -1      454.64      481.17       11.93 o   0.6001E-03
  12   3  -1        5.53        5.76        3.38 o   0.3761E-01
 -10   4  -1      682.66      696.09       17.33 o   0.3742E-03
  -9   4  -1      529.35      552.40       18.81 o   0.4682E-03
  -8   4  -1     1047.62     1049.28       18.98 o   0.2305E-03
  -7   4  -1     1748.86     1735.59       29.92 o   0.1144E-03
  -6   4  -1     3051.25     3043.73       42.13 o   0.5120E-04
  -5   4  -1     3394.40     3418.63       80.74 o   0.3604E-04
  -4   4  -1     1120.64     1170.34       21.85 o   0.2011E-03
  -3   4  -1     3378.36     3322.49       43.14 o   0.4457E-04
  -2   4  -1      227.80      271.45        8.63 o   0.1197E-02
  -1   4  -1     2774.88     2819.84       40.24 o   0.5780E-04
   0   4  -1     6320.78     6364.11      112.81 o   0.1406E-04
   1   4  -1     5385.83     5387.50       98.48 o   0.1852E-04
   2   4  -1     2306.19     2398.90       34.12 o   0.7501E-04
   3   4  -1     7255.04     7107.88       73.82 o   0.1295E-04
   4   4  -1      216.39       83.47        7.39 o   0.2382E-02
   5   4  -1     2415.85     2552.08       33.39 o   0.6949E-04
   6   4  -1     1392.46     1300.07       30.86 o   0.1560E-03
   7   4  -1      759.18      785.01       13.01 o   0.3441E-03
   8   4  -1     2146.72     2115.58       26.92 o   0.8974E-04
   9   4  -1       45.51       32.07        3.48 o   0.8710E-02
  10   4  -1       43.64       31.23        4.29 o   0.8753E-02
  11   4  -1       29.59       25.37        3.80 o   0.1123E-01
  12   4  -1      210.62      276.53        9.90 o   0.1155E-02
 -10   5  -1      360.81      358.13        9.94 o   0.8315E-03
  -9   5  -1      213.75      229.95        9.44 o   0.1326E-02
  -8   5  -1      413.24      391.84       11.92 o   0.7251E-03
  -7   5  -1     2080.91     2025.55       32.41 o   0.9154E-04
  -6   5  -1     2076.47     2117.99       26.94 o   0.9156E-04
  -5   5  -1     3763.34     3566.79       40.33 o   0.3994E-04
  -4   5  -1      663.91      688.39       16.13 o   0.3877E-03
  -3   5  -1     2848.28     2848.94       38.00 o   0.5723E-04
  -2   5  -1     2137.04     2303.43       29.47 o   0.8233E-04
  -1   5  -1     8570.36     8478.52      106.27 o   0.9232E-05
   0   5  -1     8613.38     8348.36      152.82 o   0.8392E-05
   1   5  -1     5029.93     4793.47       97.09 o   0.2128E-04
   2   5  -1     6195.19     5982.79      115.77 o   0.1482E-04
   3   5  -1     3051.94     3124.66       45.81 o   0.4910E-04
   4   5  -1     2564.19     2707.67       42.50 o   0.6127E-04
   5   5  -1     1868.50     1934.23       36.37 o   0.9725E-04
   6   5  -1     1541.86     1595.49       49.48 o   0.1078E-03
   7   5  -1     1609.54     1624.16       18.42 o   0.1344E-03
   8   5  -1     1294.37     1342.18       19.37 o   0.1733E-03
   9   5  -1     1276.68     1293.94       23.34 o   0.1738E-03
  10   5  -1      558.48      556.40       13.78 o   0.4943E-03
  11   5  -1      137.90      147.26        6.22 o   0.2219E-02
  12   5  -1      134.40      174.70        7.99 o   0.1884E-02
  -9   6  -1       89.44       94.37        3.48 o   0.3689E-02
  -8   6  -1       49.23       52.88        3.22 o   0.6443E-02
  -7   6  -1       53.14       59.69        4.04 o   0.5674E-02
  -6   6  -1       28.45       32.73        4.19 o   0.9574E-02
  -5   6  -1      272.82      219.88        8.67 o   0.1285E-02
  -4   6  -1      201.83      215.57        7.19 o   0.1494E-02
  -3   6  -1      190.25      171.34        7.58 o   0.1736E-02
  -2   6  -1      121.19      113.35       11.31 o   0.2166E-02
  -1   6  -1      349.86      347.15       18.77 o   0.7004E-03
   0   6  -1     2089.84     1973.82       53.35 o   0.7983E-04
   1   6  -1      228.02      192.93       14.60 o   0.1228E-02
   2   6  -1      371.62      355.50       19.19 o   0.6704E-03
   3   6  -1      232.02      180.13       15.38 o   0.1227E-02
   4   6  -1     3660.08     3258.22       83.35 o   0.3566E-04
   5   6  -1      526.67      463.19       17.93 o   0.5309E-03
   6   6  -1      521.98      499.39       12.28 o   0.5518E-03
   7   6  -1      432.12      427.17        8.39 o   0.6980E-03
   8   6  -1      142.63      145.52        4.80 o   0.2257E-02
   9   6  -1      846.10      889.63       12.71 o   0.2990E-03
  10   6  -1      119.48      115.95        5.28 o   0.2754E-02
  11   6  -1       88.50      112.65        5.41 o   0.3052E-02
  12   6  -1       38.27       54.11        4.65 o   0.6393E-02
  -8   7  -1      760.72      821.08       18.57 o   0.3145E-03
  -7   7  -1      996.09     1054.66       17.16 o   0.2377E-03
  -6   7  -1     1151.56     1179.85       20.44 o   0.1997E-03
  -5   7  -1      886.64      854.05       17.79 o   0.2914E-03
  -4   7  -1      451.69      440.54       11.83 o   0.6438E-03
  -3   7  -1     1510.16     1483.99       23.41 o   0.1452E-03
  -2   7  -1       62.92       46.99        4.21 o   0.6184E-02
  -1   7  -1     4206.81     4026.02       94.23 o   0.2701E-04
   0   7  -1     1479.32     1450.06       45.96 o   0.1207E-03
   1   7  -1     1094.00     1062.87       38.20 o   0.1807E-03
   2   7  -1       50.89       70.53        8.18 o   0.4068E-02
   3   7  -1      528.11      551.45       25.98 o   0.4077E-03
   4   7  -1      959.66     1104.51       37.44 o   0.1850E-03
   5   7  -1      481.01      516.84       15.72 o   0.5307E-03
   6   7  -1     1654.54     1556.59       20.51 o   0.1362E-03
   7   7  -1      523.08      501.25       11.41 o   0.5602E-03
   8   7  -1      311.78      309.74        8.72 o   0.9749E-03
   9   7  -1       17.06       13.41        2.88 o   0.2112E-01
  10   7  -1       39.39       21.64        4.48 o   0.1045E-01
  11   7  -1       83.53       68.44        5.38 o   0.4248E-02
  12   7  -1       82.42       84.02        5.76 o   0.3746E-02
  -8   8  -1      860.60      903.43       17.64 o   0.2817E-03
  -7   8  -1      925.91      900.00       14.80 o   0.2838E-03
  -6   8  -1     1144.00     1142.53       19.10 o   0.2077E-03
  -5   8  -1      930.84      868.28       17.68 o   0.2837E-03
  -4   8  -1      771.67      697.78       16.15 o   0.3623E-03
  -3   8  -1     1811.67     1826.94       27.25 o   0.1102E-03
  -2   8  -1     4930.55     5018.74       47.83 o   0.2418E-04
  -1   8  -1     4641.76     4633.39       45.29 o   0.2734E-04
   0   8  -1     1177.32     1220.07       20.12 o   0.1932E-03
   1   8  -1     2103.79     2233.99       29.71 o   0.8521E-04
   2   8  -1     2737.70     2831.46       46.16 o   0.5640E-04
   3   8  -1      775.54      859.62       16.28 o   0.3087E-03
   4   8  -1     4724.14     4707.28       41.57 o   0.2688E-04
   5   8  -1      856.03      887.81       13.23 o   0.2985E-03
   6   8  -1     1052.28     1028.75       18.25 o   0.2354E-03
   7   8  -1      786.91      801.29       17.08 o   0.3229E-03
   8   8  -1       96.50      115.45        5.19 o   0.2980E-02
   9   8  -1     1041.96     1023.35       17.45 o   0.2396E-03
  10   8  -1      479.38      472.93       10.19 o   0.6139E-03
  11   8  -1      230.82      241.90        7.83 o   0.1297E-02
  -7   9  -1       20.55       19.62        2.25 o   0.1655E-01
  -6   9  -1       66.79       51.56        3.31 o   0.5919E-02
  -5   9  -1       40.04       39.34        3.28 o   0.8384E-02
  -4   9  -1      137.85      146.40        6.03 o   0.2243E-02
  -3   9  -1      619.00      614.31       13.92 o   0.4406E-03
  -2   9  -1      147.10      161.70        5.12 o   0.2072E-02
  -1   9  -1      658.93      741.04       12.15 o   0.3823E-03
   0   9  -1       77.03      112.26        5.23 o   0.3203E-02
   1   9  -1      246.14      304.17        8.94 o   0.1059E-02
   2   9  -1      998.32     1074.07       16.27 o   0.2358E-03
   3   9  -1      582.53      649.38       12.29 o   0.4398E-03
   4   9  -1      280.02      292.79        7.34 o   0.1078E-02
   5   9  -1      203.11      213.47        7.48 o   0.1474E-02
   6   9  -1       11.71        6.19        2.89 o   0.3384E-01
   7   9  -1      621.52      661.70       14.77 o   0.4128E-03
   8   9  -1      282.89      290.85        9.75 o   0.1034E-02
   9   9  -1      454.52      455.21       12.26 o   0.6178E-03
  10   9  -1      184.94      204.11        6.00 o   0.1629E-02
  11   9  -1       63.22       99.69        5.92 o   0.3525E-02
  -5  10  -1      443.54      460.19        8.90 o   0.6555E-03
  -4  10  -1      180.66      161.55        6.08 o   0.1916E-02
  -3  10  -1      253.83      208.81        7.91 o   0.1386E-02
  -2  10  -1      468.57      411.32       11.52 o   0.6695E-03
  -1  10  -1       22.29        5.35        2.42 o   0.2904E-01
   0  10  -1      955.17      846.15       19.17 o   0.2801E-03
   1  10  -1       19.77       10.87        3.26 o   0.2124E-01
   2  10  -1      114.70      109.38        6.42 o   0.2780E-02
   3  10  -1       34.82       24.88        5.59 o   0.9216E-02
   4  10  -1      780.97      731.59       18.36 o   0.3399E-03
   5  10  -1      396.04      380.23       10.22 o   0.7678E-03
   6  10  -1      122.79       98.19        7.17 o   0.2846E-02
   7  10  -1       32.63       28.73        4.36 o   0.9692E-02
   8  10  -1      107.80      188.46        6.86 o   0.1936E-02
   9  10  -1      223.80      168.13        8.90 o   0.1590E-02
  10  10  -1       17.04       24.58        2.90 o   0.1459E-01
  11  10  -1      157.69      138.14        7.56 o   0.2100E-02
  -4  11  -1      448.85      415.89        8.48 o   0.7084E-03
  -3  11  -1      805.66      764.72       14.01 o   0.3410E-03
  -2  11  -1      551.83      476.61       11.68 o   0.5704E-03
  -1  11  -1     2380.91     2293.08       34.55 o   0.7664E-04
   0  11  -1     1538.56     1507.13       25.84 o   0.1400E-03
   1  11  -1     1563.10     1611.06       26.80 o   0.1309E-03
   2  11  -1     1714.16     1736.05       29.22 o   0.1161E-03
   3  11  -1       79.66       74.25        7.90 o   0.3681E-02
   4  11  -1      622.18      548.49       15.85 o   0.4650E-03
   5  11  -1      752.46      722.94       17.95 o   0.3499E-03
   6  11  -1      341.28      346.58       10.98 o   0.8486E-03
   7  11  -1      416.21      397.48       11.84 o   0.7158E-03
   8  11  -1      290.16      254.69        9.56 o   0.1136E-02
   9  11  -1      298.66      247.33        8.95 o   0.1152E-02
  10  11  -1       67.94       58.00        3.64 o   0.5469E-02
  -2  12  -1      219.92      270.26        9.00 o   0.1192E-02
  -1  12  -1      288.80      316.42       11.59 o   0.9361E-03
   0  12  -1      230.81      279.02        7.44 o   0.1181E-02
   1  12  -1      489.48      534.59       16.76 o   0.5083E-03
   2  12  -1      149.53      170.73        9.48 o   0.1775E-02
   3  12  -1       87.13      100.02        5.36 o   0.3366E-02
   4  12  -1      181.35      194.07        7.52 o   0.1632E-02
   5  12  -1       45.47       42.09        4.24 o   0.7281E-02
   6  12  -1     1074.76     1188.13       28.35 o   0.1887E-03
   7  12  -1      214.48      212.71        7.20 o   0.1475E-02
   8  12  -1      207.45      200.93        6.76 o   0.1553E-02
   9  12  -1       18.64       18.61        2.30 o   0.1793E-01
  10  12  -1      128.25      161.60        5.20 o   0.2140E-02
  -1  13  -1      175.80      176.20        6.99 o   0.1794E-02
   0  13  -1       90.92       63.71        5.63 o   0.4290E-02
   1  13  -1       22.60       38.21        2.42 o   0.1011E-01
   2  13  -1       85.46       65.72        4.30 o   0.4559E-02
   3  13  -1       98.53      116.37        4.75 o   0.2943E-02
   4  13  -1      258.20      204.59        7.71 o   0.1399E-02
   5  13  -1       63.28       35.68        3.59 o   0.7318E-02
   6  13  -1       36.97       59.24        4.24 o   0.6105E-02
   7  13  -1       33.19       52.60        3.90 o   0.6850E-02
   8  13  -1       76.49       92.50        4.91 o   0.3738E-02
   2  14  -1      339.78      312.17        9.56 o   0.9314E-03
   3  14  -1      389.22      343.26       10.51 o   0.8247E-03
   4  14  -1      195.67      194.29        6.71 o   0.1633E-02
   5  14  -1      198.20      193.14        6.97 o   0.1616E-02
   6  14  -1      142.95      136.23        5.72 o   0.2358E-02
  -7 -14   0      156.43      190.38        5.76 o   0.1813E-02
  -6 -14   0      139.09      157.21        3.96 o   0.2222E-02
  -5 -14   0      202.18      240.62        5.24 o   0.1416E-02
  -4 -14   0       97.32      106.58        3.65 o   0.3254E-02
  -3 -14   0      142.28      173.73        4.31 o   0.2022E-02
  -2 -14   0      223.44      223.68        5.12 o   0.1455E-02
  -7 -13   0      218.91      178.18        7.82 o   0.1623E-02
  -6 -13   0       90.82       66.23        5.51 o   0.4189E-02
  -5 -13   0      354.17      361.47        8.64 o   0.8463E-03
  -4 -13   0     1514.03     1507.62       22.98 o   0.1442E-03
  -3 -13   0      326.90      265.11        8.41 o   0.1084E-02
  -2 -13   0     1157.23     1132.48       15.10 o   0.2155E-03
  -1 -13   0       79.36       66.76        3.00 o   0.4943E-02
   0 -13   0      424.57      403.03       12.40 o   0.6963E-03
   1 -13   0      790.30      800.17       12.19 o   0.3386E-03
  -7 -12   0       24.70       26.34        3.54 o   0.1219E-01
  -6 -12   0      132.54      128.33        5.15 o   0.2509E-02
  -5 -12   0      138.55      144.14        5.61 o   0.2249E-02
  -4 -12   0     1616.39     1592.73       25.03 o   0.1316E-03
  -3 -12   0      141.42      124.92        4.86 o   0.2530E-02
  -2 -12   0      322.62      292.02        9.27 o   0.9958E-03
  -1 -12   0      238.81      221.01        7.78 o   0.1362E-02
   0 -12   0        2.94        0.64        1.53 o   0.1774E+00
   1 -12   0      395.50      367.66       13.48 o   0.7425E-03
   2 -12   0      858.79      787.36       14.22 o   0.3258E-03
   3 -12   0      443.74      400.49       12.17 o   0.6888E-03
  -7 -11   0      165.14      201.84       13.83 o   0.1342E-02
  -6 -11   0      124.18      145.49       12.44 o   0.1808E-02
  -5 -11   0      604.73      646.83       16.77 o   0.4126E-03
  -4 -11   0      120.59      117.49        6.48 o   0.2608E-02
  -3 -11   0      153.47      204.18        6.48 o   0.1703E-02
  -2 -11   0      408.22      412.19       10.84 o   0.7067E-03
  -1 -11   0      564.53      542.07       13.35 o   0.5039E-03
   0 -11   0      231.48      249.01        8.30 o   0.1260E-02
   1 -11   0       92.81       83.78        5.34 o   0.3664E-02
   2 -11   0      325.50      372.42       13.09 o   0.7838E-03
   3 -11   0      161.16      143.92        5.59 o   0.2164E-02
   4 -11   0       29.98       33.79        3.73 o   0.9503E-02
  -8 -10   0      336.87      334.00       19.66 o   0.7056E-03
  -7 -10   0     1491.27     1547.47       47.10 o   0.1143E-03
  -6 -10   0      428.11      409.93       17.06 o   0.6249E-03
  -5 -10   0     3220.21     3357.25       55.80 o   0.4306E-04
  -4 -10   0     1089.48     1034.14       24.65 o   0.2177E-03
  -3 -10   0     1042.67     1112.39       22.43 o   0.2142E-03
  -2 -10   0      990.64     1017.13       17.79 o   0.2447E-03
  -1 -10   0      624.25      671.94       15.52 o   0.4069E-03
   0 -10   0      897.44      960.59       17.93 o   0.2658E-03
   1 -10   0     1694.21     1744.55       21.92 o   0.1219E-03
   2 -10   0     1316.71     1292.95       22.46 o   0.1735E-03
   3 -10   0     2857.12     2780.39       48.86 o   0.5537E-04
   4 -10   0      601.55      584.73       12.48 o   0.4734E-03
   5 -10   0      491.99      468.11       14.91 o   0.5729E-03
   6 -10   0      412.71      396.66       11.27 o   0.7253E-03
  -8  -9   0      478.92      483.47       24.45 o   0.4633E-03
  -7  -9   0     1944.62     2004.13       41.17 o   0.8962E-04
  -6  -9   0      278.93      261.92       13.68 o   0.1005E-02
  -5  -9   0     1311.37     1278.45       26.90 o   0.1681E-03
  -4  -9   0      131.67      135.26        8.03 o   0.2223E-02
  -3  -9   0     1808.33     1852.25       31.92 o   0.1055E-03
  -2  -9   0      320.78      388.23        8.94 o   0.8211E-03
  -1  -9   0     1778.90     1868.25       24.81 o   0.1102E-03
   0  -9   0     1630.58     1746.60       22.09 o   0.1233E-03
   1  -9   0     2061.46     2134.66       28.40 o   0.9023E-04
   2  -9   0     1917.18     1953.31       29.04 o   0.1004E-03
   3  -9   0      492.70      501.14       17.50 o   0.5245E-03
   4  -9   0     1081.10     1065.92       20.17 o   0.2232E-03
   5  -9   0      510.93      485.63       17.51 o   0.5277E-03
   6  -9   0      508.34      452.33       15.81 o   0.5703E-03
   7  -9   0      783.07      771.44       17.84 o   0.3301E-03
  -8  -8   0      126.85      148.86        9.59 o   0.1997E-02
  -7  -8   0      260.96      278.36       13.30 o   0.1002E-02
  -6  -8   0     1238.54     1309.58       30.15 o   0.1634E-03
  -5  -8   0       28.23       26.44        3.98 o   0.1121E-01
  -4  -8   0      588.51      599.79       15.91 o   0.4426E-03
  -3  -8   0      296.33      310.19       10.88 o   0.9538E-03
  -2  -8   0       10.37       13.90        3.07 o   0.2254E-01
  -1  -8   0       32.30       25.94        5.14 o   0.9698E-02
   0  -8   0      197.04      197.13        7.52 o   0.1579E-02
   1  -8   0       40.42       29.81        3.16 o   0.9593E-02
   2  -8   0     1026.18      920.31       18.10 o   0.2580E-03
   3  -8   0       93.17      105.47        5.64 o   0.3139E-02
   4  -8   0      358.44      378.48       11.25 o   0.7801E-03
   5  -8   0      228.54      237.90        7.14 o   0.1336E-02
   6  -8   0       68.75       62.87        4.44 o   0.4990E-02
   7  -8   0       65.51       70.15        5.68 o   0.4459E-02
  -9  -7   0      899.32     1056.49       39.59 o   0.1882E-03
  -8  -7   0      926.91      924.14       25.11 o   0.2481E-03
  -7  -7   0     2826.45     2859.09       49.22 o   0.5426E-04
  -6  -7   0     1084.28     1091.01       25.74 o   0.2073E-03
  -5  -7   0     3799.63     3797.65       48.95 o   0.3641E-04
  -4  -7   0     1484.22     1602.48       31.69 o   0.1297E-03
  -3  -7   0     1301.19     1516.15       23.11 o   0.1515E-03
  -2  -7   0     4138.91     4355.68       50.83 o   0.3039E-04
  -1  -7   0      833.04      929.40       17.56 o   0.2800E-03
   0  -7   0     2847.77     3020.79       49.92 o   0.5119E-04
   1  -7   0     3632.26     3550.27       88.49 o   0.3265E-04
   2  -7   0     2013.20     1995.03       26.20 o   0.9778E-04
   3  -7   0     3093.02     3002.82       40.15 o   0.5206E-04
   4  -7   0     2470.68     2440.00       35.62 o   0.7098E-04
   5  -7   0       24.87       17.94        3.05 o   0.1601E-01
   6  -7   0     1225.50     1228.43       23.30 o   0.1846E-03
   7  -7   0     1017.38      968.15       19.04 o   0.2482E-03
   8  -7   0      426.31      392.11       14.52 o   0.6804E-03
  -9  -6   0      104.53      126.38       12.87 o   0.1998E-02
  -8  -6   0      433.05      514.82       16.31 o   0.5420E-03
  -7  -6   0      537.84      549.40       17.55 o   0.4769E-03
  -6  -6   0     2929.40     2852.22       48.18 o   0.5368E-04
  -5  -6   0     1414.67     1397.88       23.61 o   0.1565E-03
  -4  -6   0     3000.69     3101.39       38.58 o   0.5136E-04
  -3  -6   0     4474.03     4580.23       64.27 o   0.2656E-04
  -2  -6   0     3995.55     4128.35       47.23 o   0.3285E-04
  -1  -6   0     1539.22     1780.23       23.78 o   0.1225E-03
   0  -6   0     4791.70     5009.28       71.10 o   0.2304E-04
   1  -6   0     6613.71     6752.53       89.75 o   0.1387E-04
   2  -6   0     8181.97     8425.31      109.06 o   0.9464E-05
   3  -6   0     5592.08     5767.81      122.09 o   0.1572E-04
   4  -6   0      747.14      827.75       16.39 o   0.3231E-03
   5  -6   0     1523.64     1555.77       22.56 o   0.1400E-03
   6  -6   0      974.90     1023.15       21.39 o   0.2370E-03
   7  -6   0     2055.66     1988.04       33.17 o   0.9345E-04
   8  -6   0     1165.01     1109.42       20.94 o   0.2090E-03
   9  -6   0      965.51      939.40       23.63 o   0.2465E-03
  -9  -5   0      825.24      843.23       24.05 o   0.2787E-03
  -8  -5   0      387.61      335.62       15.21 o   0.7587E-03
  -7  -5   0      202.90      184.94       10.11 o   0.1519E-02
  -6  -5   0       83.30       67.05        6.00 o   0.4132E-02
  -5  -5   0     1217.99     1207.29       17.09 o   0.1959E-03
  -4  -5   0       21.50       20.12        1.91 o   0.1637E-01
  -3  -5   0     2059.52     1711.58       27.31 o   0.1089E-03
  -2  -5   0      666.31      595.05       21.53 o   0.3926E-03
  -1  -5   0      614.03      569.10       14.23 o   0.4672E-03
   0  -5   0        3.03       10.13        1.80 o   0.4143E-01
   1  -5   0      246.71      272.87        7.33 o   0.1179E-02
   2  -5   0      348.80      402.72       12.49 o   0.7387E-03
   3  -5   0       46.13       13.34        4.32 o   0.1165E-01
   4  -5   0      263.78      334.71       12.04 o   0.9240E-03
   5  -5   0      591.70      643.74       12.57 o   0.4402E-03
   6  -5   0       12.70        1.51        4.84 o   0.2671E-01
   7  -5   0      971.47      972.97       20.83 o   0.2467E-03
   8  -5   0      113.08      111.08        5.16 o   0.2919E-02
   9  -5   0      242.49      250.91       12.44 o   0.1123E-02
  -9  -4   0     1330.17     1319.56       45.75 o   0.1337E-03
  -8  -4   0     3564.35     3439.05       82.47 o   0.3489E-04
  -7  -4   0     1961.59     2010.50       51.12 o   0.8278E-04
  -6  -4   0     1564.45     1594.66       40.41 o   0.1172E-03
  -5  -4   0     3114.18     2953.43       64.19 o   0.4632E-04
  -4  -4   0     4907.78     5183.63       63.31 o   0.2255E-04
  -3  -4   0     1481.04     1662.42       14.97 o   0.1390E-03
  -2  -4   0     8086.24     8315.33       79.17 o   0.1021E-04
  -1  -4   0     3215.36     3379.38       61.37 o   0.4151E-04
   0  -4   0     1254.41     1266.66       20.84 o   0.1809E-03
   1  -4   0     6417.92     5953.28       79.90 o   0.1636E-04
   2  -4   0     3118.86     2949.32       46.27 o   0.5095E-04
   3  -4   0     2588.56     2410.30       35.30 o   0.7029E-04
   4  -4   0     1485.09     1429.28       48.90 o   0.1180E-03
   5  -4   0     1012.48     1010.41       19.64 o   0.2386E-03
   6  -4   0      794.93      794.29       18.83 o   0.3162E-03
   7  -4   0      379.28      347.17       12.26 o   0.7931E-03
   8  -4   0      592.37      621.10       15.94 o   0.4337E-03
   9  -4   0      152.45      161.96       11.56 o   0.1689E-02
  10  -4   0       91.84       85.23        7.17 o   0.3369E-02
 -11  -3   0      407.02      452.13       22.15 o   0.5318E-03
 -10  -3   0      561.36      563.67       27.27 o   0.3840E-03
  -9  -3   0      792.09      786.01       23.55 o   0.2985E-03
  -8  -3   0     1113.11     1196.79       26.86 o   0.1890E-03
  -7  -3   0     1907.48     1866.49       28.48 o   0.1047E-03
  -5  -3   0     7984.80     7441.65      137.27 o   0.1009E-04
  -4  -3   0     1359.67     1763.48       20.09 o   0.1326E-03
  -3  -3   0    22879.47    22776.89      255.16 o   0.1517E-05
  -2  -3   0     2555.39     2752.18       23.65 o   0.6547E-04
  -1  -3   0    20183.79    19784.26      322.23 o   0.1774E-05
   0  -3   0    25164.19    24603.13      395.35 o   0.1174E-05
   1  -3   0    17539.66    17897.59      282.60 o   0.2216E-05
   2  -3   0    14011.40    13891.45      163.34 o   0.3806E-05
   3  -3   0     9744.06     9490.97       84.07 o   0.7888E-05
   4  -3   0     3247.91     3527.48       49.47 o   0.4206E-04
   5  -3   0     5717.16     5496.47      124.84 o   0.1602E-04
   6  -3   0     2342.01     2352.18       34.70 o   0.7570E-04
   7  -3   0     1544.42     1526.36       21.82 o   0.1422E-03
   8  -3   0     1622.69     1651.13       26.57 o   0.1264E-03
   9  -3   0     1676.61     1697.63       23.73 o   0.1239E-03
  10  -3   0      629.25      669.14       22.63 o   0.3663E-03
 -11  -2   0        6.74        4.25        4.91 o   0.2634E-01
 -10  -2   0        6.92        3.61        3.40 o   0.4167E-01
  -9  -2   0       92.07       80.58       11.16 o   0.2767E-02
  -8  -2   0      111.97       62.41        6.58 o   0.3774E-02
  -7  -2   0      914.81      857.81       21.77 o   0.2732E-03
  -6  -2   0      245.02      155.79       13.64 o   0.1372E-02
  -5  -2   0     2304.87     2175.58       50.18 o   0.7349E-04
  -4  -2   0      190.20      118.96        5.87 o   0.2259E-02
  -3  -2   0     1255.37     1072.31       17.47 o   0.2117E-03
  -2  -2   0     5058.86     4719.14       82.22 o   0.2279E-04
  -1  -2   0     1463.43     1382.50       13.82 o   0.1641E-03
   0  -2   0     2434.75     2246.48       42.61 o   0.7377E-04
   1  -2   0     5471.17     5335.24       86.24 o   0.1934E-04
   2  -2   0       49.81       93.92        2.79 o   0.4374E-02
   3  -2   0     1047.79     1102.08       11.98 o   0.2328E-03
   4  -2   0      296.84      394.09        8.10 o   0.8459E-03
   5  -2   0      450.62      467.95       11.54 o   0.6247E-03
   6  -2   0     2039.07     1925.89       64.06 o   0.7474E-04
   7  -2   0     1205.48     1199.01       18.15 o   0.1966E-03
   8  -2   0      342.40      319.42        9.02 o   0.9256E-03
   9  -2   0     1748.81     1774.60       29.59 o   0.1125E-03
  10  -2   0      548.64      544.36       13.94 o   0.5037E-03
  11  -2   0      321.76      303.20        9.51 o   0.9700E-03
 -11  -1   0      752.45      771.09       31.40 o   0.2725E-03
 -10  -1   0      909.14      822.12       26.21 o   0.2667E-03
  -9  -1   0      666.86      621.41       31.03 o   0.3218E-03
  -8  -1   0     1312.40     1243.91       25.18 o   0.1747E-03
  -7  -1   0     1210.26     1213.07       26.71 o   0.1811E-03
  -6  -1   0     4799.66     4488.93       67.47 o   0.2592E-04
  -5  -1   0     4812.51     4607.60       64.79 o   0.2542E-04
  -4  -1   0     4054.13     3888.57       76.17 o   0.3086E-04
  -3  -1   0     1475.33     1404.79       31.20 o   0.1433E-03
  -2  -1   0     2817.79     2831.64       46.96 o   0.5523E-04
  -1  -1   0      760.24      709.86       13.76 o   0.3679E-03
   0  -1   0     3834.55     3501.41       63.82 o   0.3663E-04
   1  -1   0     2777.84     2575.61       45.59 o   0.6073E-04
   2  -1   0    17649.89    16207.96      160.87 o   0.2808E-05
   3  -1   0      102.67       66.08        3.89 o   0.4275E-02
   4  -1   0      200.75      214.51        7.33 o   0.1483E-02
   5  -1   0     1169.03     1145.06       22.67 o   0.1989E-03
   6  -1   0       60.86       68.79        5.16 o   0.4718E-02
   7  -1   0      514.54      537.88        9.93 o   0.5427E-03
   8  -1   0      357.77      384.55        8.18 o   0.8062E-03
   9  -1   0      202.68      218.96        7.35 o   0.1467E-02
  10  -1   0      121.52      162.18        5.70 o   0.2160E-02
  11  -1   0      188.00      192.59        8.13 o   0.1608E-02
 -10   0   0      395.33      400.00       16.81 o   0.6541E-03
  -9   0   0     1010.39     1026.47       28.72 o   0.2140E-03
  -8   0   0     2506.10     2537.06       38.87 o   0.6722E-04
  -7   0   0     2415.78     2560.83       35.63 o   0.6874E-04
  -6   0   0     6742.88     6739.38       74.39 o   0.1422E-04
  -5   0   0     8605.85     8858.30       74.88 o   0.9261E-05
  -4   0   0     2376.82     2658.72       26.43 o   0.6915E-04
  -3   0   0     4155.63     4327.81       42.06 o   0.3128E-04
  -2   0   0    20847.16    19898.56      328.96 o   0.1720E-05
  -1   0   0      692.88      615.65       14.10 o   0.4211E-03
   1   0   0      541.42      493.72        8.06 o   0.5808E-03
   2   0   0    21230.26    20377.40      190.99 o   0.1888E-05
   3   0   0     3889.82     4081.30       34.69 o   0.3501E-04
   4   0   0     1588.35     1903.88       17.86 o   0.1169E-03
   5   0   0     8590.52     8812.81      106.93 o   0.8847E-05
   6   0   0     6792.62     6944.18       90.44 o   0.1324E-04
   7   0   0     2604.29     2730.20       25.78 o   0.6520E-04
   8   0   0     2376.48     2536.62       26.21 o   0.7295E-04
   9   0   0      667.81      735.81       13.65 o   0.3782E-03
  10   0   0      403.95      399.03       11.99 o   0.7149E-03
  11   0   0      341.14      315.78       12.20 o   0.8799E-03
  12   0   0      223.50      216.49        7.95 o   0.1410E-02
 -11   1   0      202.96      228.11        7.62 o   0.1420E-02
 -10   1   0      169.38      205.05       11.07 o   0.1449E-02
  -9   1   0      143.33      140.74       10.65 o   0.1928E-02
  -8   1   0      285.85      304.16       14.38 o   0.8972E-03
  -7   1   0      616.15      651.61       16.26 o   0.4091E-03
  -6   1   0       10.53       17.64        2.85 o   0.2014E-01
  -5   1   0      933.33      922.16       18.03 o   0.2677E-03
  -4   1   0      425.92      425.00       10.29 o   0.6862E-03
  -3   1   0      178.56      110.46        5.72 o   0.2417E-02
  -2   1   0    18152.55    16596.37      291.70 o   0.2319E-05
  -1   1   0     2828.88     2613.23       51.27 o   0.5757E-04
   0   1   0     4008.26     3681.14       66.55 o   0.3390E-04
   1   1   0     1012.30      942.11       13.38 o   0.2648E-03
   2   1   0     2287.36     2365.75       28.00 o   0.7837E-04
   3   1   0      401.79      444.28       10.11 o   0.6833E-03
   4   1   0     4474.62     4431.93       59.00 o   0.2797E-04
   5   1   0     4619.13     4510.82       63.51 o   0.2662E-04
   6   1   0     4977.26     4725.36       70.61 o   0.2398E-04
   7   1   0     1093.39     1162.80       26.82 o   0.1940E-03
   8   1   0     1228.88     1226.20       15.63 o   0.1953E-03
   9   1   0      530.92      521.55       11.65 o   0.5443E-03
  10   1   0      971.35      943.14       19.95 o   0.2547E-03
  11   1   0      639.57      609.87       14.31 o   0.4370E-03
  12   1   0      336.79      314.43       11.09 o   0.9086E-03
 -11   2   0      289.56      308.53        8.61 o   0.1010E-02
 -10   2   0      795.69      780.87       33.16 o   0.2579E-03
  -9   2   0     1265.07     1303.76       26.82 o   0.1683E-03
  -8   2   0      488.84      489.64       19.63 o   0.5085E-03
  -7   2   0     1372.14     1358.20       28.01 o   0.1561E-03
  -6   2   0     1930.75     1877.68       32.65 o   0.1011E-03
  -5   2   0      336.11      396.29       11.07 o   0.7788E-03
  -4   2   0      440.53      524.48       11.45 o   0.5753E-03
  -3   2   0     1239.28     1282.25       23.99 o   0.1762E-03
  -2   2   0      254.84      270.58       12.79 o   0.1041E-02
  -1   2   0     5616.45     5367.59       99.11 o   0.1817E-04
   0   2   0     2546.14     2367.11       48.52 o   0.6672E-04
   1   2   0     1581.45     1447.61       17.02 o   0.1501E-03
   2   2   0     4803.12     4592.57       57.36 o   0.2611E-04
   3   2   0     1132.45      947.20       25.36 o   0.2248E-03
   4   2   0      147.41       84.79        5.08 o   0.3101E-02
   5   2   0     2324.41     2269.21       37.78 o   0.7679E-04
   6   2   0      220.08      134.61       10.27 o   0.1728E-02
   7   2   0      975.47      885.42       25.39 o   0.2496E-03
   8   2   0       91.09       56.05        3.74 o   0.4915E-02
   9   2   0       87.82       79.25        4.34 o   0.4015E-02
  10   2   0       10.36        5.38        2.97 o   0.3620E-01
  11   2   0       15.34       13.22        3.22 o   0.2051E-01
  12   2   0       23.33       25.88        3.48 o   0.1221E-01
 -10   3   0      486.37      510.27       14.31 o   0.5481E-03
  -9   3   0     1465.74     1550.04       34.88 o   0.1297E-03
  -8   3   0     1997.87     2041.74       43.79 o   0.8607E-04
  -7   3   0     1377.59     1416.75       25.00 o   0.1551E-03
  -6   3   0     2655.02     2750.37       35.58 o   0.6169E-04
  -5   3   0     5541.04     5523.87       83.56 o   0.1877E-04
  -4   3   0     3709.08     4073.92       47.43 o   0.3460E-04
  -3   3   0     9172.43     9224.60       94.67 o   0.8292E-05
  -2   3   0    14044.95    14281.38      166.49 o   0.3672E-05
  -1   3   0    18107.39    17866.64      208.29 o   0.2373E-05
   0   3   0    25664.37    25224.95      288.75 o   0.1235E-05
   1   3   0    20447.86    20123.06      227.82 o   0.1904E-05
   2   3   0     2709.53     2968.64       29.21 o   0.5808E-04
   3   3   0    22741.64    22746.91      209.28 o   0.1576E-05
   4   3   0     1835.57     2099.63       24.05 o   0.9810E-04
   5   3   0     7516.28     7290.50       77.30 o   0.1226E-04
   6   3   0     1776.99     1950.64       34.23 o   0.1005E-03
   7   3   0     1973.55     1975.77       39.49 o   0.9158E-04
   8   3   0     1155.18     1245.67       15.93 o   0.1975E-03
   9   3   0      415.07      454.61       10.00 o   0.6639E-03
  10   3   0      849.52      864.09       17.93 o   0.2920E-03
  11   3   0      294.72      319.61        9.44 o   0.9639E-03
  12   3   0       56.79       43.47        5.04 o   0.6374E-02
 -10   4   0       54.79       57.41        4.14 o   0.5794E-02
  -9   4   0      212.36      228.07        9.52 o   0.1333E-02
  -8   4   0      454.70      458.70       18.48 o   0.5549E-03
  -7   4   0      446.40      442.99       18.64 o   0.5660E-03
  -6   4   0      795.15      812.12       15.06 o   0.3230E-03
  -5   4   0      818.76      859.64       17.03 o   0.3005E-03
  -4   4   0     1625.25     1609.88       23.85 o   0.1309E-03
  -3   4   0     2482.75     2371.11       29.76 o   0.7469E-04
  -2   4   0     3450.37     3305.54       36.15 o   0.4539E-04
  -1   4   0     6274.02     6246.48       56.99 o   0.1659E-04
   0   4   0     1669.15     1684.79       38.09 o   0.1117E-03
   1   4   0     3364.64     3559.05       65.31 o   0.3809E-04
   2   4   0     8139.97     8201.22       96.61 o   0.1002E-04
   3   4   0     2045.81     2203.85       25.31 o   0.8908E-04
   4   4   0     4438.28     4658.49       59.19 o   0.2671E-04
   5   4   0     2975.71     2897.65       37.35 o   0.5519E-04
   6   4   0     1493.60     1558.99       31.05 o   0.1319E-03
   7   4   0     2230.14     2249.21       43.40 o   0.7633E-04
   8   4   0     3745.49     3673.13       32.18 o   0.3989E-04
   9   4   0     1399.42     1366.29       19.77 o   0.1646E-03
  10   4   0      547.67      522.11       10.83 o   0.5412E-03
  11   4   0      253.32      225.23        8.69 o   0.1295E-02
  12   4   0      807.62      814.32       15.16 o   0.3219E-03
 -10   5   0      276.44      282.83        7.76 o   0.1104E-02
  -9   5   0      148.94      168.08        7.42 o   0.1924E-02
  -8   5   0      125.50      139.43        6.73 o   0.2332E-02
  -7   5   0      926.72      959.74       27.08 o   0.2357E-03
  -6   5   0       36.24       46.94        4.12 o   0.7409E-02
  -5   5   0      634.64      669.90       15.70 o   0.4016E-03
  -4   5   0      305.70      378.46       10.04 o   0.8451E-03
  -3   5   0       43.91       29.32        3.70 o   0.9046E-02
  -2   5   0      293.56      337.62       10.14 o   0.9212E-03
  -1   5   0      278.73      313.03        9.06 o   0.9997E-03
   0   5   0       20.23       22.57        4.62 o   0.1228E-01
   1   5   0      680.02      610.47       22.98 o   0.3755E-03
   2   5   0      609.33      533.00       21.73 o   0.4313E-03
   3   5   0     1945.13     1638.25       30.81 o   0.1133E-03
   4   5   0       15.55       20.48        2.32 o   0.1723E-01
   5   5   0     1414.02     1305.46       22.89 o   0.1656E-03
   6   5   0       46.63       45.39        5.47 o   0.6275E-02
   7   5   0      133.68      141.08        5.62 o   0.2344E-02
   8   5   0      451.22      400.85        7.49 o   0.7300E-03
   9   5   0      989.25      921.12       12.02 o   0.2746E-03
  10   5   0       32.52       36.49        2.54 o   0.9382E-02
  11   5   0        7.67       13.60        3.04 o   0.2421E-01
  12   5   0       43.85       40.94        3.53 o   0.7774E-02
  -9   6   0     1082.28     1104.11       15.64 o   0.2242E-03
  -8   6   0     1052.85     1013.93       25.18 o   0.2228E-03
  -7   6   0     1925.95     1884.33       24.56 o   0.1058E-03
  -6   6   0     1557.93     1607.90       22.08 o   0.1352E-03
  -5   6   0     1645.32     1653.86       27.38 o   0.1247E-03
  -4   6   0      904.88     1008.08       18.37 o   0.2532E-03
  -3   6   0     5346.46     5557.07       78.03 o   0.1936E-04
  -2   6   0     8491.96     8721.95      110.80 o   0.8920E-05
  -1   6   0     6628.02     7039.44      126.68 o   0.1199E-04
   0   6   0     5182.25     5274.07      102.72 o   0.1890E-04
   1   6   0     1784.64     2004.77       46.56 o   0.8892E-04
   2   6   0     4660.00     4552.21       93.98 o   0.2332E-04
   3   6   0     4483.19     4369.23       91.72 o   0.2482E-04
   4   6   0     2605.08     2676.95       41.38 o   0.6197E-04
   5   6   0     2016.87     1888.78       36.24 o   0.9624E-04
   6   6   0     2976.35     2924.86       68.18 o   0.4650E-04
   7   6   0      302.01      312.79        7.43 o   0.1010E-02
   8   6   0      461.67      492.81        8.51 o   0.6140E-03
   9   6   0      132.68      144.84        4.56 o   0.2372E-02
  10   6   0       95.83      103.76        3.84 o   0.3307E-02
  11   6   0      456.63      449.45        9.47 o   0.6516E-03
  12   6   0       11.06       18.23        3.65 o   0.1702E-01
  -8   7   0      348.40      328.16        7.33 o   0.9278E-03
  -7   7   0      921.72      822.49       23.50 o   0.2758E-03
  -6   7   0     1007.27      999.08       18.28 o   0.2450E-03
  -5   7   0      213.64      205.66        7.79 o   0.1503E-02
  -4   7   0     2777.81     2843.43       39.86 o   0.5739E-04
  -3   7   0     2978.23     3012.07       37.56 o   0.5340E-04
  -2   7   0     2393.07     2449.06       31.34 o   0.7321E-04
  -1   7   0     3362.33     3457.50       79.20 o   0.3624E-04
   0   7   0     3321.92     3459.58       77.54 o   0.3673E-04
   1   7   0      723.41      849.21       29.37 o   0.2682E-03
   2   7   0     4434.80     4443.36       95.43 o   0.2424E-04
   3   7   0     1263.99     1391.30       40.75 o   0.1390E-03
   4   7   0     1857.00     1990.65       52.63 o   0.8404E-04
   5   7   0     3707.83     3698.01       86.72 o   0.3168E-04
   6   7   0     1039.44     1107.64       19.41 o   0.2211E-03
   7   7   0     3344.02     3323.54       38.73 o   0.4579E-04
   8   7   0     1124.87     1117.85       18.02 o   0.2139E-03
   9   7   0      805.08      775.86       12.31 o   0.3438E-03
  10   7   0      256.28      264.60        6.30 o   0.1215E-02
  11   7   0      573.90      577.60       13.77 o   0.4780E-03
  12   7   0      315.27      341.92       11.54 o   0.8697E-03
  -8   8   0       39.84       41.02        2.70 o   0.8231E-02
  -7   8   0       94.38      107.30        5.74 o   0.3083E-02
  -6   8   0       37.08       24.88        3.19 o   0.1115E-01
  -5   8   0      204.90      212.18        7.24 o   0.1492E-02
  -4   8   0      399.70      416.89       10.88 o   0.7079E-03
  -3   8   0      127.87      130.20        6.27 o   0.2447E-02
  -2   8   0      868.71      817.98       16.87 o   0.3047E-03
  -1   8   0       21.28       15.54        2.38 o   0.1814E-01
   0   8   0      189.94      175.59        7.16 o   0.1735E-02
   1   8   0       75.17       69.44       10.48 o   0.3230E-02
   2   8   0       38.31       45.35        8.20 o   0.5350E-02
   3   8   0      335.46      360.16       21.49 o   0.6450E-03
   4   8   0      519.19      543.86       12.74 o   0.5177E-03
   5   8   0      100.37      112.39        4.28 o   0.3073E-02
   6   8   0     1323.63     1332.26       17.92 o   0.1734E-03
   7   8   0      216.92      248.34        7.30 o   0.1315E-02
   8   8   0       46.02       58.14        3.86 o   0.6033E-02
   9   8   0      294.40      313.53        8.58 o   0.9958E-03
  10   8   0       30.85       28.37        3.37 o   0.1094E-01
  11   8   0      194.66      179.01        5.87 o   0.1766E-02
  12   8   0       38.05       61.69        4.74 o   0.5761E-02
  -7   9   0      779.93      766.34       16.35 o   0.3374E-03
  -6   9   0      621.49      581.83       11.04 o   0.4763E-03
  -5   9   0      680.23      707.06       13.28 o   0.3892E-03
  -4   9   0      937.15      960.84       17.59 o   0.2619E-03
  -3   9   0      750.48      825.97       15.80 o   0.3259E-03
  -2   9   0     1876.82     1905.58       29.63 o   0.1031E-03
  -1   9   0     2229.90     2319.86       26.45 o   0.8146E-04
   0   9   0     1677.59     1828.33       21.79 o   0.1172E-03
   1   9   0     1765.52     1835.19       27.21 o   0.1107E-03
   2   9   0      443.04      492.19       12.12 o   0.5962E-03
   3   9   0     1846.54     1863.04       24.22 o   0.1090E-03
   4   9   0       45.35       41.96        4.13 o   0.7383E-02
   5   9   0     1517.66     1438.47       25.52 o   0.1459E-03
   6   9   0       65.41       65.62        3.98 o   0.4989E-02
   7   9   0     2354.67     2246.81       30.91 o   0.7974E-04
   8   9   0      243.26      260.04        8.16 o   0.1201E-02
   9   9   0      484.14      493.86       12.81 o   0.5704E-03
  10   9   0       -4.38        0.02        3.26 o   0.6832E-01
  11   9   0       61.40       80.00        4.23 o   0.4409E-02
  12   9   0       74.19       98.20        5.14 o   0.3566E-02
  -5  10   0      464.86      471.45        9.11 o   0.6347E-03
  -4  10   0      846.40      840.77       15.19 o   0.3081E-03
  -3  10   0     2689.04     2708.08       37.63 o   0.6164E-04
  -2  10   0     1368.27     1439.29       23.26 o   0.1554E-03
  -1  10   0     1807.53     1893.88       28.70 o   0.1060E-03
   0  10   0     1005.68     1126.51       15.73 o   0.2273E-03
   1  10   0      748.43      844.08       16.62 o   0.3169E-03
   2  10   0      865.93      901.20       18.44 o   0.2810E-03
   3  10   0     1318.91     1373.92       31.00 o   0.1534E-03
   4  10   0      871.73      841.52       19.32 o   0.2921E-03
   5  10   0     3593.48     3737.50       40.36 o   0.3926E-04
   6  10   0      169.22      167.02        6.98 o   0.1889E-02
   7  10   0     1772.94     1818.02       30.99 o   0.1089E-03
   8  10   0      136.78      154.37        7.66 o   0.2063E-02
   9  10   0      302.69      347.04       10.85 o   0.8765E-03
  10  10   0      250.00      264.74        8.87 o   0.1172E-02
  11  10   0      212.07      209.39        6.70 o   0.1506E-02
  -4  11   0       28.35       38.20        2.10 o   0.9651E-02
  -3  11   0       91.25       87.35        4.18 o   0.3744E-02
  -2  11   0      491.50      544.64       11.14 o   0.5410E-03
  -1  11   0       22.61       25.65        2.93 o   0.1321E-01
   0  11   0      344.93      357.44        7.96 o   0.8640E-03
   1  11   0      418.37      405.99       11.80 o   0.7007E-03
   2  11   0      348.09      353.95       11.07 o   0.8239E-03
   3  11   0      284.32      358.70       14.32 o   0.8146E-03
   4  11   0       30.49       35.46        4.21 o   0.8891E-02
   5  11   0      685.30      769.80       15.91 o   0.3514E-03
   6  11   0      104.21      153.44        6.22 o   0.2313E-02
   7  11   0      155.48      201.48        5.98 o   0.1733E-02
   8  11   0      315.13      370.42       10.44 o   0.8355E-03
   9  11   0       63.16       79.61        4.95 o   0.4327E-02
  10  11   0       55.65       75.12        3.96 o   0.4810E-02
  11  11   0      168.29      159.59        7.12 o   0.1928E-02
  -2  12   0      827.03      753.13       13.61 o   0.3438E-03
  -1  12   0      464.46      428.52       15.31 o   0.6147E-03
   0  12   0       62.11       76.47        3.99 o   0.4705E-02
   1  12   0      128.78      129.41        7.95 o   0.2310E-02
   2  12   0      376.20      346.94       15.00 o   0.7530E-03
   3  12   0      172.97      150.64        7.48 o   0.1953E-02
   4  12   0     1756.70     1725.76       29.52 o   0.1152E-03
   5  12   0       36.02       53.25        4.18 o   0.6578E-02
   6  12   0       60.92       62.13        3.52 o   0.5385E-02
   7  12   0        5.54        3.55        2.42 o   0.5937E-01
   8  12   0        4.22        1.95        2.27 o   0.7792E-01
   9  12   0       71.06       50.17        4.05 o   0.5749E-02
  10  12   0       63.67       62.72        3.21 o   0.5312E-02
  -1  13   0      916.94      914.07       20.34 o   0.2667E-03
   0  13   0      382.81      411.84       12.41 o   0.7119E-03
   1  13   0      175.93      184.86        5.80 o   0.1773E-02
   2  13   0     1154.87     1162.06       19.27 o   0.2049E-03
   3  13   0      164.88      147.87        4.92 o   0.2168E-02
   4  13   0     1488.30     1517.07       19.24 o   0.1478E-03
   5  13   0      588.57      606.55       12.31 o   0.4639E-03
   6  13   0       35.83       26.63        3.05 o   0.1127E-01
   7  13   0      190.72      143.81        8.88 o   0.1873E-02
   8  13   0      281.19      242.14       10.39 o   0.1151E-02
   9  13   0      163.04      144.97        6.84 o   0.2087E-02
   1  14   0      139.91      163.07        5.83 o   0.2066E-02
   2  14   0      137.12      134.42        6.24 o   0.2353E-02
   3  14   0      271.25      317.86        9.28 o   0.9906E-03
   4  14   0       95.53      125.16        3.54 o   0.2951E-02
   5  14   0      213.76      251.28        5.39 o   0.1346E-02
   6  14   0      117.82      143.52        5.48 o   0.2416E-02
   7  14   0      136.21      165.24        5.66 o   0.2090E-02
  -6 -14   1      137.70      135.48        5.36 o   0.2425E-02
  -5 -14   1      292.70      298.01        6.12 o   0.1070E-02
  -4 -14   1      220.50      209.38        5.31 o   0.1534E-02
  -3 -14   1      355.75      327.71        6.72 o   0.9323E-03
  -2 -14   1      352.91      341.65        9.27 o   0.8702E-03
  -7 -13   1       36.64       57.76        3.06 o   0.6530E-02
  -6 -13   1       66.37       86.70        3.04 o   0.4243E-02
  -5 -13   1       27.38       11.48        2.34 o   0.1957E-01
  -4 -13   1      200.22      145.40        4.94 o   0.2017E-02
  -3 -13   1      160.99      167.39        5.57 o   0.1946E-02
  -2 -13   1       83.76       72.34        3.94 o   0.4391E-02
  -1 -13   1       52.39       85.31        2.39 o   0.4603E-02
   0 -13   1       88.08       71.37        5.22 o   0.4152E-02
   1 -13   1      191.64      207.69        7.07 o   0.1562E-02
  -7 -12   1      209.10      200.92        8.00 o   0.1509E-02
  -6 -12   1     1049.32     1221.08       24.06 o   0.1943E-03
  -5 -12   1       70.32       81.94        3.99 o   0.4261E-02
  -4 -12   1       60.20       84.80        4.02 o   0.4318E-02
  -3 -12   1      197.47      229.25        6.90 o   0.1445E-02
  -2 -12   1       51.33       68.18        3.09 o   0.5442E-02
  -1 -12   1      521.86      576.23       11.75 o   0.5072E-03
   0 -12   1      112.25      149.88        3.84 o   0.2440E-02
   1 -12   1      377.54      381.50       13.04 o   0.7388E-03
   2 -12   1       87.80      122.09        3.62 o   0.3056E-02
   3 -12   1      254.27      258.43        8.62 o   0.1184E-02
  -7 -11   1      476.53      439.92       23.53 o   0.5037E-03
  -6 -11   1      372.76      344.50       21.40 o   0.6477E-03
  -5 -11   1      829.30      817.40       33.91 o   0.2461E-03
  -4 -11   1      498.70      477.10       15.37 o   0.5572E-03
  -3 -11   1      319.18      320.23        9.12 o   0.9468E-03
  -2 -11   1     1648.33     1691.19       26.54 o   0.1227E-03
  -1 -11   1     1621.39     1646.45       21.44 o   0.1308E-03
   0 -11   1     1734.62     1724.88       26.11 o   0.1186E-03
   1 -11   1     2341.39     2338.75       31.61 o   0.7703E-04
   2 -11   1      450.43      397.52       15.83 o   0.6426E-03
   3 -11   1      849.62      827.86       22.00 o   0.2882E-03
   4 -11   1      491.38      463.10       14.14 o   0.5834E-03
  -8 -10   1      197.03      266.68       14.88 o   0.1054E-02
  -7 -10   1       51.84       51.49        8.52 o   0.4589E-02
  -6 -10   1       69.44       46.01        7.04 o   0.5049E-02
  -5 -10   1      432.91      424.58       17.19 o   0.6090E-03
  -4 -10   1      689.20      651.57       15.37 o   0.4014E-03
  -3 -10   1       64.54       62.65        3.90 o   0.5178E-02
  -2 -10   1      213.61      223.56        7.80 o   0.1394E-02
  -1 -10   1       67.28       63.87        4.46 o   0.4948E-02
   0 -10   1      909.57      872.10       14.67 o   0.2918E-03
   1 -10   1       69.55       78.04        4.67 o   0.4358E-02
   2 -10   1      444.18      442.53       15.38 o   0.6070E-03
   3 -10   1      315.61      289.12       12.96 o   0.9367E-03
   4 -10   1      185.84      192.98        9.64 o   0.1541E-02
   5 -10   1      489.18      504.44       14.94 o   0.5455E-03
   6 -10   1      224.52      223.24        7.83 o   0.1389E-02
  -8  -9   1      326.12      356.79       20.12 o   0.6772E-03
  -7  -9   1      412.09      472.71       17.24 o   0.5723E-03
  -6  -9   1       31.44       37.81        4.94 o   0.7945E-02
  -5  -9   1      176.50      211.32        9.53 o   0.1468E-02
  -4  -9   1      269.58      305.64        9.12 o   0.1026E-02
  -3  -9   1      694.38      774.31       14.78 o   0.3522E-03
  -2  -9   1      986.33     1065.03       18.05 o   0.2352E-03
  -1  -9   1      209.51      268.67        7.56 o   0.1246E-02
   0  -9   1       75.04       99.46        5.27 o   0.3477E-02
   1  -9   1      439.54      493.13       10.24 o   0.6130E-03
   2  -9   1       48.91       52.12        4.17 o   0.6236E-02
   3  -9   1      620.73      612.68       14.53 o   0.4377E-03
   4  -9   1      149.97      151.00        6.96 o   0.2089E-02
   5  -9   1       39.68       39.60        3.49 o   0.8252E-02
   6  -9   1       77.60       62.57        3.93 o   0.4889E-02
   7  -9   1        6.44        5.60        2.10 o   0.4811E-01
  -9  -8   1      818.07      917.40       32.55 o   0.2352E-03
  -8  -8   1       54.57       52.81        6.21 o   0.5442E-02
  -7  -8   1     1249.61     1284.37       30.44 o   0.1657E-03
  -6  -8   1      927.81      927.48       35.59 o   0.2148E-03
  -5  -8   1     1116.24     1161.72       29.82 o   0.1869E-03
  -4  -8   1     4575.38     4609.53       59.39 o   0.2661E-04
  -3  -8   1     1001.20     1102.78       21.77 o   0.2197E-03
  -2  -8   1     2910.15     3011.55       41.92 o   0.5289E-04
  -1  -8   1     1678.06     1804.49       20.36 o   0.1193E-03
   0  -8   1     1160.85     1201.51       18.49 o   0.1990E-03
   1  -8   1     4637.73     4710.66       46.37 o   0.2680E-04
   2  -8   1     5157.12     5351.71       46.83 o   0.2211E-04
   3  -8   1     2258.48     2306.86       32.51 o   0.7903E-04
   4  -8   1      336.49      335.99       10.91 o   0.8707E-03
   5  -8   1      918.62      910.55       18.87 o   0.2712E-03
   6  -8   1     1184.44     1179.32       20.99 o   0.1969E-03
   7  -8   1      652.65      637.17       12.78 o   0.4296E-03
   8  -8   1     1070.24     1076.47       22.26 o   0.2168E-03
  -8  -7   1      517.83      502.48       18.57 o   0.5003E-03
  -7  -7   1      290.58      280.74       13.48 o   0.9612E-03
  -6  -7   1     1457.64     1427.08       31.89 o   0.1418E-03
  -5  -7   1      821.70      813.25       18.71 o   0.3070E-03
  -4  -7   1      885.09      992.17       24.24 o   0.2427E-03
  -3  -7   1      347.87      424.66       14.27 o   0.6893E-03
  -2  -7   1      310.27      336.31       10.48 o   0.8926E-03
  -1  -7   1      997.40     1037.36       19.87 o   0.2363E-03
   0  -7   1     1719.03     1774.50       36.42 o   0.1076E-03
   1  -7   1     4541.40     4381.24       71.00 o   0.2690E-04
   2  -7   1       97.43      114.54        3.56 o   0.3107E-02
   3  -7   1     1502.80     1545.08       18.95 o   0.1444E-03
   4  -7   1      362.52      401.20       11.29 o   0.7488E-03
   5  -7   1      423.91      419.97       12.79 o   0.6707E-03
   6  -7   1     1464.00     1486.31       26.13 o   0.1441E-03
   7  -7   1     1149.96     1209.24       21.00 o   0.1952E-03
   8  -7   1      854.38      932.82       15.37 o   0.2824E-03
  -9  -6   1      692.41      813.22       30.54 o   0.2726E-03
  -8  -6   1      331.02      344.97       14.59 o   0.7880E-03
  -7  -6   1      268.60      269.13       10.08 o   0.1096E-02
  -6  -6   1      378.02      365.12       11.47 o   0.7732E-03
  -5  -6   1      885.87      806.76       15.63 o   0.3092E-03
  -4  -6   1     3577.45     3189.58       38.55 o   0.4571E-04
  -3  -6   1       90.54       65.77        5.47 o   0.4228E-02
  -2  -6   1      396.76      386.27       13.83 o   0.7063E-03
  -1  -6   1       91.13       79.35        5.26 o   0.3838E-02
   0  -6   1     2236.60     2048.10       31.32 o   0.8815E-04
   1  -6   1      315.37      297.68       10.36 o   0.9701E-03
   2  -6   1      105.28       94.68        7.92 o   0.2913E-02
   3  -6   1      148.95      135.19        8.22 o   0.2130E-02
   4  -6   1      191.28      209.53        8.06 o   0.1520E-02
   5  -6   1      303.35      238.95       11.07 o   0.1112E-02
   6  -6   1       25.66       28.04        3.94 o   0.1100E-01
   7  -6   1       92.74       97.44        6.04 o   0.3257E-02
   8  -6   1       44.69       51.89        4.07 o   0.6464E-02
   9  -6   1      147.08      151.32        8.10 o   0.2024E-02
  -9  -5   1      956.79     1055.39       25.42 o   0.2223E-03
  -8  -5   1     1194.83     1257.99       29.37 o   0.1731E-03
  -7  -5   1     1594.48     1561.88       45.48 o   0.1125E-03
  -6  -5   1     2425.60     2486.11       41.40 o   0.6839E-04
  -5  -5   1     1136.25     1249.48       15.03 o   0.1992E-03
  -4  -5   1     2876.67     3004.80       31.58 o   0.5530E-04
  -3  -5   1     3291.16     3386.08       34.20 o   0.4589E-04
  -2  -5   1     6158.14     5993.33       65.77 o   0.1714E-04
  -1  -5   1     4521.86     4360.46       63.14 o   0.2781E-04
   0  -5   1     9038.17     8685.72       91.16 o   0.8961E-05
   1  -5   1     8613.79     8635.50      110.10 o   0.8963E-05
   2  -5   1     1916.21     2058.23       35.66 o   0.9192E-04
   3  -5   1     2803.49     2821.26       40.16 o   0.5751E-04
   4  -5   1      655.29      738.62       22.38 o   0.3385E-03
   5  -5   1     3329.38     3165.00       44.82 o   0.4672E-04
   6  -5   1     2821.87     2899.91       42.29 o   0.5558E-04
   7  -5   1     1648.03     1595.36       29.84 o   0.1255E-03
   8  -5   1      436.64      422.77       12.97 o   0.6605E-03
   9  -5   1      187.13      204.28        7.43 o   0.1568E-02
  -8  -4   1     1748.03     1793.92       52.27 o   0.9248E-04
  -7  -4   1      832.59      830.52       30.97 o   0.2538E-03
  -6  -4   1      967.09      938.04       30.96 o   0.2238E-03
  -5  -4   1     2962.25     3011.79       61.73 o   0.4721E-04
  -4  -4   1      586.24      445.02       14.38 o   0.5558E-03
  -3  -4   1     7036.25     6834.61       55.08 o   0.1419E-04
  -2  -4   1     2506.86     2542.84       26.08 o   0.7088E-04
  -1  -4   1     5693.77     5825.58       73.16 o   0.1811E-04
   0  -4   1     6457.75     6493.40       81.87 o   0.1488E-04
   1  -4   1     2963.33     3125.36       34.51 o   0.5206E-04
   2  -4   1      100.76      208.48        6.30 o   0.1841E-02
   3  -4   1     3166.32     3192.14       41.47 o   0.4801E-04
   4  -4   1     1000.64     1139.17       26.70 o   0.2038E-03
   5  -4   1     4026.26     3724.47       63.62 o   0.3393E-04
   6  -4   1     2967.38     3013.98       42.98 o   0.5221E-04
   7  -4   1     1997.92     1954.93       34.29 o   0.9504E-04
   8  -4   1      934.20      936.17       21.27 o   0.2566E-03
   9  -4   1      526.84      564.45       14.51 o   0.4950E-03
  10  -4   1      462.44      529.19       16.94 o   0.5175E-03
 -10  -3   1       25.83       48.80        6.77 o   0.6132E-02
  -8  -3   1       86.17       91.60       10.90 o   0.2676E-02
  -7  -3   1       68.34       65.11        8.90 o   0.3823E-02
  -6  -3   1      655.33      575.85       16.59 o   0.4358E-03
  -5  -3   1     1114.04      973.00       31.10 o   0.2064E-03
  -4  -3   1      197.49      178.36        7.32 o   0.1691E-02
  -3  -3   1     1995.53     1748.53       29.78 o   0.1072E-03
  -2  -3   1     2014.87     2067.59       23.80 o   0.9576E-04
  -1  -3   1       96.88       98.55        7.58 o   0.2998E-02
   0  -3   1     1581.22     1240.00       36.91 o   0.1439E-03
   1  -3   1     3134.55     2740.51       28.45 o   0.5836E-04
   2  -3   1      210.61      194.55        6.51 o   0.1587E-02
   3  -3   1      112.23      101.99        4.33 o   0.3127E-02
   4  -3   1      177.12      190.69        9.79 o   0.1558E-02
   5  -3   1     3601.15     3138.88       89.79 o   0.3546E-04
   6  -3   1      298.94      257.41       10.48 o   0.1082E-02
   7  -3   1      586.77      639.84       11.88 o   0.4473E-03
   8  -3   1      184.13      166.27        6.69 o   0.1830E-02
   9  -3   1      462.83      508.73       10.74 o   0.5845E-03
  10  -3   1      103.60      113.29        5.47 o   0.2945E-02
 -10  -2   1      603.96      612.87       20.24 o   0.4082E-03
  -9  -2   1     1493.00     1472.85       48.78 o   0.1156E-03
  -8  -2   1      941.66      971.87       25.57 o   0.2372E-03
  -7  -2   1     2431.84     2332.82       34.47 o   0.7479E-04
  -6  -2   1     2045.59     1923.52       24.93 o   0.1005E-03
  -5  -2   1     1752.35     1892.05       24.40 o   0.1098E-03
  -4  -2   1     4206.63     4160.04       53.67 o   0.3109E-04
  -3  -2   1     2598.90     2607.73       35.30 o   0.6526E-04
  -2  -2   1     3697.36     3288.02       46.56 o   0.4244E-04
  -1  -2   1    28824.45    27477.28      454.42 o   0.9248E-06
   0  -2   1     9702.78     9278.50      160.05 o   0.7042E-05
   1  -2   1    15377.54    15028.85      172.85 o   0.3270E-05
   2  -2   1     1949.52     2087.45       21.32 o   0.9729E-04
   3  -2   1      435.39      509.33        6.86 o   0.6248E-03
   4  -2   1     2153.40     2191.17       24.23 o   0.8806E-04
   5  -2   1     5333.21     5074.33       58.98 o   0.2234E-04
   6  -2   1     2680.59     2474.86       75.54 o   0.5199E-04
   7  -2   1      876.48      840.54       14.75 o   0.3032E-03
   8  -2   1     1750.19     1800.80       29.10 o   0.1117E-03
   9  -2   1      217.30      219.88        7.47 o   0.1430E-02
  10  -2   1      293.68      304.87       10.26 o   0.9753E-03
  11  -2   1      103.67      120.16        5.29 o   0.2779E-02
 -10  -1   1      516.90      532.52       18.99 o   0.4796E-03
  -9  -1   1      279.85      283.24       14.10 o   0.9528E-03
  -8  -1   1     1315.57     1362.76       25.91 o   0.1610E-03
  -7  -1   1      351.02      411.85       11.17 o   0.7429E-03
  -6  -1   1     2894.25     2764.99       32.88 o   0.5933E-04
  -5  -1   1     2130.03     2196.53       28.23 o   0.8667E-04
  -4  -1   1     6868.25     6591.51       85.11 o   0.1406E-04
  -3  -1   1     1182.59     1209.90       17.37 o   0.1984E-03
  -2  -1   1    30048.63    30589.51      469.36 o   0.8014E-06
  -1  -1   1     8888.89     9126.54      100.99 o   0.8436E-05
   0  -1   1     4267.63     4482.74       40.96 o   0.2977E-04
   1  -1   1      277.69      382.29        9.56 o   0.8601E-03
   2  -1   1     3812.12     4033.46       37.60 o   0.3537E-04
   3  -1   1     7373.83     7568.99       62.69 o   0.1223E-04
   4  -1   1     7802.64     7731.11       67.93 o   0.1147E-04
   5  -1   1     8449.57     7931.71       86.28 o   0.1035E-04
   6  -1   1     2148.99     2095.26       35.97 o   0.8607E-04
   7  -1   1     2817.58     2765.31       26.16 o   0.6188E-04
   8  -1   1     1194.15     1219.38       18.62 o   0.1947E-03
   9  -1   1     1026.23     1093.36       17.55 o   0.2274E-03
  10  -1   1     1095.51     1124.87       22.22 o   0.2082E-03
  11  -1   1      381.26      385.80       12.39 o   0.7464E-03
 -10   0   1      122.11      122.40        9.36 o   0.2273E-02
  -9   0   1      433.44      416.50       18.09 o   0.6021E-03
  -8   0   1        5.19        7.37        3.00 o   0.3706E-01
  -7   0   1       66.35       58.93        5.40 o   0.4963E-02
  -6   0   1      779.35      700.21       14.81 o   0.3647E-03
  -5   0   1      435.72      417.61       11.04 o   0.6847E-03
  -4   0   1      422.18      372.55        7.78 o   0.7868E-03
  -3   0   1      173.63      157.14        5.18 o   0.2019E-02
  -2   0   1    13157.81    11131.17      209.60 o   0.4566E-05
  -1   0   1      157.12       79.77        3.77 o   0.3201E-02
   0   0   1     3154.65     3234.48       53.57 o   0.4512E-04
   1   0   1      536.09      567.02       12.58 o   0.4990E-03
   2   0   1       95.54       81.78        3.16 o   0.3891E-02
   3   0   1      251.81      226.53        6.91 o   0.1337E-02
   4   0   1       17.89       19.17        1.96 o   0.1769E-01
   5   0   1     1570.09     1358.78       21.16 o   0.1546E-03
   6   0   1      271.06      263.96       10.59 o   0.1088E-02
   7   0   1      685.58      679.89       19.27 o   0.3676E-03
   8   0   1     1006.17     1028.03       13.31 o   0.2482E-03
   9   0   1      928.24      951.94       19.62 o   0.2573E-03
  10   0   1      416.43      418.52       12.60 o   0.6749E-03
  11   0   1      152.18      154.76        8.11 o   0.1953E-02
  12   0   1      334.86      321.77       10.57 o   0.9005E-03
 -10   1   1      853.35      888.87       35.06 o   0.2273E-03
  -9   1   1      854.01      879.62       21.28 o   0.2774E-03
  -8   1   1      393.84      410.89       17.40 o   0.6328E-03
  -7   1   1     1954.29     1910.35       29.39 o   0.1010E-03
  -6   1   1      842.48      869.26       16.33 o   0.2952E-03
  -5   1   1      824.34      935.66       17.22 o   0.2793E-03
  -4   1   1     7316.72     6817.14       76.48 o   0.1335E-04
  -3   1   1     2282.83     2095.19       28.27 o   0.8714E-04
  -2   1   1    13797.00    13003.45      159.22 o   0.4137E-05
  -1   1   1     4358.70     4028.97       52.81 o   0.3155E-04
   0   1   1     1420.70     1372.77       18.32 o   0.1637E-03
   1   1   1     5224.39     5168.58       84.22 o   0.2049E-04
   2   1   1     1956.14     2042.60       25.26 o   0.9722E-04
   3   1   1     6469.21     6561.97       76.56 o   0.1488E-04
   4   1   1     6394.16     6222.94       63.85 o   0.1631E-04
   5   1   1     1955.76     1830.54       25.16 o   0.1075E-03
   6   1   1      324.65      355.15       11.87 o   0.8350E-03
   7   1   1        4.82        6.78        2.58 o   0.4455E-01
   8   1   1      471.62      478.89        7.41 o   0.6294E-03
   9   1   1      303.44      282.28        7.08 o   0.1082E-02
  10   1   1       14.21       12.56        3.62 o   0.2046E-01
  11   1   1      112.26      129.51        7.41 o   0.2471E-02
  12   1   1       53.97       52.00        4.62 o   0.5921E-02
 -10   2   1      395.46      417.14       12.24 o   0.6956E-03
  -9   2   1     1004.02     1018.02       28.47 o   0.2162E-03
  -8   2   1      509.66      479.34       16.39 o   0.5402E-03
  -7   2   1     3173.40     3054.77       41.59 o   0.5003E-04
  -6   2   1     2428.98     2460.00       32.87 o   0.7191E-04
  -5   2   1     3673.59     3608.61       47.83 o   0.3901E-04
  -4   2   1     2318.51     2312.95       32.60 o   0.7794E-04
  -3   2   1     8746.50     8090.20       88.95 o   0.9878E-05
  -2   2   1    11357.47    10905.82      135.24 o   0.5768E-05
  -1   2   1    23451.55    22428.46      261.54 o   0.1514E-05
   0   2   1     5618.38     5287.69       95.88 o   0.1864E-04
   1   2   1     3047.06     3245.49       30.20 o   0.5025E-04
   2   2   1     1141.50     1357.74       13.51 o   0.1869E-03
   3   2   1    18648.61    18546.25      206.95 o   0.2243E-05
   4   2   1     8120.99     8277.15       79.67 o   0.1026E-04
   5   2   1     3905.74     3961.68       43.62 o   0.3504E-04
   6   2   1     4909.29     4878.81       69.43 o   0.2355E-04
   7   2   1     1990.16     2056.90       38.34 o   0.8902E-04
   8   2   1     2050.73     2016.74       20.26 o   0.9887E-04
   9   2   1     1155.21     1113.94       16.86 o   0.2145E-03
  10   2   1      950.51      883.16       18.88 o   0.2733E-03
  11   2   1      182.82      170.92        9.81 o   0.1669E-02
  12   2   1      587.30      546.17       16.88 o   0.4713E-03
  13   2   1      387.02      388.54       10.95 o   0.7509E-03
 -10   3   1      123.03      120.07        5.82 o   0.2622E-02
  -9   3   1      245.37      275.96        9.36 o   0.1124E-02
  -8   3   1      151.81      124.12       10.97 o   0.1988E-02
  -7   3   1       27.93       39.60        4.08 o   0.8530E-02
  -6   3   1      129.21       90.22        6.97 o   0.2954E-02
  -5   3   1       23.77       26.65        3.38 o   0.1200E-01
  -4   3   1      155.34      107.69        6.27 o   0.2571E-02
  -3   3   1     1762.95     1557.90       22.42 o   0.1306E-03
  -2   3   1      920.75      893.81       13.49 o   0.2875E-03
  -1   3   1     1887.36     1766.42       20.50 o   0.1152E-03
   0   3   1      300.45      287.72       13.01 o   0.9505E-03
   1   3   1     2282.11     1994.15       29.97 o   0.9014E-04
   2   3   1     5929.60     5818.72       70.22 o   0.1787E-04
   3   3   1      306.67      250.19        6.66 o   0.1180E-02
   4   3   1    10162.82     9486.54       98.01 o   0.7525E-05
   5   3   1      548.96      584.17       14.83 o   0.4685E-03
   6   3   1     1436.58     1397.88       29.24 o   0.1481E-03
   7   3   1     1205.19     1249.97       28.38 o   0.1740E-03
   8   3   1     1461.15     1398.97       18.00 o   0.1596E-03
   9   3   1      297.69      266.92        7.69 o   0.1115E-02
  10   3   1     1403.56     1361.94       19.79 o   0.1640E-03
  11   3   1      556.61      513.16       13.16 o   0.5263E-03
  12   3   1      492.57      446.76       15.49 o   0.5829E-03
  13   3   1      450.43      424.88       12.82 o   0.6473E-03
 -10   4   1      297.63      315.33        8.40 o   0.9867E-03
  -9   4   1      278.19      274.08       10.60 o   0.1062E-02
  -8   4   1      576.85      591.66       15.15 o   0.4579E-03
  -7   4   1     1171.22     1187.73       31.61 o   0.1769E-03
  -6   4   1      899.66      983.02       17.17 o   0.2615E-03
  -5   4   1      388.62      447.18       11.63 o   0.6713E-03
  -4   4   1      592.17      624.41       13.38 o   0.4452E-03
  -3   4   1      983.33     1022.91       16.43 o   0.2454E-03
  -2   4   1     3378.88     3446.39       35.48 o   0.4430E-04
  -1   4   1     3505.69     3655.84       40.10 o   0.4047E-04
   0   4   1     6052.27     6059.18      112.50 o   0.1501E-04
   1   4   1       44.39       85.28        3.06 o   0.4804E-02
   2   4   1      361.62      422.34        8.82 o   0.7457E-03
   3   4   1     1490.38     1520.34       23.55 o   0.1428E-03
   4   4   1      584.58      641.33       13.26 o   0.4408E-03
   5   4   1     1548.15     1456.55       22.60 o   0.1470E-03
   6   4   1      149.27      150.51        8.53 o   0.1998E-02
   7   4   1      308.18      308.12       13.59 o   0.8882E-03
   8   4   1       99.64       91.86        3.30 o   0.3624E-02
   9   4   1       16.29       12.69        1.83 o   0.2396E-01
  10   4   1      109.79      100.82        4.69 o   0.3163E-02
  11   4   1       66.03       81.22        4.69 o   0.4159E-02
  12   4   1       51.08       53.10        5.00 o   0.5877E-02
  -9   5   1      718.16      695.60       17.43 o   0.3666E-03
  -8   5   1      671.68      629.01       17.75 o   0.4004E-03
  -7   5   1     2428.62     2489.19       36.32 o   0.7015E-04
  -6   5   1      945.65      931.58       27.52 o   0.2382E-03
  -5   5   1     3791.46     3905.38       55.04 o   0.3460E-04
  -4   5   1     4314.96     4206.14       49.12 o   0.3093E-04
  -3   5   1     4785.33     4706.70       50.92 o   0.2604E-04
  -2   5   1    10382.83    10186.46      107.79 o   0.6805E-05
  -1   5   1     3168.33     3310.92       40.16 o   0.4674E-04
   0   5   1     5425.65     5442.58       74.32 o   0.1976E-04
   1   5   1     4753.35     4774.81       90.04 o   0.2260E-04
   2   5   1     5461.20     5579.89       67.98 o   0.1961E-04
   3   5   1     1121.23     1304.69       20.31 o   0.1867E-03
   4   5   1     9104.88     9241.85      110.83 o   0.8097E-05
   5   5   1     3690.60     3797.27       52.90 o   0.3656E-04
   6   5   1     5261.02     5336.29      104.00 o   0.1851E-04
   7   5   1     1573.98     1629.03       46.54 o   0.1088E-03
   8   5   1      278.07      307.77        5.52 o   0.1073E-02
   9   5   1      162.50      140.54        4.41 o   0.2261E-02
  10   5   1     1589.21     1600.85       18.49 o   0.1370E-03
  11   5   1       59.45       59.79        3.42 o   0.5702E-02
  12   5   1      931.96     1012.22       23.20 o   0.2373E-03
  -9   6   1      243.18      233.74        5.27 o   0.1368E-02
  -8   6   1      100.84      104.04        6.14 o   0.3007E-02
  -7   6   1      334.27      316.05       12.30 o   0.8747E-03
  -6   6   1      189.19      142.87        8.53 o   0.1892E-02
  -5   6   1      572.59      496.72       12.14 o   0.5414E-03
  -4   6   1       69.48       43.13        4.35 o   0.6133E-02
  -3   6   1     1111.78     1008.61       17.17 o   0.2350E-03
  -2   6   1      996.82      948.97       17.85 o   0.2557E-03
  -1   6   1      912.06      857.17       24.37 o   0.2655E-03
   0   6   1      256.35      222.07       15.01 o   0.1096E-02
   1   6   1      206.87      275.90       13.29 o   0.1072E-02
   2   6   1     1994.73     1935.42       49.18 o   0.8585E-04
   3   6   1     2969.53     2951.24       42.98 o   0.5296E-04
   4   6   1      384.74      475.52       11.85 o   0.6408E-03
   5   6   1     5911.70     5888.13       79.33 o   0.1725E-04
   6   6   1      742.63      722.59       27.31 o   0.3041E-03
   7   6   1     1518.70     1479.04       19.00 o   0.1488E-03
   8   6   1     1855.45     1821.67       17.82 o   0.1144E-03
   9   6   1      226.21      220.26        5.25 o   0.1465E-02
  10   6   1     1638.50     1578.01       18.73 o   0.1368E-03
  11   6   1     1138.74     1107.97       14.03 o   0.2217E-03
  12   6   1      744.21      770.69       13.91 o   0.3486E-03
  -8   7   1      270.32      277.16        6.03 o   0.1155E-02
  -7   7   1      138.34      122.60        5.21 o   0.2581E-02
  -6   7   1      342.09      347.80       13.58 o   0.7942E-03
  -5   7   1      783.61      844.52       15.81 o   0.3163E-03
  -4   7   1      203.34      222.94        7.47 o   0.1432E-02
  -3   7   1       39.88       27.48        3.54 o   0.1020E-01
  -2   7   1     1036.53     1081.10       17.78 o   0.2279E-03
  -1   7   1      288.44      336.57       18.36 o   0.7611E-03
   0   7   1      636.11      627.89       27.32 o   0.3493E-03
   1   7   1      179.30      159.29       13.83 o   0.1490E-02
   2   7   1      176.63      147.13       13.49 o   0.1574E-02
   3   7   1      131.21      128.71       11.69 o   0.1976E-02
   4   7   1      630.48      511.49       16.64 o   0.4793E-03
   5   7   1       89.02       81.60        6.49 o   0.3595E-02
   6   7   1      149.81      125.49        7.32 o   0.2285E-02
   7   7   1      100.68       97.07        3.42 o   0.3448E-02
   8   7   1      178.54      192.60        5.20 o   0.1723E-02
   9   7   1        5.52        3.84        1.88 o   0.6396E-01
  10   7   1       56.72       47.50        2.77 o   0.6802E-02
  11   7   1       80.29       88.28        3.38 o   0.3919E-02
  12   7   1      160.37      178.97        8.19 o   0.1744E-02
  -7   8   1      331.43      308.76        6.96 o   0.1001E-02
  -6   8   1     1033.11      946.98       17.13 o   0.2546E-03
  -5   8   1     1184.83     1142.26       16.25 o   0.2097E-03
  -4   8   1     4771.02     4719.90       49.89 o   0.2615E-04
  -3   8   1     4212.76     4215.89       49.99 o   0.3111E-04
  -2   8   1     2523.80     2523.09       33.73 o   0.6893E-04
  -1   8   1     1505.68     1562.59       23.33 o   0.1394E-03
   0   8   1      404.77      475.45       10.52 o   0.6472E-03
   1   8   1     4146.51     3989.28       94.57 o   0.2732E-04
   2   8   1     2702.69     2628.92       69.78 o   0.5204E-04
   3   8   1     4500.83     4178.71      100.03 o   0.2474E-04
   4   8   1     1638.61     1714.81       50.58 o   0.9960E-04
   5   8   1     3276.42     3348.87       40.00 o   0.4567E-04
   6   8   1      123.17      140.51        4.22 o   0.2496E-02
   7   8   1      508.48      545.40        8.59 o   0.5521E-03
   8   8   1      248.21      217.50        6.46 o   0.1400E-02
   9   8   1      275.04      250.15        6.80 o   0.1221E-02
  10   8   1      668.55      613.46       12.86 o   0.4358E-03
  11   8   1       40.04       32.41        3.23 o   0.9442E-02
  12   8   1      152.43      143.13        8.54 o   0.2037E-02
  -6   9   1      243.52      215.91        9.04 o   0.1338E-02
  -5   9   1      454.35      399.91       10.00 o   0.7031E-03
  -4   9   1     1226.03     1127.31       20.80 o   0.2012E-03
  -3   9   1      898.50      843.38       17.56 o   0.2930E-03
  -2   9   1      150.59      122.82        6.55 o   0.2357E-02
  -1   9   1      674.57      619.67       14.87 o   0.4215E-03
   0   9   1      160.66      149.46        5.65 o   0.2135E-02
   1   9   1     2175.12     2177.11       26.09 o   0.8751E-04
   2   9   1     2348.42     2353.27       33.31 o   0.7592E-04
   3   9   1     1547.68     1660.72       25.24 o   0.1292E-03
   4   9   1      727.06      845.57       13.38 o   0.3286E-03
   5   9   1      440.35      503.60       11.98 o   0.5895E-03
   6   9   1      764.89      788.81       14.18 o   0.3382E-03
   7   9   1     1088.01     1012.22       14.01 o   0.2430E-03
   8   9   1     1154.51     1060.70       22.00 o   0.2142E-03
   9   9   1     1172.50     1113.11       22.09 o   0.2052E-03
  10   9   1      661.73      606.23       14.71 o   0.4335E-03
  11   9   1      448.60      432.73       11.82 o   0.6553E-03
  -5  10   1       21.70       14.19        3.14 o   0.1855E-01
  -4  10   1      219.39      215.72        6.57 o   0.1473E-02
  -3  10   1       13.35       15.21        2.59 o   0.2049E-01
  -2  10   1      321.05      291.74        9.49 o   0.1007E-02
  -1  10   1      156.52      167.62        6.78 o   0.1911E-02
   0  10   1        8.52       13.56        1.99 o   0.2736E-01
   1  10   1       24.75       25.00        2.73 o   0.1298E-01
   2  10   1       49.38       59.35        4.32 o   0.5639E-02
   3  10   1      351.43      302.83       14.41 o   0.8482E-03
   4  10   1      407.12      428.59       12.43 o   0.6714E-03
   5  10   1       24.50       20.75        3.05 o   0.1432E-01
   6  10   1      217.14      233.45        7.92 o   0.1355E-02
   7  10   1      618.83      617.84       13.59 o   0.4408E-03
   8  10   1       50.69       52.22        4.96 o   0.5895E-02
   9  10   1      232.21      238.04        9.58 o   0.1255E-02
  10  10   1       87.85      124.36        6.05 o   0.2806E-02
  11  10   1       17.31       23.76        2.99 o   0.1456E-01
  -4  11   1     1264.86     1239.70       25.68 o   0.1777E-03
  -3  11   1      603.21      573.98       11.75 o   0.4822E-03
  -2  11   1     1203.64     1134.05       20.12 o   0.2031E-03
  -1  11   1      719.20      663.45       14.97 o   0.3920E-03
   0  11   1      875.83      821.43       17.40 o   0.3021E-03
   1  11   1     1016.51      905.00       15.88 o   0.2692E-03
   2  11   1      760.74      667.76       13.56 o   0.3876E-03
   3  11   1     1549.49     1504.98       38.39 o   0.1259E-03
   4  11   1      655.36      625.96       16.58 o   0.4145E-03
   5  11   1       12.68        3.43        2.50 o   0.4317E-01
   6  11   1      501.04      519.44        9.93 o   0.5670E-03
   7  11   1      111.99       96.44        5.35 o   0.3174E-02
   8  11   1      160.16      128.48        7.36 o   0.2205E-02
   9  11   1      161.35      131.89        7.34 o   0.2176E-02
  10  11   1       21.91       20.13        3.25 o   0.1489E-01
  11  11   1       82.72       51.45        4.09 o   0.5273E-02
  -3  12   1      273.23      258.71        5.66 o   0.1229E-02
  -2  12   1      707.70      714.20       16.96 o   0.3665E-03
  -1  12   1      169.21      145.53        7.69 o   0.2017E-02
   0  12   1      487.85      455.54       14.79 o   0.5867E-03
   1  12   1      298.58      279.73        8.18 o   0.1084E-02
   2  12   1      834.62      855.70       23.67 o   0.2772E-03
   3  12   1      527.55      539.98       13.38 o   0.5194E-03
   4  12   1     1648.80     1732.03       28.37 o   0.1190E-03
   5  12   1      352.84      369.95       10.64 o   0.8062E-03
   6  12   1      631.35      602.47       11.77 o   0.4582E-03
   7  12   1      592.68      585.60       13.26 o   0.4701E-03
   8  12   1      127.60      109.19        5.76 o   0.2802E-02
   9  12   1     1139.16     1102.17       19.42 o   0.2139E-03
  10  12   1      121.36       94.37        4.84 o   0.3206E-02
  -1  13   1      120.82      139.41        5.82 o   0.2391E-02
   0  13   1       16.15       12.51        3.03 o   0.2139E-01
   1  13   1       98.76      121.01        6.49 o   0.2739E-02
   2  13   1       66.35       80.06        5.86 o   0.4060E-02
   3  13   1       42.80       30.08        3.59 o   0.9304E-02
   4  13   1     1098.75     1190.91       18.76 o   0.2046E-03
   5  13   1      116.77      135.48        5.30 o   0.2521E-02
   6  13   1       52.97       56.62        3.81 o   0.5975E-02
   7  13   1      117.90      121.57        5.09 o   0.2724E-02
   8  13   1       22.24       23.53        3.79 o   0.1273E-01
   9  13   1      233.68      242.53        9.08 o   0.1254E-02
   1  14   1      281.80      234.60        8.98 o   0.1204E-02
   2  14   1      591.14      526.09       15.36 o   0.4938E-03
   3  14   1      148.84      150.28        7.10 o   0.2071E-02
   4  14   1      206.98      173.10        8.61 o   0.1631E-02
   5  14   1       48.69       34.09        2.81 o   0.8791E-02
   6  14   1       28.30       12.47        2.17 o   0.1893E-01
   7  14   1      203.51      190.01        7.35 o   0.1600E-02
   8  14   1        9.59        4.02        1.94 o   0.5118E-01
  -5 -14   2       44.19       66.82        1.98 o   0.5899E-02
  -4 -14   2       34.77       51.64        1.90 o   0.7611E-02
  -3 -14   2       30.97       34.53        1.77 o   0.1044E-01
  -7 -13   2       25.20       27.71        2.36 o   0.1268E-01
  -6 -13   2      164.02      188.96        4.53 o   0.1831E-02
  -5 -13   2      149.32      138.13        4.68 o   0.2355E-02
  -4 -13   2      185.72      149.29        5.55 o   0.2040E-02
  -3 -13   2      715.88      699.31       12.68 o   0.3867E-03
  -2 -13   2      133.67      123.09        4.63 o   0.2652E-02
  -1 -13   2      562.60      583.11       10.18 o   0.4967E-03
   0 -13   2      153.73      169.35        6.70 o   0.1930E-02
   1 -13   2      273.59      265.87        8.46 o   0.1141E-02
  -8 -12   2       21.76       15.36        1.62 o   0.1977E-01
  -7 -12   2      218.39      194.44        8.01 o   0.1519E-02
  -6 -12   2      488.01      429.41       13.99 o   0.6169E-03
  -5 -12   2      868.97      772.34       21.44 o   0.3029E-03
  -4 -12   2      434.87      316.41       10.23 o   0.8375E-03
  -3 -12   2      671.75      563.58       13.54 o   0.4596E-03
  -2 -12   2      398.87      302.74        8.00 o   0.9179E-03
  -1 -12   2      888.50      797.44       15.90 o   0.3118E-03
   0 -12   2      540.92      468.39       11.01 o   0.5887E-03
   1 -12   2     1225.93     1059.57       27.56 o   0.1975E-03
   2 -12   2      376.84      302.86       11.95 o   0.8833E-03
   3 -12   2      828.05      750.66       18.32 o   0.3270E-03
  -6 -11   2      168.87      124.55       14.20 o   0.1671E-02
  -5 -11   2      226.24      165.06       16.64 o   0.1219E-02
  -4 -11   2       92.33      103.11        4.88 o   0.3227E-02
  -3 -11   2      898.27     1003.34       16.37 o   0.2580E-03
  -2 -11   2       97.28       79.16        4.19 o   0.3898E-02
  -1 -11   2       23.47        8.27        2.46 o   0.2442E-01
   0 -11   2      469.50      420.68       11.26 o   0.6645E-03
   1 -11   2      537.75      466.99       11.70 o   0.5854E-03
   2 -11   2       37.13       23.62        4.79 o   0.9788E-02
   3 -11   2       32.36       22.63        4.09 o   0.1129E-01
   4 -11   2       76.08       60.80        4.95 o   0.4894E-02
  -7 -10   2       88.83       98.56       10.62 o   0.2632E-02
  -6 -10   2      337.22      357.65       20.90 o   0.6596E-03
  -5 -10   2      533.57      533.60       13.93 o   0.5175E-03
  -4 -10   2       99.55       94.12        5.98 o   0.3281E-02
  -3 -10   2     1976.63     1987.57       30.13 o   0.9699E-04
  -2 -10   2      121.33      123.04        5.71 o   0.2624E-02
  -1 -10   2      252.72      282.43        6.99 o   0.1151E-02
   0 -10   2      245.06      246.45        6.79 o   0.1283E-02
   1 -10   2      432.50      434.92       11.05 o   0.6638E-03
   2 -10   2      811.50      809.95       13.16 o   0.3280E-03
   3 -10   2      649.53      627.65       13.67 o   0.4293E-03
   4 -10   2       59.11       50.55        3.68 o   0.6203E-02
   5 -10   2       35.56       39.11        4.00 o   0.8294E-02
   6 -10   2      184.16      184.58        6.70 o   0.1714E-02
  -8  -9   2      652.07      694.09       28.57 o   0.3181E-03
  -7  -9   2     1018.12      937.48       37.98 o   0.1994E-03
  -6  -9   2      542.56      498.52       19.79 o   0.4865E-03
  -5  -9   2     1667.59     1617.81       32.12 o   0.1223E-03
  -4  -9   2      678.90      651.04       24.27 o   0.3530E-03
  -3  -9   2     1306.63     1286.87       21.81 o   0.1759E-03
  -2  -9   2     3819.05     3766.02       43.87 o   0.3743E-04
  -1  -9   2     1349.43     1262.08       21.20 o   0.1769E-03
   0  -9   2     3763.84     3679.85       40.58 o   0.3886E-04
   1  -9   2     1906.31     1850.82       25.21 o   0.1077E-03
   2  -9   2      425.50      407.88        9.44 o   0.7211E-03
   3  -9   2     1506.10     1520.07       31.92 o   0.1340E-03
   4  -9   2     1241.57     1250.81       21.40 o   0.1836E-03
   5  -9   2     1435.69     1399.46       23.34 o   0.1559E-03
   6  -9   2     1049.12     1035.77       17.19 o   0.2364E-03
   7  -9   2      578.86      598.04       14.09 o   0.4613E-03
  -9  -8   2      367.48      403.95       20.51 o   0.6063E-03
  -8  -8   2       83.52       91.00       10.53 o   0.2752E-02
  -7  -8   2      597.31      635.46       20.29 o   0.4003E-03
  -6  -8   2      556.85      570.16       27.35 o   0.3797E-03
  -5  -8   2     1120.50     1085.48       30.76 o   0.1940E-03
  -4  -8   2      157.38      161.55       11.01 o   0.1709E-02
  -3  -8   2      101.94       88.44        6.98 o   0.3227E-02
  -2  -8   2     1145.47     1059.48       19.14 o   0.2210E-03
  -1  -8   2      594.55      548.12       13.04 o   0.4948E-03
   0  -8   2      271.73      298.96        7.10 o   0.1083E-02
   1  -8   2       16.91       10.42        1.86 o   0.2786E-01
   2  -8   2      406.42      398.78        7.88 o   0.7579E-03
   3  -8   2     1652.35     1721.04       23.69 o   0.1233E-03
   4  -8   2       34.01       36.84        3.83 o   0.9041E-02
   5  -8   2      941.12      966.36       18.87 o   0.2571E-03
   6  -8   2      337.24      317.29        9.74 o   0.9297E-03
   7  -8   2      157.52      141.05        5.74 o   0.2225E-02
  -8  -7   2     2547.13     2697.02       67.31 o   0.5279E-04
  -7  -7   2     1442.01     1440.24       33.21 o   0.1394E-03
  -6  -7   2     2734.92     2701.18       49.07 o   0.5766E-04
  -5  -7   2       46.06       59.46        4.06 o   0.5916E-02
  -4  -7   2      680.90      723.50       17.17 o   0.3647E-03
  -3  -7   2      207.05      237.42       11.50 o   0.1242E-02
  -2  -7   2      992.35      990.02       26.27 o   0.2262E-03
  -1  -7   2      515.25      532.10       14.09 o   0.5163E-03
   0  -7   2     1339.97     1253.86       32.09 o   0.1607E-03
   1  -7   2       51.86       42.88        3.74 o   0.7103E-02
   2  -7   2      261.78      245.15        6.82 o   0.1258E-02
   3  -7   2      222.31      197.52        7.52 o   0.1511E-02
   4  -7   2       40.12       29.28        4.10 o   0.9187E-02
   5  -7   2      551.35      569.16       14.71 o   0.4810E-03
   6  -7   2      254.14      240.86        9.94 o   0.1192E-02
   7  -7   2       38.42       24.49        3.88 o   0.1051E-01
   8  -7   2       20.50       17.79        2.53 o   0.1726E-01
  -8  -6   2     1097.50     1107.65       22.90 o   0.2092E-03
  -7  -6   2     1186.78     1128.68       23.48 o   0.1993E-03
  -6  -6   2     2338.29     2341.16       34.98 o   0.7614E-04
  -5  -6   2     1551.28     1577.58       22.94 o   0.1371E-03
  -4  -6   2     5619.69     5502.11       56.18 o   0.2018E-04
  -3  -6   2     2410.48     2509.82       29.33 o   0.7236E-04
  -2  -6   2     4340.77     4354.08       65.66 o   0.2825E-04
  -1  -6   2     3745.84     3901.94       58.81 o   0.3440E-04
   0  -6   2     7181.00     6935.19       78.18 o   0.1328E-04
   1  -6   2     2340.78     2473.78       43.54 o   0.6864E-04
   2  -6   2     2687.64     2666.66       48.99 o   0.5892E-04
   3  -6   2     1156.01     1192.15       19.93 o   0.1983E-03
   4  -6   2     2467.22     2522.85       38.13 o   0.6798E-04
   5  -6   2     5201.24     5190.67       63.35 o   0.2189E-04
   6  -6   2     1413.02     1390.26       26.74 o   0.1533E-03
   7  -6   2      434.40      430.72       12.79 o   0.6522E-03
   8  -6   2      532.55      533.68       13.31 o   0.5213E-03
   9  -6   2      174.07      175.63        5.83 o   0.1847E-02
 -10  -5   2       42.41       42.75        7.77 o   0.5570E-02
  -9  -5   2      356.75      338.92       20.84 o   0.6687E-03
  -8  -5   2      700.48      697.87       17.72 o   0.3681E-03
  -7  -5   2     1005.01      978.34       34.78 o   0.2044E-03
  -6  -5   2      186.42      213.21        8.06 o   0.1511E-02
  -5  -5   2      550.36      606.90       11.76 o   0.4781E-03
  -4  -5   2      196.87      240.90        5.81 o   0.1426E-02
  -3  -5   2      457.85      526.61        9.95 o   0.5771E-03
  -2  -5   2     2879.01     2938.75       31.51 o   0.5681E-04
  -1  -5   2      153.42      160.57        8.26 o   0.1904E-02
   0  -5   2     4683.62     4516.39       66.87 o   0.2622E-04
   1  -5   2      728.03      818.64       14.70 o   0.3338E-03
   2  -5   2      302.00      396.28       18.84 o   0.6760E-03
   3  -5   2     1049.48     1165.18       26.85 o   0.1971E-03
   4  -5   2     1395.03     1475.74       34.78 o   0.1368E-03
   5  -5   2      884.51      905.72       19.32 o   0.2748E-03
   6  -5   2     3744.02     3871.31       53.55 o   0.3546E-04
   7  -5   2      223.21      221.74        9.50 o   0.1344E-02
   8  -5   2      675.09      691.73       16.85 o   0.3810E-03
   9  -5   2      600.93      600.40       14.20 o   0.4534E-03
 -10  -4   2      475.12      490.30       24.42 o   0.4629E-03
  -9  -4   2      267.73      284.03       18.57 o   0.8416E-03
  -8  -4   2      385.85      377.56       23.33 o   0.5790E-03
  -7  -4   2      118.74       85.64       11.95 o   0.2389E-02
  -6  -4   2      342.85      337.08       18.44 o   0.7218E-03
  -5  -4   2     1316.75     1256.19       36.81 o   0.1533E-03
  -4  -4   2      938.09      824.41       16.54 o   0.2956E-03
  -3  -4   2      135.11      124.97        4.29 o   0.2583E-02
  -2  -4   2      150.04      134.24        5.04 o   0.2361E-02
  -1  -4   2      823.82      716.65       14.68 o   0.3505E-03
   0  -4   2      296.01      228.17       10.51 o   0.1166E-02
   1  -4   2        5.70        0.89        2.01 o   0.9408E-01
   2  -4   2      313.22      290.51       11.84 o   0.9523E-03
   3  -4   2       71.64       58.86        6.22 o   0.4693E-02
   4  -4   2      404.03      359.61       16.59 o   0.6950E-03
   5  -4   2       38.10       18.00        4.47 o   0.1118E-01
   6  -4   2      158.07      118.27        8.42 o   0.2243E-02
   7  -4   2      553.61      524.30       15.63 o   0.5017E-03
   8  -4   2       27.36       15.58        3.11 o   0.1584E-01
   9  -4   2       18.68       12.03        4.05 o   0.1806E-01
  10  -4   2       45.14       47.42        5.61 o   0.6217E-02
 -10  -3   2      627.86      627.24       28.81 o   0.3413E-03
  -9  -3   2     1404.91     1285.79       45.97 o   0.1331E-03
  -8  -3   2      375.70      353.58       15.82 o   0.7351E-03
  -7  -3   2     2017.27     1967.63       56.27 o   0.7946E-04
  -6  -3   2     2394.39     2371.85       43.14 o   0.7095E-04
  -5  -3   2     5066.49     5148.78       98.32 o   0.1990E-04
  -4  -3   2    10553.38    10422.89      127.48 o   0.6393E-05
  -3  -3   2     6718.34     7054.44       68.68 o   0.1375E-04
  -2  -3   2     4102.84     4520.68       44.66 o   0.2983E-04
  -1  -3   2     5397.18     5582.48       48.39 o   0.2059E-04
   0  -3   2     5973.95     6072.02       75.75 o   0.1681E-04
   1  -3   2     4113.98     4148.59       55.96 o   0.3128E-04
   2  -3   2     2975.23     2996.04       34.67 o   0.5401E-04
   3  -3   2    10432.35     9774.13      103.69 o   0.7136E-05
   4  -3   2     8505.40     7360.62      110.80 o   0.1054E-04
   5  -3   2      444.31      506.15       17.83 o   0.5300E-03
   6  -3   2     3243.44     3166.27       36.22 o   0.4879E-04
   7  -3   2      135.94      157.98        5.54 o   0.2163E-02
   8  -3   2     1842.18     1914.30       26.02 o   0.1052E-03
   9  -3   2      307.54      311.84        8.89 o   0.9765E-03
  10  -3   2      143.56      165.98        6.41 o   0.2004E-02
 -10  -2   2      221.63      198.93       11.88 o   0.1334E-02
  -9  -2   2      826.28      764.08       35.03 o   0.2504E-03
  -8  -2   2     1234.63     1172.26       30.69 o   0.1771E-03
  -7  -2   2      646.05      629.26       15.72 o   0.4199E-03
  -6  -2   2     2384.03     2326.78       34.20 o   0.7583E-04
  -5  -2   2     1008.42     1070.48       16.48 o   0.2351E-03
  -4  -2   2     1832.34     1895.39       19.83 o   0.1100E-03
  -3  -2   2     1803.29     1920.02       21.98 o   0.1084E-03
  -2  -2   2      729.18      966.37       10.88 o   0.2992E-03
  -1  -2   2      517.51      661.88       18.00 o   0.4211E-03
   0  -2   2     5090.04     5173.83       51.47 o   0.2289E-04
   1  -2   2     5749.67     5782.52      103.96 o   0.1651E-04
   2  -2   2     3897.43     3845.44       52.45 o   0.3501E-04
   3  -2   2     2452.02     2556.21       26.25 o   0.7118E-04
   4  -2   2     1373.56     1474.96       18.65 o   0.1560E-03
   5  -2   2     1655.86     1768.25       26.52 o   0.1180E-03
   6  -2   2     3474.48     3330.67       88.52 o   0.3477E-04
   7  -2   2     2028.91     2043.84       26.40 o   0.9522E-04
   8  -2   2     1841.13     1870.52       25.71 o   0.1081E-03
   9  -2   2     3600.01     3685.89       42.87 o   0.3922E-04
  10  -2   2      605.31      581.13       13.88 o   0.4639E-03
  11  -2   2     1083.75     1108.19       23.28 o   0.2089E-03
 -10  -1   2      209.95      211.91       16.60 o   0.1112E-02
  -9  -1   2        8.87       14.24        3.90 o   0.2014E-01
  -8  -1   2      134.90      119.98        8.00 o   0.2374E-02
  -7  -1   2      136.05      116.05        7.48 o   0.2466E-02
  -6  -1   2     1255.18     1090.65       23.16 o   0.1991E-03
  -5  -1   2      506.81      448.56       10.33 o   0.6206E-03
  -4  -1   2      117.90       98.85        3.90 o   0.3155E-02
[truncated: 281,473 more chars]
